# Supplementary material for: Co-evolution of matrisome and adaptive adhesion dynamics drives ovarian cancer chemoresistance
Source: Nat Commun. 2021 Jun 23;12:3904. doi: 10.1038/s41467-021-24009-8 (PMC8222388; doi:10.1038/s41467-021-24009-8)
Supplement: Supplementary file 4 — Supplementary Data 1-29 [file 41467_2021_24009_MOESM4_ESM.xlsx]

## Sheet: Supplementary Data1
EOC ID	Histology	Survival	FIGO stage	Treatment strategy	Residual tumor after PDS / IDS	Primary chemo regimen	Primary therapy outcome	Stage of sampling	Sample	Progression free survival / PFS (months)	Platinum free interval / PFI (days)	Overall survival (months)	Relapse type	Analysis
														IHC	ex vivo	RNASeq	RNASeq_ID
EOC26	HGSC	Deceased	IIIC	NACT	0	CP-TX	PD	Relapse	Ascites	4.16667	0	12	CP-resistant		x	x	EOC26_rAsc1_RNA2_seq3
EOC26	HGSC	Deceased	IIIC	NACT	0	CP-TX	PD	Pre-chemo	Omentum	4.16667	0	12				x	EOC26_pOme1_RNA1_seq3
EOC26	HGSC	Deceased	IIIC	NACT	0	CP-TX	PD	Pre-chemo	Peritoneum	4.16667	0	12				x	EOC26_pPer1_RNA2_seq3
EOC26	HGSC	Deceased	IIIC	NACT	0	CP-TX	PD	Pre-chemo	Peritoneum	4.16667	0	12				x	EOC26_pPer2_RNA1_seq3
EOC26	HGSC	Deceased	IIIC	NACT	0	CP-TX	PD	Pre-chemo	Primary	4.16667	0	12				x	EOC26_pOvaL1_RNA2_seq3
EOC26	HGSC	Deceased	IIIC	NACT	0	CP-TX	PD	Pre-chemo	Primary	4.16667	0	12				x	EOC26_pOvaL2_RNA1_seq3
EOC26	HGSC	Deceased	IIIC	NACT	0	CP-TX	PD	Post-chemo	Ascites	4.16667	0	12			x	x	EOC26_iAsc1_RNA1_seq3
EOC26	HGSC	Deceased	IIIC	NACT	0	CP-TX	PD	Post-chemo	Omentum	4.16667	0	12		x		x	EOC26_iOme1_RNA1_seq3
EOC26	HGSC	Deceased	IIIC	NACT	0	CP-TX	PD	Post-chemo	Primary	4.16667	0	12				x	EOC26_iOva2_RNA1_seq3
EOC26	HGSC	Deceased	IIIC	NACT	0	CP-TX	PD	Post-chemo	Primary	4.16667	0	12				x	EOC26_iTubR1_RNA1_seq3
EOC26	HGSC	Deceased	IIIC	NACT	0	CP-TX	PD	Pre-chemo	Ascites	4.17	0	12			x
EOC891	HGSC	Deceased	IIIC	NACT	no DS	CP-TX	PR	Relapse	Ascites	12.1667	183	21				x	EOC891_r1Asc_RNA2_seq6
EOC891	HGSC	Deceased	IIIC	NACT	no DS	CP-TX	PR	Relapse	Ascites	12.1667	183	21				x	EOC891_r2Asc_RNA2_seq6
EOC891	HGSC	Deceased	IIIC	NACT	no DS	CP-TX	PR	Pre-chemo	Omentum	12.1667	183	21				x	EOC891_pOme1_RNA_seq6
EOC891	HGSC	Deceased	IIIC	NACT	no DS	CP-TX	PR	Pre-chemo	Peritoneum	12.1667	183	21				x	EOC891_pPer1_RNA_seq6
EOC891	HGSC	Deceased	IIIC	NACT	no DS	CP-TX	PR	Pre-chemo	Primary	12.1667	183	21				x	EOC891_pOvaR1_RNA_seq6
EOC677	HGSC	Deceased	IIIC	NACT	0	CP-TX	CR	Relapse	Ascites	7.86667	81	31				x	EOC677_r3Asc_RNA1_seq6
EOC677	HGSC	Deceased	IIIC	NACT	0	CP-TX	CR	Relapse	Ascites	7.86667	81	31	CP-resistant		x	x	EOC677_rAsc_RNA1_seq6
EOC677	HGSC	Deceased	IIIC	NACT	0	CP-TX	CR	Pre-chemo	Ascites	7.86667	81	31				x	EOC677_pAsc_RNA1_seq6
EOC677	HGSC	Deceased	IIIC	NACT	0	CP-TX	CR	Pre-chemo	Peritoneum	7.86667	81	31				x	EOC677_pPer1_RNA_seq6
EOC677	HGSC	Deceased	IIIC	NACT	0	CP-TX	CR	Post-chemo	Peritoneum	7.86667	81	31				x	EOC677_iPer_RNA_seq6
EOC677	HGSC	Deceased	IIIC	NACT	0	CP-TX	CR	Post-chemo	Primary	7.86667	81	31				x	EOC677_iOvaR_RNA1_seq6a; EOC677_iOvaR_RNA1_seq6b
EOC677	HGSC	Deceased	IIIC	NACT	0	CP-TX	CR	Post-chemo	Omentum	7.86667	81	31		x
EOC197	HGSC	Alive	IVA	NACT	1-10 mm	CP-TX	CR	Post-chemo	Omentum	24.17	578			x
EOC530	HGSC	Alive	IIIC	NACT	0	CP-TX	CR	Post-chemo	Omentum	18.4	378	47a				x	EOC530_iOme3_RNA1_seq3
EOC530	HGSC	Alive	IIIC	NACT	0	CP-TX	CR	Post-chemo	Omentum	18.4	378	47a				x	EOC530_iOme4_RNA1_seq3
EOC530	HGSC	Alive	IIIC	NACT	0	CP-TX	CR	Post-chemo	Peritoneum	18.4	378	47a				x	EOC530_iPer2_RNA1_seq3
EOC218	HGSC	Deceased	IIIC	NACT	1-10 mm	CP-TX	CR	Pre-chemo	Omentum	37.6	974	54				x	EOC218_pOme1_RNA1_seq3
EOC218	HGSC	Deceased	IIIC	NACT	1-10 mm	CP-TX	CR	Pre-chemo	Omentum	37.6	974	54				x	EOC218_pOme3_RNA1_seq3
EOC218	HGSC	Deceased	IIIC	NACT	1-10 mm	CP-TX	CR	Post-chemo	Mesentery	37.6	974	54				x	EOC218_iMes1_RNA1_seq3
EOC218	HGSC	Deceased	IIIC	NACT	1-10 mm	CP-TX	CR	Post-chemo	Mesentery	37.6	974	54				x	EOC218_iMes2_RNA1_seq3
EOC218	HGSC	Deceased	IIIC	NACT	1-10 mm	CP-TX	CR	Post-chemo	Mesentery	37.6	974	54				x	EOC218_iMes3_RNA2_seq3
EOC218	HGSC	Deceased	IIIC	NACT	1-10 mm	CP-TX	CR	Post-chemo	Omentum	37.6	974	54				x	EOC218_iOme2_RNA1_seq3
EOC218	HGSC	Deceased	IIIC	NACT	1-10 mm	CP-TX	CR	Post-chemo	Omentum	37.6	974	54				x	EOC218_iOme4_RNA1_seq3
EOC218	HGSC	Deceased	IIIC	NACT	1-10 mm	CP-TX	CR	Post-chemo	Omentum	37.6	974	54				x	EOC218_iOme6_RNA1_seq3
EOC1032	HGSC	Deceased	IIIC	NACT	no DS	CP	PD after NACT	Pre-chemo	Ascites	1.06667	14	2			x	x	EOC1032_pAsc1_RNA1_seq3
EOC1032	HGSC	Deceased	IIIC	NACT	no DS	CP	PD after NACT	Pre-chemo	Peritoneum	1.06667	14	2				x	EOC1032_pPer_RNA1_seq3
EOC495	HGSC	Deceased	IVB	PDS	0	CP-TX	CR	Pre-chemo	Peritoneum	17.0667	400	32				x	EOC495_pPerL_RNA1_seq4
EOC495	HGSC	Deceased	IVB	PDS	0	CP-TX	CR	Pre-chemo	Primary	17.0667	400	32				x	EOC495_pOvaL6_RNA1_seq4
EOC495	HGSC	Deceased	IVB	PDS	0	CP-TX	CR	Pre-chemo	Primary	17.0667	400	32				x	EOC495_pOvaR1_RNA2_seq4
EOC495	HGSC	Deceased	IVB	PDS	0	CP-TX	CR	Relapse	Ascites	17.0667	400	32	CP-resistant		x
EOC177	HGSC	Deceaseda	IIIC	PDS	> 10 mm	CP-TX	unknowna	Pre-chemo	Ascites		24	4				x	EOC177_pAsc1_RNA1_seq3
EOC177	HGSC	Deceaseda	IIIC	PDS	> 10 mm	CP-TX	unknowna	Pre-chemo	Omentum		24	4				x	EOC177_pOme1_RNA1_seq3
EOC177	HGSC	Deceaseda	IIIC	PDS	> 10 mm	CP-TX	unknowna	Pre-chemo	Omentum		24	4				x	EOC177_pOme2_RNA1_seq3
EOC177	HGSC	Deceaseda	IIIC	PDS	> 10 mm	CP-TX	unknowna	Pre-chemo	Omentum		24	4				x	EOC177_pOme3_RNA1_seq3
EOC177	HGSC	Deceaseda	IIIC	PDS	> 10 mm	CP-TX	unknowna	Pre-chemo	Peritoneum		24	4				x	EOC177_pPer1_RNA1_seq3
EOC177	HGSC	Deceaseda	IIIC	PDS	> 10 mm	CP-TX	unknowna	Pre-chemo	Primary		24	4				x	EOC177_pOvaL1_RNA1_seq3
EOC177	HGSC	Deceaseda	IIIC	PDS	> 10 mm	CP-TX	unknowna	Pre-chemo	Primary		24	4				x	EOC177_pOvaR2_RNA1_seq3
EOC177	HGSC	Deceaseda	IIIC	PDS	> 10 mm	CP-TX	unknowna	Pre-chemo	Primary		24	4				x	EOC177_pOvaR3_RNA1_seq3
EOC148	HGSC	Deceased	IIIC	PDS	> 10 mm	CP-TX-BV	CR	Pre-chemo	Primary	12.3	231	31				x	EOC148_pAdnL1_RNA1_seq3
EOC148	HGSC	Deceased	IIIC	PDS	> 10 mm	CP-TX-BV	CR	Pre-chemo	Primary	12.3	231	31				x	EOC148_pAdnL3_RNA1_seq3
EOC148	HGSC	Deceased	IIIC	PDS	> 10 mm	CP-TX-BV	CR	Pre-chemo	Primary	12.3	231	31				x	EOC148_pOvaL4_RNA1_seq3
EOC148	HGSC	Deceased	IIIC	PDS	> 10 mm	CP-TX-BV	CR	Pre-chemo	Primary	12.3	231	31				x	EOC148_pOvaL5_RNA1_seq3
EOC566	HGSC	Alive	IIIA1	PDS	0	CP-TX	CR	Pre-chemo	Ascites		1467b					x	EOC566_pAsc_RNA1_seq4
EOC566	HGSC	Alive	IIIA1	PDS	0	CP-TX	CR	Pre-chemo	Primary		1467b					x	EOC566_pOvaR_RNA1_seq4
EOC691	HGSC	Alive	IVB	NACT	1-10 mm	CP-TX-BV	PR	Post-chemo	Omentum	22.13	489			x
EOC691	HGSC	Alive	IVB	NACT	1-10 mm	CP-TX-BV	PR	Pre-chemo	Ascites	22.13	489				x
EOC44	HGSC	Alive	IIIC	PDS	0	CP-TX	CR	Pre-chemo	Omentum	36.4	954	52b				x	EOC44_pOme_RNA1_seq4
EOC44	HGSC	Alive	IIIC	PDS	0	CP-TX	CR	Pre-chemo	Primary	36.4	954	52b				x	EOC44_pAdnL_RNA1_seq4
EOC44	HGSC	Alive	IIIC	PDS	0	CP-TX	CR	Pre-chemo	Primary	36.4	954	52b				x	EOC44_pOvaR2_RNA1_seq3
EOC44	HGSC	Alive	IIIC	PDS	0	CP-TX	CR	Pre-chemo	Primary	36.4	954	52b				x	EOC44_pOvaR4_RNA1_seq3
EOC44	HGSC	Alive	IIIC	PDS	0	CP-TX	CR	Pre-chemo	Primary	36.4	954	52b				x	EOC44_pOvaR5_RNA1_seq3
EOC998	HGSC	Alive	IIB	PDS	0	CP-TX		Pre-chemo	Primary		1388b	51b				x	EOC998_pOvaL_RNA1_seq4
EOC183	HGSC	Deceased	IIIC	NACT	1-10 mm	CP-TX	PR	Pre-chemo	Mesentery	12.8333	203	14				x	EOC183_pMes_RNA1_seq4
EOC183	HGSC	Deceased	IIIC	NACT	1-10 mm	CP-TX	PR	Pre-chemo	Omentum	12.8333	203	14				x	EOC183_pOme1_RNA1_seq4
EOC183	HGSC	Deceased	IIIC	NACT	1-10 mm	CP-TX	PR	Pre-chemo	Peritoneum	12.8333	203	14				x	EOC183_pPer_RNA1_seq4
EOC183	HGSC	Deceased	IIIC	NACT	1-10 mm	CP-TX	PR	Post-chemo	Mesentery	12.8333	203	14				x	EOC183_iMes1_RNA1_seq4
EOC183	HGSC	Deceased	IIIC	NACT	1-10 mm	CP-TX	PR	Post-chemo	Mesentery	12.8333	203	14				x	EOC183_iMes2_RNA1_seq4
EOC183	HGSC	Deceased	IIIC	NACT	1-10 mm	CP-TX	PR	Post-chemo	Omentum	12.8333	203	14				x	EOC183_iOme1_RNA1_seq4
EOC183	HGSC	Deceased	IIIC	NACT	1-10 mm	CP-TX	PR	Post-chemo	Primary	12.8333	203	14				x	EOC183_iOvaR_RNA1_seq4
EOC183	HGSC	Deceased	IIIC	NACT	1-10 mm	CP-TX	PR	Post-chemo	Primary	12.8333	203	14				x	EOC183_iTub_RNA1_seq4
EOC49	HGSC	Alive	IIIC	NACT	1-10 mm	CP-TX	CR	Pre-chemo	Omentum	34.3	835	48b		x
EOC49	HGSC	Alive	IIIC	NACT	1-10 mm	CP-TX	CR	Post-chemo	Omentum	34.3	835	48b		x
EOC587	HGSC	Deceased	IVB	NACT	0	CP-TX-BV	PD	Pre-chemo	Primary	6.93333	27	13				x	EOC587_pAdnL1_RNA_seq6
EOC568	HGSC	Deceased	IVA	NACT	> 10 mm	CP-TX	PR	Pre-chemo	Mesentery	14.2	210	39.8				x	EOC568_pMes1_RNA1_seq6a; EOC568_pMes1_RNA1_seq6b
EOC568	HGSC	Deceased	IVA	NACT	> 10 mm	CP-TX	PR	Pre-chemo	Primary	14.2	210					x	EOC568_pTubL1_RNA1_seq5
EOC568	HGSC	Deceased	IVA	NACT	> 10 mm	CP-TX	PR	Post-chemo	Omentum	14.2	210					x	EOC568_iOme1_RNA2_seq5
EOC1030	HGSC	Alive	IIIC	PDS	0	CP-TX	CR	Pre-chemo	Ascites		1197b	49b				x	EOC1030_pAsc1_RNA1_seq4
EOC1030	HGSC	Alive	IIIC	PDS	0	CP-TX	CR	Pre-chemo	Primary		1197b	49b				x	EOC1030_pOvaR1_RNA1_seq4
EOC1030	HGSC	Alive	IIIC	PDS	0	CP-TX	CR	Pre-chemo	Primary		1197b	49b				x	EOC1030_pOvaR2_RNA1_seq4
EOC991	HGSC	Alive	IVB	NACT	1-10 mm	CP-TX	CR	Pre-chemo	Omentum	32.17	797	44b		x
EOC991	HGSC	Alive	IVB	NACT	1-10 mm	CP-TX	CR	Post-chemo	Omentum	32.17	797	44b		x
EOC649	HGSC	Deceased	IVB	NACT	1-10 mm	CP-TX	PR	Pre-chemo	Peritoneum	22.3333	511	35				x	EOC649_pPer1_RNA_seq6
EOC649	HGSC	Deceased	IVB	NACT	1-10 mm	CP-TX	PR	Post-chemo	Omentum	22.3333	511	35		x		x	EOC649_iOme1_RNA2_seq5
EOC649	HGSC	Deceased	IVB	NACT	1-10 mm	CP-TX	PR	Post-chemo	Primary	22.3333	511	35				x	EOC649_iOvaL1_RNA1_seq6
EOC740	HGSC	Deceased	IIIC	NACT	>10 mm	CP-TX	PR	Post-chemo	Omentum	9.1	63	43				x	EOC740_iOme1_RNA1_seq6
EOC740	HGSC	Deceased	IIIC	NACT	>10 mm	CP-TX	PR	Post-chemo	Primary	9.1	63					x	EOC740_iOvaR1_RNA1_seq5
EOC376	HGSC	Deceased	IIIC	NACT	0	CP-TX	CR	Pre-chemo	Omentum	15.1	280			x		x	EOC376_pOme1_RNA1_seq5
EOC376	HGSC	Deceased	IIIC	NACT	0	CP-TX	CR	Post-chemo	Omentum	15.1	280			x		x	EOC376_iOme1_RNA3_seq5
EOC933	HGSC	Alive	IIIC	NACT	0	CP-TX	CR	Pre-chemo	Peritoneum	28.4667	632	43b				x	EOC933_pPer1_RNA1_seq6
EOC933	HGSC	Alive	IIIC	NACT	0	CP-TX	CR	Pre-chemo	Primary	28.4667	632	43b				x	EOC933_pOvaL1_RNA1_seq6
EOC933	HGSC	Alive	IIIC	NACT	0	CP-TX	CR	Post-chemo	Mesentery	28.4667	632	43b				x	EOC933_iMes1_RNA1_seq5
EOC1120	HGSC	Deceased	IVB	PDS	1-10 mm	CP-TX-BV	PR	Pre-chemo	Peritoneum	9.6	71	15				x	EOC1120_pPer1_RNA2_seq5; EOC1120_pPer1_RNA1_seq6a; EOC1120_pPer1_RNA1_seq6b
EOC1120	HGSC	Deceased	IVB	PDS	1-10 mm	CP-TX-BV	PR	Pre-chemo	Ascites	9.6	71	15			x
EOC1120	HGSC	Deceased	IVB	PDS	1-10 mm	CP-TX-BV	PR	Relapse	Ascites	9.6	71	15	CP-resistant		x
EOC1129	HGSC	Alive	IIIC	NACT	1-10 mm	CP-TX	CR	Pre-chemo	Ascites	11.8333	210	42b			x	x	EOC1129_pAsc1_RNA1_seq6a; EOC1129_pAsc1_RNA1_seq6b
EOC1129	HGSC	Alive	IIIC	NACT	1-10 mm	CP-TX	CR	Pre-chemo	Omentum	11.8333	210	42b		x		x	EOC1129_pOme1_RNA1_seq5
EOC1129	HGSC	Alive	IIIC	NACT	1-10 mm	CP-TX	CR	Pre-chemo	Peritoneum	11.8333	210	42b				x	EOC1129_pPer2_RNA1_seq5
EOC1129	HGSC	Alive	IIIC	NACT	1-10 mm	CP-TX	CR	Pre-chemo	Primary	11.8333	210	42b				x	EOC1129_pOvaR1_RNA1_seq6a; EOC1129_pOvaR1_RNA1_seq6b
EOC1129	HGSC	Alive	IIIC	NACT	1-10 mm	CP-TX	CR	Post-chemo	Ascites	11.8333	210	42b				x	EOC1129_iAsc1_RNA1_seq6
EOC1129	HGSC	Alive	IIIC	NACT	1-10 mm	CP-TX	CR	Post-chemo	Mesentery	11.8333	210	42b				x	EOC1129_iMes1_RNA1_seq6
EOC1129	HGSC	Alive	IIIC	NACT	1-10 mm	CP-TX	CR	Post-chemo	Primary	11.8333	210	42b				x	EOC1129_iOvaR1_RNA1_seq6
EOC50	HGSC	Alive	IIIC	PDS	1-10 mm	CP-TX	CR	Pre-chemo	Primary	38.7333	1030b	42b				x	EOC50_pOvaR1_RNA1_seq5
EOC50	HGSC	Alive	IIIC	PDS	1-10 mm	CP-TX	CR	Pre-chemo	Ascites	38.7333	1030b	42b			x
EOC198	HGSC	Deceased	IIIC	NACT		CP-TX-BV	PD after NACT	Pre-chemo	Ascites	2.27	25	15			x
EOC198	HGSC	Deceased	IIIC	NACT		CP-TX-BV	PD after NACT	Pre-chemo	Ascites	2.27	25	15
EOC165	HGSC	Deceased	IIIC	PDS	1-10 mm	CP-TX-BV	CR	Pre-chemo	Omentum	15.3	313	35				x	EOC165_pOme1_RNA1_seq5
EOC293	HGSC	Alive	IVA	PDS	1-10 mm	CP-TX-BV	PR	Pre-chemo	Ascites	34.2	1274b	43b				x	EOC293_pAsc1_RNA1_seq5; EOC293_pAsc_RNA1_seq6a;EOC293_pAsc_RNA1_seq6b
EOC293	HGSC	Alive	IVA	PDS	1-10 mm	CP-TX-BV	PR	Pre-chemo	Peritoneum	34.2	1274b	43b				x	EOC293_pPer1_RNA1_seq6a; EOC293_pPer1_RNA1_seq6b
EOC839	HGSC	Alive	IIIC	PDS	0	CP-TX	CR	Pre-chemo	Mesentery		1106b	41b				x	EOC839_pMes1_RNA1_seq5
EOC204	HGSC	Deceased	IIIC	NACT	>10 mm	CP-GEM-BV	PDb	Pre-chemo	Mesentery	7.43333	2	13				x	EOC204_pMes1_RNA1_seq5
EOC606	HGSC	Alive	IIIC	PDS	0	CP-TX	CR	Pre-chemo	Primary		1029b	39b				x	EOC606_pOvaR1_RNA1_seq5
EOC372	HGSC	Alive	IIIC	NACT	>10 mm	CP-TX-BV	PR	Pre-chemo	Peritoneum	23.3667	1137b	38b				x	EOC372_pPer1_RNA1_seq5
EOC372	HGSC	Alive	IIIC	NACT	>10 mm	CP-TX-BV	PR	Post-chemo	Peritoneum	23.3667	1137b	38b				x	EOC372_iPer1_RNA1_seq5
EOC737	HGSC	Deceased	IIIC	PDS	>10 mm	CP-TX	CR	Pre-chemo	Primary	26.3	649	34				x	EOC737_pOvaR1_RNA1_seq5
EOC423	HGSC	Deceaseda	IIIC	NACT	0	CP	CR	Pre-chemo	Omentum		721	29				x	EOC423_pOme2_RNA1_seq5
EOC423	HGSC	Deceaseda	IIIC	NACT	0	CP	CR	Post-chemo	Primary		721	29				x	EOC423_iOvaR1_RNA1_seq6
EOC443	HGSC	Deceased	IVA	NACT	0	CP-TX	PR	Pre-chemo	Omentum	11.0333	177	30				x	EOC443_pOme1_RNA1_seq5
EOC443	HGSC	Deceased	IVA	NACT	0	CP-TX	PR	Pre-chemo	Peritoneum	11.0333	177	30				x	EOC443_pPer2_RNA1_seq6
EOC443	HGSC	Deceased	IVA	NACT	0	CP-TX	PR	Post-chemo	Omentum	11.0333	177	30				x	EOC443_iOme2_RNA1_seq6
EOC443	HGSC	Deceased	IVA	NACT	0	CP-TX	PR	Post-chemo	Primary	11.0333	177	30				x	EOC443_iOvaR1_RNA1_seq6
EOC540	HGSC	Deceased	IIIC	NACT	0	CP-TX	CR	Pre-chemo	Omentum	10	126	33				x	EOC540_p2Ome1_RNA_seq6
EOC883	HGSC	Deceased	IIIC	NACT	no DS	CP-TX-BV	SD	Pre-chemo	Ascites	12.7333	91	23				x	EOC883_pAsc1_RNA1_seq6
EOC883	HGSC	Deceased	IIIC	NACT	no DS	CP-TX-BV	SD	Post-chemo	Ascites	12.7333	91	23				x	EOC883_iAsc_RNA1_seq6
EOC3	HGSC	Deceased	IVA	NACT	1-10 mm	CP-TX-BV	PD	Pre-chemo	Peritoneum	7.86667	14	18				x	EOC3_pPer1_RNA1_seq6
EOC3	HGSC	Deceased	IVA	NACT	1-10 mm	CP-TX-BV	PD	Post-chemo	Omentum	7.86667	14	18				x	EOC3_iOme2_RNA1_seq6a; EOC3_iOme2_RNA1_seq6b
EOC87	HGSC	Deceased	IIIC	NACT	>10 mm	CP-TX	PD after NACT	Pre-chemo	Omentum	2.6	30	9				x	EOC87_pOme1A_RNA1_seq6
EOC87	HGSC	Deceased	IIIC	NACT	>10 mm	CP-TX	PD after NACT	Pre-chemo	Peritoneum	2.6	30	9				x	EOC87_pPer1B_RNA1_seq6
EOC87	HGSC	Deceased	IIIC	NACT	>10 mm	CP-TX	PD after NACT	Post-chemo	Omentum	2.6	30	9				x	EOC87_iOme1_RNA1_seq6a
EOC87	HGSC	Deceased	IIIC	NACT	>10 mm	CP-TX	PD after NACT	Post-chemo	Omentum	2.6	30	9				x	EOC87_iOme1A_RNA1_seq6
EOC87	HGSC	Deceased	IIIC	NACT	>10 mm	CP-TX	PD after NACT	Post-chemo	Omentum	2.6	30	9				x	EOC87_iOme1_RNA1_seq6b
EOC87	HGSC	Deceased	IIIC	NACT	>10 mm	CP-TX	PD after NACT	Post-chemo	Peritoneum	2.6	30	9				x	EOC87_iPer1B_RNA_seq6
EOC136	HGSC	Alive	IVA	NACT	1-10 mm	CP-TX	CR	Pre-chemo	Mesentery	23.8333	1006b	34b				x	EOC136_pMes1_RNA1_seq6a
EOC136	HGSC	Alive	IVA	NACT	1-10 mm	CP-TX	CR	Pre-chemo	Mesentery	23.8333	1006b	34b				x	EOC136_pMes1_RNA1_seq6a
EOC136	HGSC	Alive	IVA	NACT	1-10 mm	CP-TX	CR	Post-chemo	Omentum	23.8333	1006b	34b				x	EOC136_iOme1_RNA1_seq6
EOC310	HGSC	Deceased	IIIC	PDS	1-10 mm	CP-TX-BV	PR	Pre-chemo	Peritoneum	10.5	154	22				x	EOC310_pPer1_RNA1_seq6
EOC389	HGSC	Deceased	IIIC	NACT	>10 mm	CP-TX	PR	Post-chemo	Primary	15.6333	289	19				x	EOC389_iOvaR1_RNA1_seq6
EOC733	HGSC	Deceased	IVA	NACT	1-10 mm	CP-TX-BV	PR	Pre-chemo	Peritoneum	9.6	83	19				x	EOC733_pPer1_RNA1_seq6
EOC1005	HGSC	Alive	IVA	NACT	1-10 mm	CP-TX-BV	PR	Pre-chemo	Peritoneum	9.13333	896b	30b				x	EOC1005_pPer1_RNA_seq6
EOC783	HGSC	Deceased	IVB	PDS	>10 mm	CP-TX-BV	PR	Pre-chemo	Omentum	12.2667	175	26				x	EOC783_pOme1A_RNA1_seq6
EOC783	HGSC	Deceased	IVB	PDS	>10 mm	CP-TX-BV	PR	Pre-chemo	Peritoneum	12.2667	175	26				x	EOC783_pPer1B_RNA1_seq6
EOC783	HGSC	Deceased	IVB	PDS	>10 mm	CP-TX-BV	PR	Pre-chemo	Primary	12.2667	175	26				x	EOC783_pOvaL1A_RNA1_seq6
EOC783	HGSC	Deceased	IVB	PDS	>10 mm	CP-TX-BV	PR	Pre-chemo	Primary	12.2667	175	26				x	EOC783_pOvaR1A_RNA1_seq6
EOC895	HGSC	Deceased	IVB	NACT	>10 mm	CP-DX	PD	Pre-chemo	Primary	5.83	30	18		x
EOC895	HGSC	Deceased	IVB	NACT	>10 mm	CP-DX	PD	Post-chemo	Primary	5.83	30	18		x
EOC481	HGSC	Deceased	IIIC	NACT	1-10 mm	CP-TX	PR	Pre-chemo	Omentum	10.73	100	20		x
EOC481	HGSC	Deceased	IIIC	NACT	1-10 mm	CP-TX	PR	Post-chemo	Mesentery	10.73	100	20		x
EOC551	HGSC	Deceased	IVA	NACT	1-10 mm	CP-TX	PD	Pre-chemo	Primary	6.03333	19	27				x	EOC551_pOva_RNA_seq2
EOC551	HGSC	Deceased	IVA	NACT	1-10 mm	CP-TX	PD	Post-chemo	Omentum	6.03333	19	27				x	EOC551_iOme_RNA_seq2
EOC664	HGSC	Deceased	IVB	NACT	1-10 mm	CP-TX	CR	Post-chemo	Omentum	9.36667	121	36				x	EOC664_iOme_RNA_seq2
EOC1023	HGSC	Deceased	IIIC	NACT	0	CP-TX	PD	Pre-chemo	Omentum	6.76667	17	18				x	EOC1023_pOme_RNA_seq2
EOC1023	HGSC	Deceased	IIIC	NACT	0	CP-TX	PD	Pre-chemo	Primary	6.76667	17	18		x	x
EOC1023	HGSC	Deceased	IIIC	NACT	0	CP-TX	PD	Post-chemo	Omentum	6.76667	17	18		x
EOC60	HGSC	Deceased	IIIC	NACT	1-10 mm	CP-TX	PD	Pre-chemo	Peritoneum	6.96667	0	14				x	EOC60_pPer_RNA_seq2
EOC60	HGSC	Deceased	IIIC	NACT	1-10 mm	CP-TX	PD	Post-chemo	Mesentery	6.96667	0	14		x		x	EOC60_iMes_RNA_seq2
EOC60	HGSC	Deceased	IIIC	NACT	1-10 mm	CP-TX	PD	Pre-chemo	Omentum	6.96667	0	14		x
EOC1133	HGSC	Deceased	IVB	NACT	1-10 mm	CP-TX	CR	Pre-chemo	Peritoneum	27.2333	661	54				x	EOC1133_pPer_RNA_seq2
EOC1133	HGSC	Deceased	IVB	NACT	1-10 mm	CP-TX	CR	Post-chemo	Omentum	27.2333	661	54				x	EOC1133_iOme_RNA_seq2
EOC889	HGSC	Deceased	IVA	NACT	1-10 mm	CP-TX	PD	Post-chemo	Omentum	9.26667	31	11				x	EOC889_iOme_RNA_seq2
EOC554	HGSC	Deceased	IIIC	NACT	no DS	CP-TX	PD after NACT	Relapse	Ascites	3.7	27	47				x	EOC554_rAsc_RNA1_seq6
EOC868	HGSC	Deceased	IIIC	NACT	0	CP-TX	CR	Relapse	Mesentery	15.5667	285	29				x	EOC868_rMes_RNA1_seq3
EOC868	HGSC	Deceased	IIIC	NACT	0	CP-TX	CR	Relapse	Peritoneum	15.5667	285	29				x	EOC868_rPer_RNA1_seq3
EOC868	HGSC	Deceased	IIIC	NACT	0	CP-TX	CR	Pre-chemo	Peritoneum	15.5667	285	29		x		x	EOC868_pPer_RNA_seq2
EOC868	HGSC	Deceased	IIIC	NACT	0	CP-TX	CR	Post-chemo	Omentum	15.5667	285	29		x		x	EOC868_iOme_RNA_seq2
EOC868	HGSC	Deceased	IIIC	NACT	0	CP-TX	CR	Post-chemo	Primary	15.5667	285	29				x	EOC868_iOva_RNA_seq2
EOC286	HGSC	Deceased	IIIC	NACT	1-10 mm	CP-TX	PR	Relapse	Ascites	25.9333	543	44				x	EOC286_r2Asc_RNA1_seq6
EOC286	HGSC	Deceased	IIIC	NACT	1-10 mm	CP-TX	PR	Post-chemo	Omentum	25.9333	543	44				x	EOC286_iOme_RNA1_seq6
EOC286	HGSC	Deceased	IIIC	NACT	1-10 mm	CP-TX	PR	Post-chemo	Primary	25.9333	543	44				x	EOC286_iOva_RNA1_seq6
EOC742	HGSC	Deceased	IIIC	PDS	>10 mm	CP-TX	PR	Relapse	Ascites	19.0667	452	36			x	x	EOC742_r3Asc3_RNA_seq6
EOC742	HGSC	Deceased	IIIC	PDS	>10 mm	CP-TX	PR	Relapse	Ascites	19.0667	452	36				x	EOC742_r4Asc_RNA1_seq6
EOC742	HGSC	Deceased	IIIC	PDS	>10 mm	CP-TX	PR	Pre-chemo	Ascites	19.0667	452	36				x	EOC742_pAsc_RNA_seq6
EOC742	HGSC	Deceased	IIIC	PDS	>10 mm	CP-TX	PR	Pre-chemo	Omentum	19.0667	452	36				x	EOC742_pOme_RNA_seq6
EOC742	HGSC	Deceased	IIIC	PDS	>10 mm	CP-TX	PR	Pre-chemo	Primary	19.0667	452	36				x	EOC742_pOva_RNA1_seq6
EOC160	HGSC	Deceased	IVB	PDS	1-10 mm	CP-TX	CR	Relapse	Mesentery	26.0333	648	61				x	EOC160_r1Mes1_RNA1_seq5
EOC160	HGSC	Deceased	IVB	PDS	1-10 mm	CP-TX	CR	Pre-chemo	Omentum	26.0333	648	61				x	EOC160_pOme1_RNA1_seq5
EOC160	HGSC	Deceased	IVB	PDS	1-10 mm	CP-TX	CR	Pre-chemo	Primary	26.0333	648	61				x	EOC160_pOva_RNA1_seq6
EOC295	HGSC	Deceased	IIIC	NACT	1-10 mm	CP-TX	PR	Relapse	Ascites	13.4333	221	23				x	EOC295_rAsc_RNA_seq6a; EOC295_rAsc_RNA_seq6b
EOC295	HGSC	Deceased	IIIC	NACT	1-10 mm	CP-TX	PR	Pre-chemo	Peritoneum	13.4333	221	23				x	EOC295_pPer_RNA1_seq6
EOC752	HGSC	Deceased	IIIC	NACT	1-10 mm	CP-TX	CR	Relapse	Ascites	11.3667	174	28				x	EOC752_r2Asc_RNA1_seq6
EOC752	HGSC	Deceased	IIIC	NACT	1-10 mm	CP-TX	CR	Relapse	Ascites	11.3667	174	28				x	EOC752_rAsc_RNA1_seq6
EOC752	HGSC	Deceased	IIIC	NACT	1-10 mm	CP-TX	CR	Pre-chemo	Peritoneum	11.3667	174	28				x	EOC752_pPer_RNA1_seq6
EOC167	HGSC	Deceased	IIIC	NACT	no DS	CP-TX	PD after NACT	Relapse	Ascites	2.26667	19	28	CP-resistant		x	x	EOC167_r1Asc_RNA1_seq3
EOC167	HGSC	Deceased	IIIC	NACT	no DS	CP-TX	PD after NACT	Relapse	Ascites	2.26667	19	12				x	EOC167_r2Asc_RNA1_seq4
EOC167	HGSC	Deceased	IIIC	NACT	no DS	CP-TX	PD after NACT	Relapse	Ascites	2.26667	19	12				x	EOC167_r1Asc_RNA1_seq3
EOC167	HGSC	Deceased	IIIC	NACT	no DS	CP-TX	PD after NACT	Pre-chemo	Omentum	2.26667	19	12				x	EOC167_pOme1_RNA1_seq3
EOC167	HGSC	Deceased	IIIC	NACT	no DS	CP-TX	PD after NACT	Pre-chemo	Peritoneum	2.26667	19	12				x	EOC167_pPer1_RNA1_seq3
EOC167	HGSC	Deceased	IIIC	NACT	no DS	CP-TX	PD after NACT	Pre-chemo	Primary	2.26667	19	12				x	EOC167_pOva1_RNA1_seq3
OCKI_p30	HGSC	Alive	IIIC	PDS	>10 mm	N/A	N/A	Pre-chemo	Ascites	N/A	N/A	N/A			xc
OCKI_p33	HGSC	Alive	IIIC	PDS	>10 mm	CP-TX	PR	Pre-chemo	Ascites	N/A	N/A	N/A			xc
OCKI_p33	HGSC	Alive	IIIC	PDS	>10 mm	CP-TX	PR	Pre-chemo	Omentum	N/A	N/A	N/A			xc
Control omentum_1	N/A													x
Control omentum_2	Pancreatic adenocarcinoma													x
Control omentum_3	Fallopian tube cyst													x
HGSC = high grade serous ovarian carcinoma; N/A = no information; a = death due other than cancer; NACT = neoadjuvant chemotherapy; PDS = primary debulking surgery; IDS = interval debulking surgery; CP = platinum; DX = doxorubicin; TX = taxane; BV = bevacizumab; GEM = gemcitabine; PD = progressive disease; PR = partial response; SD = stable disease; b = ongoing follow-up; Relapse type = relapse t…

## Sheet: Supplementary Data 2
	NACT		PDS
Treatment strategy	Patient, n	Samples, n	Patient, n	Samples, n
Total (RNAseq)	45 (38)	136 (118)	18 (18)	51 (47)
Pre-chemo (RNAseq)	35 (30)	62 (52)	18 (15)	46 (44)
Post-chemo (RNAseq)	38 (30)	74 (66)	4 (2)	5 (3)
Progression free survival / PFS (months)	13.7 (± 4.6)		21.5 (± 5. 3)
Platinum free interval / PFI (days)	286.1 (± 161.5)		697.9 (± 243.7)
NACT = Neoadjuvant chemotherapy treatment; PDS = primary debulking surgery; RNAseq = number of patients / samples in transcriptomic dataset; *Patient EOC423 (from PDS treatment-arm) was excluded from the analysis due to non-cancer related death. Data in PFS/PFI presented as mean (SD).

## Sheet: Supplementary Data 3
Matrisome component	EnsemblID	gene_name	DEG in omental metastasis	DEG in peritoneal metastasis	DEG in mesenteric metastasis
Collagens	ENSG00000065618.17	COL17A1	x	x	x
ECM-affiliated Proteins	ENSG00000118004.17	COLEC11	x	x	x
Secreted Factors	ENSG00000123999.4	INHA	x	x	x
ECM Regulators	ENSG00000151655.18	ITIH2	x	x	x
ECM-affiliated Proteins	ENSG00000173702.7	MUC13	x	x	x
ECM Regulators	ENSG00000140479.16	PCSK6	x	x	x
Secreted Factors	ENSG00000241186.8	TDGF1	x	x	x
Collagens	ENSG00000139219.17	COL2A1	x	x
ECM Glycoproteins	ENSG00000165124.17	SVEP1	x	x
ECM Glycoproteins	ENSG00000138615.5	CILP	x	x
ECM Glycoproteins	ENSG00000103196.11	CRISPLD2	x	x
ECM Glycoproteins	ENSG00000164932.12	CTHRC1	x	x
ECM Glycoproteins	ENSG00000205221.12	VIT	x	x
ECM Glycoproteins	ENSG00000171557.16	FGG	x	x
ECM Regulators	ENSG00000149968.11	MMP3	x	x
ECM Regulators	ENSG00000206073.10	SERPINB4	x	x
ECM Regulators	ENSG00000122861.15	PLAU	x	x
ECM Regulators	ENSG00000038295.7	TLL1	x	x
ECM Regulators	ENSG00000099953.9	MMP11	x	x
ECM Regulators	ENSG00000077984.5	CST7	x	x
ECM Regulators	ENSG00000156218.12	ADAMTSL3	x	x
ECM Regulators	ENSG00000137573.13	SULF1	x	x
ECM Regulators	ENSG00000143387.12	CTSK	x	x
ECM Regulators	ENSG00000262406.2	MMP12	x	x
ECM Regulators	ENSG00000180210.14	F2	x	x
ECM Regulators	ENSG00000166670.9	MMP10	x	x
ECM Regulators	ENSG00000170099.5	SERPINA6	x	x
ECM Regulators	ENSG00000101441.4	CST4	x	x
ECM-affiliated Proteins	ENSG00000082196.20	C1QTNF3	x	x
ECM-affiliated Proteins	ENSG00000153993.13	SEMA3D	x	x
ECM-affiliated Proteins	ENSG00000117983.17	MUC5B	x	x
ECM-affiliated Proteins	ENSG00000204544.5	MUC21	x	x
ECM-affiliated Proteins	ENSG00000196260.4	SFTA2	x	x
Proteoglycans	ENSG00000116690.12	PRG4	x	x
Proteoglycans	ENSG00000139330.5	KERA	x	x
Proteoglycans	ENSG00000139329.4	LUM	x	x
Secreted Factors	ENSG00000145423.4	SFRP2	x	x
Secreted Factors	ENSG00000172724.11	CCL19	x	x
Secreted Factors	ENSG00000113302.4	IL12B	x	x
Secreted Factors	ENSG00000145824.12	CXCL14	x	x
Secreted Factors	ENSG00000156466.9	GDF6	x	x
Secreted Factors	ENSG00000119699.7	TGFB3	x	x
Secreted Factors	ENSG00000172349.17	IL16	x	x
Secreted Factors	ENSG00000101230.5	ISM1	x	x
Secreted Factors	ENSG00000243709.1	LEFTY1	x	x
Secreted Factors	ENSG00000188730.4	VWC2	x	x
Secreted Factors	ENSG00000163501.6	IHH	x	x
Secreted Factors	ENSG00000173714.7	WFIKKN2	x	x
Secreted Factors	ENSG00000164690.7	SHH	x	x
Secreted Factors	ENSG00000159307.18	SCUBE1	x	x
ECM Glycoproteins	ENSG00000105664.10	COMP	x		x
Secreted Factors	ENSG00000128342.4	LIF	x		x
ECM Glycoproteins	ENSG00000050555.17	LAMC3		x	x
ECM Regulators	ENSG00000126218.11	F10		x	x
Proteoglycans	ENSG00000164283.12	ESM1		x	x
Secreted Factors	ENSG00000183682.7	BMP8A		x	x
Secreted Factors	ENSG00000159450.12	TCHH		x	x

## Sheet: Supplementary Data 4
Matrisome component	EnsemblID	gene_name	baseMean	log2FoldChange	lfcSE	stat	pvalue	padj
ECM Regulators	ENSG00000175899.14	A2M	12165	0.66356	0.274363	-2.41855	0.0155826	0.0935953
ECM Regulators	ENSG00000166535.19	A2ML1	54.3379	-1.2187	0.517839	2.35343	0.0186011	0.103796
ECM Glycoproteins	ENSG00000154175.16	ABI3BP	400.465	0.210228	0.438775	-0.479125	0.63185	0.841003
Proteoglycans	ENSG00000157766.15	ACAN	144.294	0.809343	0.506934	-1.59654	0.110367	0.302696
ECM Regulators	ENSG00000137845.14	ADAM10	5410.48	0.0207723	0.127079	-0.163459	0.870157	0.969373
ECM Regulators	ENSG00000073670.13	ADAM11	67.1744	-0.756722	0.341931	2.21308	0.0268919	0.13539
ECM Regulators	ENSG00000148848.14	ADAM12	1989.82	0.96425	0.456107	-2.11409	0.034508	0.154217
ECM Regulators	ENSG00000143537.13	ADAM15	2353.15	0.00969538	0.241052	-0.0402211	0.967917	0.993577
ECM Regulators	ENSG00000151694.12	ADAM17	3023.2	0.184532	0.113422	-1.62694	0.103749	0.293519
ECM Regulators	ENSG00000168619.15	ADAM18	0.945771	-2.44675	1.17972	2.07401	0.038078	0.162578
ECM Regulators	ENSG00000135074.15	ADAM19	996.827	0.73779	0.298622	-2.47065	0.0134868	0.0862128
ECM Regulators	ENSG00000104755.14	ADAM2	1.17554	-3.40185	1.82675	1.86225	0.0625683	0.217296
ECM Regulators	ENSG00000134007.3	ADAM20	48.8287	-0.219177	0.31587	0.693882	0.487756	0.750074
ECM Regulators	ENSG00000139985.6	ADAM21	16.9732	0.169949	0.452897	-0.375249	0.707475	0.88985
ECM Regulators	ENSG00000008277.14	ADAM22	294.915	0.315934	0.338575	-0.933127	0.350755	0.620424
ECM Regulators	ENSG00000114948.12	ADAM23	121.115	-0.748579	0.468637	1.59735	0.110187	0.302696
ECM Regulators	ENSG00000042980.12	ADAM28	706.997	0.589617	0.315375	-1.86957	0.0615431	0.21658
ECM Regulators	ENSG00000168594.15	ADAM29	0.26105	0.233931	1.16727	-0.200409	0.841161	0.956332
ECM Regulators	ENSG00000134249.6	ADAM30	0.10679	-0.118586	3.03273	0.0391019	0.968809	0.993577
ECM Regulators	ENSG00000197140.14	ADAM32	253.678	0.00871068	0.323317	-0.0269416	0.978506	0.993577
ECM Regulators	ENSG00000149451.17	ADAM33	334.358	0.590594	0.439323	-1.34433	0.178842	0.412452
ECM Regulators	ENSG00000069206.15	ADAM7	0.0251174	-0.146066	3.03273	0.0481632	0.961586	0.993577
ECM Regulators	ENSG00000151651.15	ADAM8	876.503	-0.1706	0.258764	0.659289	0.50971	0.77067
ECM Regulators	ENSG00000168615.11	ADAM9	4497.95	0.309158	0.188078	-1.64377	0.100223	0.290782
ECM Regulators	ENSG00000134028.14	ADAMDEC1	300.748	0.632149	0.453148	-1.39502	0.16301	0.390144
ECM Regulators	ENSG00000154734.14	ADAMTS1	5497.56	-0.255582	0.369646	0.691423	0.4893	0.750498
ECM Regulators	ENSG00000142303.13	ADAMTS10	370.397	0.576404	0.320664	-1.79754	0.0722506	0.234598
ECM Regulators	ENSG00000151388.10	ADAMTS12	1661.02	0.991742	0.390192	-2.54168	0.0110322	0.0768453
ECM Regulators	ENSG00000160323.18	ADAMTS13	147.822	-0.0524213	0.218532	0.239879	0.810424	0.944092
ECM Regulators	ENSG00000138316.10	ADAMTS14	480.022	0.662083	0.376345	-1.75925	0.0785357	0.245576
ECM Regulators	ENSG00000166106.3	ADAMTS15	1411.15	0.822568	0.335533	-2.45152	0.0142253	0.0903619
ECM Regulators	ENSG00000145536.15	ADAMTS16	359.857	1.33863	0.527933	-2.53561	0.0112251	0.0773232
ECM Regulators	ENSG00000140470.13	ADAMTS17	143.624	-0.171225	0.330273	0.518433	0.604156	0.828978
ECM Regulators	ENSG00000140873.15	ADAMTS18	86.9634	-0.491844	0.465583	1.0564	0.290784	0.556235
ECM Regulators	ENSG00000145808.8	ADAMTS19	48.9423	-0.55794	0.727434	0.766997	0.443083	0.721797
ECM Regulators	ENSG00000087116.14	ADAMTS2	1995.09	0.972662	0.402743	-2.41509	0.0157312	0.0935953
ECM Regulators	ENSG00000173157.16	ADAMTS20	23.2221	0.294322	0.55678	-0.528614	0.597073	0.825411
ECM Regulators	ENSG00000156140.9	ADAMTS3	247.037	-0.13865	0.377266	0.367512	0.713237	0.893758
ECM Regulators	ENSG00000158859.9	ADAMTS4	686.647	1.64369	0.40849	-4.02382	5.72621e-05	0.00240978
ECM Regulators	ENSG00000154736.5	ADAMTS5	894.28	-0.574002	0.418572	1.37133	0.170271	0.40193
ECM Regulators	ENSG00000049192.14	ADAMTS6	353.158	0.0943754	0.382596	-0.246671	0.805163	0.944092
ECM Regulators	ENSG00000136378.14	ADAMTS7	479.435	-0.046838	0.396272	0.118197	0.905912	0.983525
ECM Regulators	ENSG00000134917.9	ADAMTS8	76.0964	1.51044	0.566452	-2.66649	0.00766472	0.0614394
ECM Regulators	ENSG00000163638.13	ADAMTS9	1861.22	0.601736	0.35756	-1.68289	0.0923955	0.276093
ECM Regulators	ENSG00000178031.16	ADAMTSL1	435.83	1.15273	0.380793	-3.02717	0.00246858	0.0283325
ECM Regulators	ENSG00000197859.9	ADAMTSL2	248.779	0.23875	0.345606	-0.690816	0.489681	0.750498
ECM Regulators	ENSG00000156218.12	ADAMTSL3	314.243	1.2674	0.32623	-3.88501	0.000102326	0.00333386
ECM Regulators	ENSG00000143382.14	ADAMTSL4	176.949	0.405306	0.277228	-1.46199	0.143743	0.359357
ECM Regulators	ENSG00000185761.10	ADAMTSL5	24.374	0.0324827	0.379459	-0.0856026	0.931782	0.991676
ECM Glycoproteins	ENSG00000181092.9	ADIPOQ	390.984	4.89872	0.949402	-5.1598	2.47215e-07	4.3966e-05
ECM Glycoproteins	ENSG00000106624.9	AEBP1	9506.17	0.665141	0.377241	-1.76317	0.0778714	0.244288
ECM Glycoproteins	ENSG00000188157.13	AGRN	13685.5	-0.219802	0.253303	0.867743	0.385535	0.661104
ECM Regulators	ENSG00000135744.7	AGT	60.8038	-0.643462	0.49607	1.29712	0.19459	0.433855
ECM Glycoproteins	ENSG00000178522.14	AMBN	0.0948986	-0.0361469	3.03273	0.0119189	0.99049	0.993577
ECM Regulators	ENSG00000106927.11	AMBP	3.47924	-1.45504	0.757875	1.91989	0.0548717	0.205261
Secreted Factors	ENSG00000104899.6	AMH	37.7714	0.271589	0.437016	-0.621463	0.534295	0.784358
Secreted Factors	ENSG00000154188.9	ANGPT1	320.879	0.19457	0.368406	-0.528141	0.597402	0.825411
Secreted Factors	ENSG00000091879.13	ANGPT2	597.561	0.16827	0.323674	-0.519874	0.603151	0.82882
Secreted Factors	ENSG00000101280.7	ANGPT4	10.8612	-0.437491	0.579688	0.754701	0.450428	0.726156
Secreted Factors	ENSG00000116194.12	ANGPTL1	269.096	0.813118	0.470089	-1.72971	0.0836818	0.256895
Secreted Factors	ENSG00000136859.9	ANGPTL2	933.667	0.63921	0.352523	-1.81324	0.0697945	0.231883
Secreted Factors	ENSG00000132855.4	ANGPTL3	0.21245	-1.22906	3.03194	0.40537	0.685205	0.868328
Secreted Factors	ENSG00000167772.11	ANGPTL4	692.93	-0.110224	0.403728	0.273015	0.784841	0.93475
Secreted Factors	ENSG00000187151.7	ANGPTL5	8.57349	-1.54238	1.26946	1.21499	0.224371	0.479102
Secreted Factors	ENSG00000130812.10	ANGPTL6	14.3161	-0.422002	0.352425	1.19742	0.231142	0.483915
Secreted Factors	ENSG00000171819.4	ANGPTL7	9.03847	1.3989	0.773743	-1.80797	0.0706113	0.233098
ECM Glycoproteins	ENSG00000011201.11	ANOS1	791.755	0.66069	0.297928	-2.21762	0.0265808	0.134908
ECM-affiliated Proteins	ENSG00000135046.13	ANXA1	5998.84	0.529681	0.265003	-1.99877	0.0456328	0.182893
ECM-affiliated Proteins	ENSG00000109511.11	ANXA10	0.842482	-0.216746	1.1476	0.188869	0.850195	0.959438
ECM-affiliated Proteins	ENSG00000122359.17	ANXA11	4620.59	-0.224074	0.188306	1.18995	0.234068	0.487378
ECM-affiliated Proteins	ENSG00000104537.16	ANXA13	14.4876	-0.576068	0.563448	1.0224	0.306593	0.568108
ECM-affiliated Proteins	ENSG00000182718.16	ANXA2	14693.5	0.364319	0.201996	-1.80359	0.0712954	0.234555
ECM-affiliated Proteins	ENSG00000138772.12	ANXA3	1870.31	-0.363762	0.346204	1.05072	0.293389	0.557858
ECM-affiliated Proteins	ENSG00000196975.15	ANXA4	1939.44	-0.304249	0.2636	1.15421	0.248415	0.501799
ECM-affiliated Proteins	ENSG00000164111.14	ANXA5	7811.82	0.293546	0.181684	-1.61569	0.10616	0.297839
ECM-affiliated Proteins	ENSG00000197043.13	ANXA6	3790.13	0.194596	0.262176	-0.742234	0.457945	0.732391
ECM-affiliated Proteins	ENSG00000138279.15	ANXA7	3110.18	0.0390569	0.171478	-0.227766	0.819828	0.949526
ECM-affiliated Proteins	ENSG00000265190.6	ANXA8	176.342	0.777964	0.594673	-1.30822	0.190798	0.428235
ECM-affiliated Proteins	ENSG00000264230.7	ANXA8L1	164.076	0.604208	0.534143	-1.13117	0.257982	0.509804
ECM-affiliated Proteins	ENSG00000143412.9	ANXA9	102.402	-1.05124	0.409996	2.56401	0.010347	0.0745665
Secreted Factors	ENSG00000109321.10	AREG	216.856	0.671588	0.580281	-1.15735	0.24713	0.501799
Secreted Factors	ENSG00000117407.16	ARTN	80.8485	-0.159475	0.335004	0.476039	0.634047	0.841508
Proteoglycans	ENSG00000106819.11	ASPN	610.635	1.55872	0.487494	-3.19741	0.00138668	0.0191856
ECM Regulators	ENSG00000188886.3	ASTL	12.1895	0.159022	0.42888	-0.370785	0.710798	0.891808
Proteoglycans	ENSG00000132692.18	BCAN	2.87436	0.167103	0.694001	-0.240783	0.809724	0.944092
Secreted Factors	ENSG00000176697.18	BDNF	46.5412	-1.01972	0.4277	2.38419	0.017117	0.0999315
ECM Glycoproteins	ENSG00000242252.1	BGLAP	20.0786	-0.549837	0.315066	1.74515	0.0809588	0.250823
Proteoglycans	ENSG00000182492.15	BGN	3164.37	0.819825	0.382601	-2.14277	0.0321317	0.148867
ECM Regulators	ENSG00000168487.17	BMP1	1297.62	0.451654	0.25166	-1.7947	0.0727021	0.234598
Secreted Factors	ENSG00000163217.1	BMP10	0.0972389	-0.338422	3.03273	0.11159	0.911149	0.986345
Secreted Factors	ENSG00000130385.5	BMP15	0.266995	-1.46874	2.69512	0.544963	0.585779	0.820578
Secreted Factors	ENSG00000125845.6	BMP2	88.254	0.516117	0.434412	-1.18808	0.234802	0.487378
Secreted Factors	ENSG00000152785.6	BMP3	80.743	-2.1965	0.513182	4.28016	1.86755e-05	0.00112681
Secreted Factors	ENSG00000125378.15	BMP4	168.299	0.379797	0.302266	-1.2565	0.208936	0.454795
Secreted Factors	ENSG00000112175.7	BMP5	2.25668	0.0790997	1.03426	-0.0764795	0.939038	0.991994
Secreted Factors	ENSG00000153162.8	BMP6	260.431	-0.662925	0.44042	1.50521	0.13227	0.339931
Secreted Factors	ENSG00000101144.12	BMP7	1498.05	-0.428773	0.415829	1.03113	0.302481	0.563541
Secreted Factors	ENSG00000183682.7	BMP8A	48.8262	-0.484023	0.417819	1.15845	0.246679	0.501799
Secreted Factors	ENSG00000116985.11	BMP8B	154.49	0.00711479	0.310788	-0.0228928	0.981736	0.993577
ECM Glycoproteins	ENSG00000164619.8	BMPER	66.2919	-0.0710179	0.451793	0.157191	0.875094	0.970451
Secreted Factors	ENSG00000198797.6	BRINP2	21.6395	0.292432	0.620856	-0.471014	0.637631	0.84205
Secreted Factors	ENSG00000162670.10	BRINP3	1.00366	1.02551	0.950788	-1.07859	0.28077	0.544295
ECM Glycoproteins	ENSG00000188334.3	BSPH1	0	0	0	0	1	1
Secreted Factors	ENSG00000174808.11	BTC	263.268	-0.162893	0.398195	0.409079	0.682482	0.868144
ECM Regulators	ENSG00000186665.9	C17orf58	319.387	0.0311705	0.299245	-0.104164	0.917039	0.986562
ECM-affiliated Proteins	ENSG00000173372.16	C1QA	3521.79	0.509426	0.327514	-1.55543	0.119843	0.317694
ECM-affiliated Proteins	ENSG00000173369.15	C1QB	2871.11	0.443796	0.310348	-1.42999	0.152719	0.373476
ECM-affiliated Proteins	ENSG00000159189.11	C1QC	2210.46	0.540607	0.308787	-1.75074	0.07999	0.249261
ECM-affiliated Proteins	ENSG00000131094.3	C1QL1	53.7393	0.645618	0.540046	-1.19549	0.231896	0.483915
ECM-affiliated Proteins	ENSG00000144119.3	C1QL2	1.37837	-1.5789	1.1171	1.41339	0.15754	0.38066
ECM-affiliated Proteins	ENSG00000165985.9	C1QL3	5.18883	-0.0160623	0.681322	0.0235752	0.981191	0.993577
ECM-affiliated Proteins	ENSG00000186897.4	C1QL4	245.996	-1.03473	0.661929	1.56321	0.118003	0.316975
ECM-affiliated Proteins	ENSG00000173918.14	C1QTNF1	1047.61	0.467493	0.410424	-1.13905	0.254684	0.508361
ECM-affiliated Proteins	ENSG00000145861.7	C1QTNF2	11.6166	0.924697	0.440559	-2.09892	0.035824	0.155289
ECM-affiliated Proteins	ENSG00000082196.20	C1QTNF3	842.284	1.84421	0.356096	-5.17896	2.23131e-07	4.3966e-05
ECM-affiliated Proteins	ENSG00000172247.3	C1QTNF4	33.1918	-1.13977	0.533117	2.13793	0.0325227	0.149652
ECM-affiliated Proteins	ENSG00000223953.5	C1QTNF5	724.495	0.871227	0.325891	-2.67337	0.00750927	0.0606749
ECM-affiliated Proteins	ENSG00000133466.13	C1QTNF6	528.089	0.604741	0.268201	-2.2548	0.0241457	0.126358
ECM-affiliated Proteins	ENSG00000163145.12	C1QTNF7	241.691	0.270277	0.431704	-0.626071	0.531268	0.783929
ECM-affiliated Proteins	ENSG00000184471.7	C1QTNF8	0.189298	-0.591619	2.75295	0.214904	0.829842	0.949526
ECM-affiliated Proteins	ENSG00000240654.6	C1QTNF9	5.3407	0.920964	0.639007	-1.44124	0.149516	0.36832
Secreted Factors	ENSG00000205863.9	C1QTNF9B	5.59636	-0.427518	0.749383	0.570493	0.568343	0.805086
Secreted Factors	ENSG00000102924.11	CBLN1	13.4401	-0.454552	0.564919	0.804631	0.421033	0.701721
Secreted Factors	ENSG00000141668.9	CBLN2	10.4497	1.52042	0.805805	-1.88683	0.059183	0.21331
Secreted Factors	ENSG00000139899.10	CBLN3	83.8309	-0.21145	0.249865	0.846255	0.39741	0.675732
Secreted Factors	ENSG00000054803.3	CBLN4	31.9134	0.926704	0.577229	-1.60544	0.108398	0.301602
Secreted Factors	ENSG00000183287.13	CCBE1	86.0367	-0.177195	0.559002	0.316984	0.751256	0.915862
Secreted Factors	ENSG00000108702.3	CCL1	0.227371	-1.0425	2.38001	0.438022	0.66137	0.857879
Secreted Factors	ENSG00000172156.3	CCL11	41.5506	1.18323	0.528521	-2.23876	0.0251712	0.129709
Secreted Factors	ENSG00000181374.7	CCL13	41.9409	-0.416241	0.596776	0.697483	0.485501	0.748635
Secreted Factors	ENSG00000276409.4	CCL14	77.111	1.47031	0.75252	-1.95384	0.0507197	0.196371
Secreted Factors	ENSG00000275718.1	CCL15	0.840604	-2.22641	1.74785	1.2738	0.202734	0.447925
Secreted Factors	ENSG00000275152.4	CCL16	1.47283	1.56795	0.984721	-1.59227	0.111323	0.303882
Secreted Factors	ENSG00000102970.10	CCL17	9.49891	1.08705	0.539037	-2.01666	0.0437315	0.179309
Secreted Factors	ENSG00000275385.1	CCL18	64.3583	1.13898	0.584532	-1.94853	0.0513515	0.196459
Secreted Factors	ENSG00000172724.11	CCL19	37.227	1.99321	0.680298	-2.92991	0.00339056	0.0357479
Secreted Factors	ENSG00000108691.9	CCL2	449.271	0.310721	0.390448	-0.795807	0.426144	0.705583
Secreted Factors	ENSG00000115009.11	CCL20	174.173	-0.672325	0.472432	1.42311	0.154703	0.377416
Secreted Factors	ENSG00000137077.7	CCL21	77.1635	0.721185	0.723187	-0.997231	0.318653	0.57989
Secreted Factors	ENSG00000102962.4	CCL22	10.6142	1.15837	0.479031	-2.41815	0.0155997	0.0935953
Secreted Factors	ENSG00000274736.4	CCL23	5.67249	0.390238	0.696699	-0.560124	0.575395	0.812795
Secreted Factors	ENSG00000106178.6	CCL24	7.62252	-0.191063	0.611909	0.312242	0.754857	0.916271
Secreted Factors	ENSG00000131142.13	CCL25	7.90599	-0.486572	0.615148	0.790983	0.428954	0.708153
Secreted Factors	ENSG00000006606.8	CCL26	13.5949	-0.509161	0.538355	0.945771	0.344265	0.614325
Secreted Factors	ENSG00000213927.3	CCL27	0.119855	0.238652	2.57471	-0.0926908	0.926149	0.990901
Secreted Factors	ENSG00000151882.11	CCL28	571.114	-0.214116	0.372644	0.574587	0.56557	0.802284
Secreted Factors	ENSG00000277632.1	CCL3	186.041	0.0843792	0.381368	-0.221254	0.824895	0.949526
Secreted Factors	ENSG00000276085.1	CCL3L3	33.2486	0.149946	0.409985	-0.365737	0.714562	0.894309
Secreted Factors	ENSG00000275302.1	CCL4	237.904	0.715492	0.37847	-1.89048	0.0586932	0.21331
Secreted Factors	ENSG00000276070.4	CCL4L2	91.8318	0.251881	0.421419	-0.597697	0.550042	0.792927
Secreted Factors	ENSG00000271503.5	CCL5	129.628	0.686209	0.447115	-1.53475	0.124846	0.326668
Secreted Factors	ENSG00000108688.11	CCL7	9.6337	0.0089466	0.618013	-0.0144764	0.98845	0.993577
Secreted Factors	ENSG00000108700.4	CCL8	66.4317	0.272807	0.443446	-0.615198	0.538424	0.787263
ECM Regulators	ENSG00000156535.13	CD109	2264.91	-0.339808	0.32474	1.0464	0.295377	0.558673
ECM-affiliated Proteins	ENSG00000090659.17	CD209	200.899	0.245827	0.444589	-0.552931	0.580311	0.817453
ECM Glycoproteins	ENSG00000157211.11	CDCP2	1.43906	-0.225425	0.664824	0.339075	0.734553	0.903653
ECM Regulators	ENSG00000139610.1	CELA1	0.375927	-0.929911	1.3493	0.689182	0.490708	0.750933
ECM Regulators	ENSG00000142615.7	CELA2A	0.351709	-0.895837	1.55383	0.576535	0.564254	0.801721
ECM Regulators	ENSG00000215704.9	CELA2B	0.52626	-1.60452	1.68472	0.952396	0.340896	0.612642
ECM Regulators	ENSG00000142789.19	CELA3A	0.213684	-0.982019	1.69536	0.57924	0.562427	0.801201
ECM Regulators	ENSG00000219073.7	CELA3B	0.125626	-0.284633	1.97334	0.144239	0.885312	0.972976
Secreted Factors	ENSG00000136698.8	CFC1	1.8871	-3.35577	1.70825	1.96445	0.0494782	0.194447
Secreted Factors	ENSG00000152093.7	CFC1B	0.570843	-1.51031	1.47018	1.02729	0.304283	0.564936
Proteoglycans	ENSG00000136457.9	CHAD	1.0363	-0.565582	0.837776	0.675099	0.499613	0.761099
Proteoglycans	ENSG00000100399.15	CHADL	62.5786	0.474615	0.318014	-1.49244	0.135585	0.344938
Secreted Factors	ENSG00000090539.15	CHRD	240.867	0.0409892	0.391465	-0.104707	0.916608	0.986562
Secreted Factors	ENSG00000101938.14	CHRDL1	517.066	1.74434	0.473985	-3.68016	0.000233084	0.00560511
Secreted Factors	ENSG00000054938.15	CHRDL2	5.28039	-1.20198	0.787676	1.52598	0.127014	0.33063
ECM Glycoproteins	ENSG00000138615.5	CILP	1299.22	1.72869	0.413364	-4.18199	2.88968e-05	0.00132662
ECM Glycoproteins	ENSG00000160161.9	CILP2	491.034	1.12847	0.376863	-2.99437	0.0027501	0.031209
ECM-affiliated Proteins	ENSG00000105205.6	CLC	2.15054	1.67101	0.863531	-1.93509	0.0529792	0.200408
Secreted Factors	ENSG00000175505.10	CLCF1	269.73	0.129979	0.260789	-0.498405	0.618199	0.835591
ECM-affiliated Proteins	ENSG00000132514.13	CLEC10A	149.203	1.45406	0.501056	-2.90199	0.00370797	0.0382148
ECM-affiliated Proteins	ENSG00000105472.12	CLEC11A	649.625	0.281561	0.32154	-0.875663	0.381213	0.657063
ECM-affiliated Proteins	ENSG00000172322.13	CLEC12A	73.3469	1.16484	0.470228	-2.47718	0.0132425	0.0851905
ECM-affiliated Proteins	ENSG00000256660.5	CLEC12B	6.69818	1.73242	0.580748	-2.98308	0.00285365	0.0313307
ECM-affiliated Proteins	ENSG00000176435.6	CLEC14A	336.733	0.658832	0.30359	-2.17014	0.0299965	0.144959
ECM-affiliated Proteins	ENSG00000187912.11	CLEC17A	6.19357	0.736994	0.529312	-1.39236	0.163813	0.391136
ECM-affiliated Proteins	ENSG00000157322.17	CLEC18A	50.1425	0.730071	0.41226	-1.7709	0.0765773	0.243217
ECM-affiliated Proteins	ENSG00000140839.11	CLEC18B	106.725	0.0443678	0.448036	-0.0990273	0.921117	0.986562
ECM-affiliated Proteins	ENSG00000157335.20	CLEC18C	29.2482	0.517438	0.481139	-1.07544	0.282176	0.545972
ECM-affiliated Proteins	ENSG00000261210.6	CLEC19A	0.726689	-0.855754	0.911054	0.939301	0.347576	0.618921
ECM-affiliated Proteins	ENSG00000150048.10	CLEC1A	56.8822	0.65871	0.332351	-1.98197	0.0474829	0.187335
ECM-affiliated Proteins	ENSG00000165682.14	CLEC1B	1.76169	0.0150418	0.811389	-0.0185384	0.985209	0.993577
ECM-affiliated Proteins	ENSG00000188393.8	CLEC2A	2.5437	1.55778	1.18861	-1.31059	0.189996	0.427385
ECM-affiliated Proteins	ENSG00000110852.4	CLEC2B	646.544	0.859735	0.342887	-2.50734	0.0121643	0.0823509
ECM-affiliated Proteins	ENSG00000069493.14	CLEC2D	550.644	0.260721	0.218043	-1.19573	0.231802	0.483915
ECM-affiliated Proteins	ENSG00000236279.6	CLEC2L	5.00749	-0.274933	0.653949	0.420419	0.674179	0.861925
ECM-affiliated Proteins	ENSG00000166509.10	CLEC3A	0.776564	-0.573403	1.52476	0.376062	0.70687	0.88985
ECM-affiliated Proteins	ENSG00000163815.5	CLEC3B	67.7073	1.02281	0.542879	-1.88405	0.0595579	0.21331
ECM-affiliated Proteins	ENSG00000111729.12	CLEC4A	79.9103	0.559252	0.292605	-1.91129	0.0559679	0.207822
ECM-affiliated Proteins	ENSG00000198178.10	CLEC4C	5.25605	0.94204	0.565469	-1.66595	0.0957242	0.283523
ECM-affiliated Proteins	ENSG00000166527.7	CLEC4D	14.7264	1.21769	0.450045	-2.70571	0.00681577	0.0574043
ECM-affiliated Proteins	ENSG00000166523.7	CLEC4E	81.7398	1.13386	0.430069	-2.63645	0.00837781	0.0631462
ECM-affiliated Proteins	ENSG00000152672.7	CLEC4F	24.4753	0.0399967	0.46352	-0.0862891	0.931237	0.991676
ECM-affiliated Proteins	ENSG00000182566.13	CLEC4G	4.71443	0.195381	0.750269	-0.260415	0.794544	0.938584
ECM-affiliated Proteins	ENSG00000104938.16	CLEC4M	9.29126	-0.988222	0.778575	1.26927	0.204345	0.447925
ECM-affiliated Proteins	ENSG00000258227.6	CLEC5A	259.643	0.144714	0.346577	-0.417553	0.676274	0.86242
ECM-affiliated Proteins	ENSG00000205846.3	CLEC6A	9.62635	0.760564	0.482058	-1.57775	0.114624	0.311211
ECM-affiliated Proteins	ENSG00000172243.17	CLEC7A	490.145	0.778095	0.329644	-2.36041	0.0182547	0.10358
ECM-affiliated Proteins	ENSG00000197992.6	CLEC9A	4.30696	0.826964	0.500803	-1.65128	0.098682	0.289445
Secreted Factors	ENSG00000242689.2	CNTF	35.7923	0.488245	0.262322	-1.86124	0.0627102	0.217296
ECM Glycoproteins	ENSG00000100473.15	COCH	92.8749	-0.883928	0.527261	1.67645	0.0936494	0.278194
Collagens	ENSG00000123500.9	COL10A1	1411.38	0.948004	0.476776	-1.98836	0.0467716	0.185252
Collagens	ENSG00000060718.19	COL11A1	7234.85	1.89397	0.508038	-3.72801	0.000192997	0.00496015
Collagens	ENSG00000204248.10	COL11A2	252.93	-0.56088	0.395717	1.41738	0.156373	0.379655
Collagens	ENSG00000111799.20	COL12A1	19122.7	0.934622	0.312802	-2.9879	0.00280899	0.0313307
Collagens	ENSG00000197467.13	COL13A1	403.601	-0.478135	0.422695	1.13116	0.257988	0.509804
Collagens	ENSG00000187955.11	COL14A1	3823.42	-0.0119083	0.489783	0.0243134	0.980603	0.993577
Collagens	ENSG00000204291.10	COL15A1	2743.48	0.176368	0.408349	-0.431905	0.66581	0.857879
Collagens	ENSG00000084636.17	COL16A1	4644.01	0.691194	0.354565	-1.94941	0.0512459	0.196459
Collagens	ENSG00000065618.17	COL17A1	90.9376	-2.55192	0.608268	4.19539	2.72398e-05	0.00132662
Collagens	ENSG00000182871.14	COL18A1	16639.4	0.0929905	0.208795	-0.445368	0.656054	0.853885
Collagens	ENSG00000082293.12	COL19A1	17.5529	0.372859	0.54772	-0.680749	0.496031	0.757929
Collagens	ENSG00000108821.13	COL1A1	122011	0.652706	0.39878	-1.63676	0.101681	0.29189
Collagens	ENSG00000164692.17	COL1A2	170581	0.678896	0.362441	-1.87312	0.0610513	0.215601
Collagens	ENSG00000101203.16	COL20A1	8.60575	-0.93944	0.675373	1.391	0.164227	0.391187
Collagens	ENSG00000124749.16	COL21A1	90.647	0.642976	0.472128	-1.36187	0.173239	0.407859
Collagens	ENSG00000169436.16	COL22A1	317.703	0.405012	0.473409	-0.855522	0.392262	0.668103
Collagens	ENSG00000050767.15	COL23A1	657.865	0.336168	0.449029	-0.748655	0.454065	0.729103
Collagens	ENSG00000171502.14	COL24A1	192.159	1.01209	0.448482	-2.2567	0.0240271	0.126358
Collagens	ENSG00000188517.14	COL25A1	152.606	0.00876888	0.415153	-0.021122	0.983148	0.993577
Collagens	ENSG00000160963.13	COL26A1	426.554	0.650565	0.511411	-1.2721	0.203338	0.447925
Collagens	ENSG00000196739.14	COL27A1	1000.32	-0.297458	0.271891	1.09403	0.27394	0.5362
Collagens	ENSG00000215018.9	COL28A1	50.1645	-0.445706	0.382441	1.16542	0.243847	0.498554
Collagens	ENSG00000139219.17	COL2A1	253.221	-2.19111	0.675893	3.24179	0.0011878	0.0179057
Collagens	ENSG00000168542.13	COL3A1	201494	0.858468	0.406438	-2.11218	0.0346714	0.154265
Collagens	ENSG00000187498.14	COL4A1	20908	0.472185	0.3125	-1.51099	0.13079	0.337847
Collagens	ENSG00000134871.17	COL4A2	19226.3	0.480835	0.270249	-1.77923	0.0752021	0.241013
Collagens	ENSG00000169031.18	COL4A3	54.5146	-0.869824	0.455002	1.91169	0.0559156	0.207822
Collagens	ENSG00000081052.11	COL4A4	152.689	-1.06378	0.412504	2.57884	0.00991331	0.0725539
Collagens	ENSG00000188153.12	COL4A5	1887.29	-0.0820471	0.305883	0.26823	0.788522	0.93475
Collagens	ENSG00000197565.15	COL4A6	272.69	-0.778404	0.473903	1.64254	0.100478	0.290782
Collagens	ENSG00000130635.15	COL5A1	24223.4	0.968456	0.407682	-2.37552	0.0175244	0.101722
Collagens	ENSG00000204262.11	COL5A2	19311.4	1.06057	0.399503	-2.65474	0.00793704	0.0616682
Collagens	ENSG00000080573.6	COL5A3	872.118	0.615103	0.410514	-1.49837	0.134037	0.341862
Collagens	ENSG00000142156.14	COL6A1	17179.2	0.233804	0.3286	-0.711515	0.476765	0.743106
Collagens	ENSG00000142173.14	COL6A2	20199.9	0.440905	0.347231	-1.26977	0.204165	0.447925
Collagens	ENSG00000163359.15	COL6A3	43488.2	0.818959	0.370179	-2.21233	0.0269439	0.13539
Collagens	ENSG00000172752.14	COL6A5	60.2619	1.21894	0.547638	-2.22581	0.0260269	0.132764
Collagens	ENSG00000206384.10	COL6A6	491.637	0.750685	0.612188	-1.22623	0.220111	0.472
Collagens	ENSG00000114270.16	COL7A1	2295.38	-0.0206073	0.417276	0.0493854	0.960612	0.993577
Collagens	ENSG00000144810.15	COL8A1	6650.51	1.41446	0.404293	-3.4986	0.000467702	0.00944759
Collagens	ENSG00000171812.11	COL8A2	1195.17	0.917954	0.302334	-3.03622	0.00239564	0.0278235
Collagens	ENSG00000112280.15	COL9A1	506.122	0.99892	0.71538	-1.39635	0.162609	0.390144
Collagens	ENSG00000049089.13	COL9A2	2083.53	0.881869	0.405897	-2.17264	0.0298071	0.144737
Collagens	ENSG00000092758.15	COL9A3	684.471	-1.23286	0.572386	2.1539	0.0312478	0.147478
ECM-affiliated Proteins	ENSG00000184374.2	COLEC10	10.3822	0.348954	0.449734	-0.775911	0.437801	0.718514
ECM-affiliated Proteins	ENSG00000118004.17	COLEC11	385.033	-3.28112	0.574368	5.71258	1.11274e-08	1.05576e-05
ECM-affiliated Proteins	ENSG00000158270.11	COLEC12	1173.87	0.652754	0.368461	-1.77157	0.076466	0.243217
ECM Glycoproteins	ENSG00000206561.12	COLQ	97.1729	-0.394981	0.246946	1.59947	0.109717	0.302696
ECM Glycoproteins	ENSG00000105664.10	COMP	460.618	1.82424	0.549133	-3.32203	0.000893637	0.0150429
ECM Regulators	ENSG00000160111.12	CPAMD8	628.583	-0.746895	0.384699	1.9415	0.0521973	0.198941
ECM Regulators	ENSG00000178772.6	CPN2	0.769166	0.760133	1.19702	-0.635018	0.525416	0.777775
ECM Glycoproteins	ENSG00000163703.17	CRELD1	1020.73	-0.0755135	0.161024	0.468957	0.639101	0.84205
ECM Glycoproteins	ENSG00000184164.14	CRELD2	465.164	0.224323	0.155095	-1.44636	0.148077	0.366563
Secreted Factors	ENSG00000145708.10	CRHBP	6.84436	0.0987319	0.528815	-0.186704	0.851893	0.960281
ECM Glycoproteins	ENSG00000150938.9	CRIM1	3557.19	0.05022	0.173317	-0.289758	0.772002	0.92824
ECM Glycoproteins	ENSG00000121005.8	CRISPLD1	562.023	0.209711	0.411593	-0.509511	0.610394	0.830009
ECM Glycoproteins	ENSG00000103196.11	CRISPLD2	2585.93	1.68161	0.383379	-4.38627	1.15308e-05	0.000831868
Secreted Factors	ENSG00000006016.10	CRLF1	44.1402	0.367268	0.518761	-0.707971	0.478963	0.743622
Secreted Factors	ENSG00000176390.11	CRLF3	571.062	0.315906	0.145053	-2.17786	0.0294167	0.143531
Secreted Factors	ENSG00000143536.7	CRNN	5.10257	-1.57068	0.960536	1.63521	0.102005	0.29189
Secreted Factors	ENSG00000184371.13	CSF1	960.287	-0.103493	0.258327	0.40063	0.688692	0.871653
Secreted Factors	ENSG00000164400.5	CSF2	1.27827	-0.536673	1.04477	0.513675	0.607479	0.829127
Secreted Factors	ENSG00000108342.12	CSF3	1.99852	1.13897	0.950894	-1.19779	0.230999	0.483915
Secreted Factors	ENSG00000136488.14	CSH1	0.0693981	-0.310943	3.03273	0.102529	0.918337	0.986562
Secreted Factors	ENSG00000213218.9	CSH2	0.285206	0.294446	1.8606	-0.158253	0.874257	0.970451
ECM-affiliated Proteins	ENSG00000173546.7	CSPG4	1179.14	1.07244	0.338204	-3.17099	0.00151921	0.0207352
ECM-affiliated Proteins	ENSG00000114646.9	CSPG5	140.278	-0.362811	0.40075	0.90533	0.36529	0.639417
ECM Regulators	ENSG00000170373.8	CST1	56.7386	-2.37201	0.595679	3.98203	6.8329e-05	0.00265432
ECM Regulators	ENSG00000125831.9	CST11	0.28472	-0.304322	1.66401	0.182885	0.854889	0.961137
ECM Regulators	ENSG00000170369.3	CST2	18.5423	-0.730427	0.621484	1.1753	0.239877	0.495188
ECM Regulators	ENSG00000101439.8	CST3	4782.48	-0.0120612	0.192105	0.0627844	0.949938	0.993577
ECM Regulators	ENSG00000101441.4	CST4	5.26176	-3.43731	1.01504	3.38639	0.000708184	0.0132457
ECM Regulators	ENSG00000170367.4	CST5	6.62688	-0.753255	0.73126	1.03008	0.302973	0.563541
ECM Regulators	ENSG00000175315.2	CST6	94.8685	-0.181558	0.445949	0.407128	0.683914	0.868328
ECM Regulators	ENSG00000077984.5	CST7	46.0502	1.33028	0.352045	-3.77874	0.000157626	0.00430277
ECM Regulators	ENSG00000125815.8	CST8	0.211871	-0.849027	2.38152	0.356506	0.721461	0.897384
ECM Regulators	ENSG00000173335.4	CST9	2.57681	-0.389165	0.753932	0.51618	0.605728	0.828978
ECM Regulators	ENSG00000101435.4	CST9L	0.83547	-2.3897	1.407	1.69844	0.0894254	0.269611
ECM Regulators	ENSG00000121552.3	CSTA	144.046	-0.394005	0.299502	1.31553	0.18833	0.427385
ECM Regulators	ENSG00000160213.5	CSTB	554.124	-0.115589	0.250145	0.462087	0.644019	0.843656
ECM Regulators	ENSG00000125823.12	CSTL1	1.57556	0.734347	0.776267	-0.945997	0.34415	0.614325
Secreted Factors	ENSG00000150281.6	CTF1	56.4899	-0.58347	0.319425	1.82663	0.0677561	0.228112
ECM Glycoproteins	ENSG00000118523.5	CTGF	4003.39	1.06629	0.337534	-3.15907	0.00158276	0.0213144
ECM Glycoproteins	ENSG00000164932.12	CTHRC1	3277.24	1.23904	0.364476	-3.3995	0.000675081	0.0128647
ECM Regulators	ENSG00000064601.16	CTSA	2721.57	-0.224148	0.171512	1.3069	0.191247	0.428292
ECM Regulators	ENSG00000164733.20	CTSB	25299.6	0.277354	0.266352	-1.04131	0.297733	0.561027
ECM Regulators	ENSG00000109861.15	CTSC	3759.01	0.0943732	0.23017	-0.410015	0.681795	0.868144
ECM Regulators	ENSG00000117984.13	CTSD	12083.2	-0.369379	0.19964	1.85022	0.0642812	0.219338
ECM Regulators	ENSG00000196188.10	CTSE	45.8546	0.487072	0.568259	-0.85713	0.391373	0.667714
ECM Regulators	ENSG00000174080.10	CTSF	2830.83	0.052592	0.249347	-0.210919	0.832951	0.949526
ECM Regulators	ENSG00000100448.3	CTSG	14.1517	2.31407	0.775738	-2.98305	0.00285389	0.0313307
ECM Regulators	ENSG00000103811.15	CTSH	2113.7	-0.0997983	0.234098	0.42631	0.669882	0.858459
ECM Regulators	ENSG00000143387.12	CTSK	3305.87	1.1202	0.393083	-2.84978	0.00437498	0.0435405
ECM Regulators	ENSG00000135047.14	CTSL	3973.4	-0.0174761	0.229555	0.0761303	0.939315	0.991994
ECM Regulators	ENSG00000256043.2	CTSO	1237.19	0.0594705	0.235874	-0.252128	0.800942	0.942834
ECM Regulators	ENSG00000163131.10	CTSS	2781.05	0.47486	0.326396	-1.45486	0.145709	0.363372
ECM Regulators	ENSG00000136943.10	CTSV	435.349	0.0760965	0.328419	-0.231705	0.816767	0.949292
ECM Regulators	ENSG00000172543.7	CTSW	58.3605	0.866174	0.346623	-2.49889	0.0124582	0.0826259
ECM Regulators	ENSG00000101160.13	CTSZ	4222.27	0.0900176	0.203161	-0.443085	0.657704	0.854931
Secreted Factors	ENSG00000006210.6	CX3CL1	463.742	-0.176472	0.316694	0.557234	0.577368	0.814443
Secreted Factors	ENSG00000163739.4	CXCL1	76.8517	0.0590003	0.440256	-0.134014	0.893392	0.977601
Secreted Factors	ENSG00000169245.5	CXCL10	1500.74	0.145705	0.422982	-0.344472	0.730491	0.90085
Secreted Factors	ENSG00000169248.12	CXCL11	334.068	0.125008	0.460273	-0.271595	0.785934	0.93475
Secreted Factors	ENSG00000107562.16	CXCL12	2056.73	0.753368	0.395943	-1.90272	0.0570777	0.210396
Secreted Factors	ENSG00000156234.7	CXCL13	78.9783	0.371711	0.513925	-0.723279	0.469508	0.736777
Secreted Factors	ENSG00000145824.12	CXCL14	301.615	1.54115	0.499319	-3.0865	0.00202525	0.0249908
Secreted Factors	ENSG00000081041.8	CXCL2	158.697	1.10648	0.443082	-2.49724	0.0125166	0.0826259
Secreted Factors	ENSG00000163734.4	CXCL3	65.8435	0.787592	0.501206	-1.57139	0.116091	0.313509
Secreted Factors	ENSG00000163735.6	CXCL5	54.3188	0.541245	0.515683	-1.04957	0.293916	0.557858
Secreted Factors	ENSG00000124875.9	CXCL6	30.5261	0.282357	0.453504	-0.622613	0.533539	0.784358
Secreted Factors	ENSG00000169429.10	CXCL8	705.83	0.778252	0.472728	-1.6463	0.0997024	0.2902
Secreted Factors	ENSG00000138755.5	CXCL9	769.235	0.564074	0.490077	-1.15099	0.249737	0.502458
ECM Glycoproteins	ENSG00000142871.16	CYR61	2661.16	1.07305	0.379426	-2.82809	0.00468266	0.0442695
Proteoglycans	ENSG00000011465.16	DCN	19128.1	0.668609	0.402067	-1.66293	0.0963268	0.284474
Secreted Factors	ENSG00000139549.2	DHH	10.8568	0.704368	0.581526	-1.21124	0.225803	0.48013
ECM Glycoproteins	ENSG00000187908.15	DMBT1	49.8719	-1.31372	0.516237	2.54481	0.0109338	0.0768453
ECM Glycoproteins	ENSG00000152592.13	DMP1	1.26914	0.174164	0.648489	-0.268569	0.788261	0.93475
ECM Glycoproteins	ENSG00000143196.4	DPT	207.685	1.34058	0.504981	-2.65472	0.00793749	0.0616682
ECM Glycoproteins	ENSG00000152591.12	DSPP	0.735672	-0.680353	0.774359	0.878602	0.379617	0.65653
Secreted Factors	ENSG00000105246.5	EBI3	36.0674	0.773634	0.31819	-2.43135	0.0150425	0.0926397
ECM Glycoproteins	ENSG00000143369.14	ECM1	343.092	0.668882	0.351087	-1.90517	0.0567578	0.209983
ECM Glycoproteins	ENSG00000106823.12	ECM2	615.457	0.290207	0.454244	-0.638879	0.522901	0.77627
Secreted Factors	ENSG00000158813.17	EDA	205.247	-0.608031	0.282844	2.14971	0.0315785	0.148063
ECM Glycoproteins	ENSG00000164176.12	EDIL3	932.24	0.706073	0.393192	-1.79575	0.0725348	0.234598
ECM Glycoproteins	ENSG00000115380.19	EFEMP1	2317.53	0.850459	0.450273	-1.88877	0.0589232	0.21331
ECM Glycoproteins	ENSG00000172638.12	EFEMP2	1544.29	0.220074	0.248271	-0.886425	0.375388	0.65033
Secreted Factors	ENSG00000138798.11	EGF	43.4064	-0.817448	0.38941	2.09919	0.0357997	0.155289
Secreted Factors	ENSG00000198759.11	EGFL6	878.836	0.804855	0.359044	-2.24166	0.0249831	0.129709
Secreted Factors	ENSG00000172889.15	EGFL7	525.419	0.333886	0.35929	-0.929295	0.352736	0.622839
Secreted Factors	ENSG00000241404.6	EGFL8	94.1432	0.101074	0.308381	-0.327758	0.743095	0.910131
ECM Glycoproteins	ENSG00000164318.17	EGFLAM	451.553	-0.041282	0.280695	0.14707	0.883076	0.972976
ECM Regulators	ENSG00000135766.8	EGLN1	2874.39	-0.256645	0.166979	1.53699	0.124296	0.326166
ECM Regulators	ENSG00000171570.10	EGLN2	50.0261	-0.00797533	0.549158	0.0145228	0.988413	0.993577
ECM Regulators	ENSG00000129521.13	EGLN3	1520.27	-0.158001	0.437537	0.361116	0.718013	0.8953
ECM Regulators	ENSG00000197561.6	ELANE	1.00872	0.338439	1.29377	-0.261591	0.793637	0.938584
ECM-affiliated Proteins	ENSG00000225968.7	ELFN1	76.3932	0.607198	0.368231	-1.64896	0.0991565	0.289445
ECM-affiliated Proteins	ENSG00000243902.6	ELFN2	1.91849	1.29685	0.735548	-1.76311	0.0778818	0.244288
ECM Glycoproteins	ENSG00000049540.16	ELN	1727.74	1.4639	0.378012	-3.87262	0.000107673	0.00339843
ECM Glycoproteins	ENSG00000169393.8	ELSPBP1	0.250775	-0.678026	3.03261	0.223579	0.823085	0.949526
ECM-affiliated Proteins	ENSG00000164035.9	EMCN	214.011	1.27974	0.396615	-3.22666	0.00125246	0.0180712
ECM Glycoproteins	ENSG00000186998.15	EMID1	754.53	0.167857	0.311473	-0.538914	0.589946	0.823879
ECM Glycoproteins	ENSG00000138080.13	EMILIN1	5016.27	0.33249	0.431131	-0.771205	0.440586	0.720051
ECM Glycoproteins	ENSG00000132205.10	EMILIN2	904.726	0.445913	0.283449	-1.57317	0.11568	0.313236
ECM Glycoproteins	ENSG00000183798.4	EMILIN3	108.58	-1.43888	0.562182	2.55946	0.0104836	0.0745665
Secreted Factors	ENSG00000182585.9	EPGN	28.3604	1.32507	0.659643	-2.00877	0.0445618	0.180358
Secreted Factors	ENSG00000130427.2	EPO	0.570813	0.109662	0.805097	-0.136209	0.891656	0.97734
Proteoglycans	ENSG00000083782.7	EPYC	221.832	1.92867	0.65241	-2.95622	0.00311435	0.0334627
Secreted Factors	ENSG00000124882.3	EREG	48.8216	1.91573	0.543792	-3.5229	0.000426846	0.00898155
Proteoglycans	ENSG00000164283.12	ESM1	529.363	-0.399836	0.376065	1.06321	0.287687	0.552402
ECM Glycoproteins	ENSG00000188107.14	EYS	7.93539	-1.99727	0.767674	2.60171	0.00927599	0.0688879
ECM Regulators	ENSG00000126218.11	F10	100.804	-0.054918	0.54365	0.101017	0.919537	0.986562
ECM Regulators	ENSG00000131187.9	F12	32.7479	-0.269729	0.421128	0.640491	0.521853	0.77627
ECM Regulators	ENSG00000124491.15	F13A1	3445.02	1.13471	0.390296	-2.9073	0.0036456	0.0379593
ECM Regulators	ENSG00000143278.3	F13B	0.697563	-0.703035	1.08984	0.645082	0.518874	0.77627
ECM Regulators	ENSG00000180210.14	F2	2.045	-2.31629	0.686332	3.37489	0.000738454	0.0135607
ECM Regulators	ENSG00000057593.13	F7	9.74102	0.0216706	0.539943	-0.0401349	0.967986	0.993577
ECM Regulators	ENSG00000108950.11	FAM20A	1066.16	0.375835	0.34026	-1.10455	0.269353	0.528246
ECM Regulators	ENSG00000116199.11	FAM20B	2628.66	-0.0539452	0.192658	0.280005	0.779473	0.933472
ECM Regulators	ENSG00000177706.8	FAM20C	1328.57	0.167559	0.207474	-0.807614	0.419313	0.700177
Secreted Factors	ENSG00000117560.7	FASLG	20.6565	0.778626	0.359764	-2.16427	0.0304435	0.145725
ECM Glycoproteins	ENSG00000077942.18	FBLN1	2892.18	0.773481	0.384742	-2.01039	0.0443904	0.180358
ECM Glycoproteins	ENSG00000163520.13	FBLN2	1979.13	1.15535	0.296151	-3.90123	9.57033e-05	0.00333312
ECM Glycoproteins	ENSG00000140092.14	FBLN5	853.626	0.305278	0.380951	-0.801359	0.422924	0.703712
ECM Glycoproteins	ENSG00000144152.12	FBLN7	84.523	0.256741	0.349675	-0.734228	0.46281	0.733811
ECM Glycoproteins	ENSG00000166147.13	FBN1	12322.9	1.07035	0.376467	-2.84314	0.0044671	0.0438036
ECM Glycoproteins	ENSG00000138829.11	FBN2	1249.03	0.22128	0.446522	-0.495565	0.620202	0.835591
ECM Glycoproteins	ENSG00000142449.12	FBN3	1153.37	-0.366428	0.472518	0.775479	0.438057	0.718514
ECM-affiliated Proteins	ENSG00000085265.10	FCN1	207.976	0.352341	0.460443	-0.765221	0.44414	0.722353
ECM-affiliated Proteins	ENSG00000160339.15	FCN2	3.94946	-0.762096	0.848235	0.89845	0.368946	0.642475
ECM-affiliated Proteins	ENSG00000142748.12	FCN3	23.2479	-0.0238553	0.295032	0.0808565	0.935556	0.991994
ECM Glycoproteins	ENSG00000171560.14	FGA	0.603006	-2.26604	1.69048	1.34048	0.180091	0.414332
ECM Glycoproteins	ENSG00000171564.11	FGB	0.572344	-2.00851	1.87509	1.07116	0.284099	0.548643
Secreted Factors	ENSG00000113578.17	FGF1	168.916	1.66061	0.420355	-3.95049	7.79911e-05	0.00291745
Secreted Factors	ENSG00000070193.4	FGF10	29.9968	1.62164	0.724018	-2.23978	0.0251053	0.129709
Secreted Factors	ENSG00000161958.10	FGF11	154.656	0.375384	0.376108	-0.998075	0.318243	0.57989
Secreted Factors	ENSG00000114279.13	FGF12	185.159	-0.229084	0.339075	0.675615	0.499285	0.761099
Secreted Factors	ENSG00000129682.14	FGF13	142.445	0.181225	0.341636	-0.530463	0.595791	0.825411
Secreted Factors	ENSG00000102466.15	FGF14	16.2371	-0.00876836	0.531012	0.0165125	0.986825	0.993577
Secreted Factors	ENSG00000196468.7	FGF16	3.31369	2.00988	0.808349	-2.4864	0.0129044	0.0835475
Secreted Factors	ENSG00000158815.10	FGF17	31.0644	-0.733493	0.625578	1.1725	0.240995	0.495733
Secreted Factors	ENSG00000156427.7	FGF18	267.801	0.505964	0.386057	-1.3106	0.189994	0.427385
Secreted Factors	ENSG00000162344.3	FGF19	10.2076	-3.42101	0.934222	3.66188	0.00025037	0.00588078
Secreted Factors	ENSG00000138685.12	FGF2	252.765	0.513269	0.413262	-1.24199	0.214239	0.463344
Secreted Factors	ENSG00000078579.8	FGF20	2.54028	-0.230803	0.705123	0.327323	0.743424	0.910131
Secreted Factors	ENSG00000105550.8	FGF21	0.649898	-0.0403079	0.935425	0.0430905	0.965629	0.993577
Secreted Factors	ENSG00000070388.11	FGF22	4.02814	-1.43953	0.736836	1.95367	0.0507408	0.196371
Secreted Factors	ENSG00000118972.1	FGF23	0.805612	-0.400059	1.65292	0.242032	0.808756	0.944092
Secreted Factors	ENSG00000186895.2	FGF3	4.65423	-0.10164	1.52544	0.0666298	0.946876	0.993577
Secreted Factors	ENSG00000075388.3	FGF4	1.42986	-0.305905	1.27243	0.24041	0.810013	0.944092
Secreted Factors	ENSG00000138675.16	FGF5	4.74475	-0.340483	0.700604	0.485985	0.626978	0.839851
Secreted Factors	ENSG00000111241.2	FGF6	0.0184551	-0.146066	3.03273	0.0481632	0.961586	0.993577
Secreted Factors	ENSG00000140285.9	FGF7	444.536	0.864488	0.547153	-1.57998	0.114112	0.310656
Secreted Factors	ENSG00000107831.12	FGF8	1.10593	-1.42715	0.864959	1.64997	0.09895	0.289445
Secreted Factors	ENSG00000102678.6	FGF9	240.071	0.153238	0.545728	-0.280795	0.778868	0.933472
Secreted Factors	ENSG00000137440.4	FGFBP1	29.4475	0.0205174	0.597786	-0.0343224	0.97262	0.993577
Secreted Factors	ENSG00000137441.7	FGFBP2	5.36341	0.100138	0.565475	-0.177087	0.85944	0.962344
Secreted Factors	ENSG00000174721.9	FGFBP3	41.471	-0.236297	0.337413	0.70032	0.483727	0.747041
ECM Glycoproteins	ENSG00000171557.16	FGG	6.56271	-4.90181	1.15409	4.24732	2.16343e-05	0.00115003
ECM Glycoproteins	ENSG00000104760.16	FGL1	1.31188	-0.671435	0.942338	0.71252	0.476143	0.743106
ECM Glycoproteins	ENSG00000127951.6	FGL2	1143.34	1.02156	0.360354	-2.83488	0.00458426	0.0442695
Secreted Factors	ENSG00000143631.10	FLG	139.262	-1.32857	0.701949	1.89269	0.0583992	0.21331
Secreted Factors	ENSG00000143520.6	FLG2	1.59443	-0.42974	1.53889	0.279254	0.78005	0.933472
Secreted Factors	ENSG00000090554.12	FLT3LG	44.311	0.38393	0.308874	-1.243	0.213869	0.463344
Proteoglycans	ENSG00000122176.10	FMOD	2492.4	-0.0406861	0.300179	0.13554	0.892185	0.97734
ECM Glycoproteins	ENSG00000115414.18	FN1	174249	1.12867	0.411714	-2.7414	0.00611783	0.0532673
ECM Glycoproteins	ENSG00000164694.16	FNDC1	907.419	1.36018	0.422789	-3.21716	0.00129468	0.0184173
ECM Glycoproteins	ENSG00000143107.8	FNDC7	3.27386	0.293355	0.438823	-0.668504	0.503812	0.764704
ECM Glycoproteins	ENSG00000073598.5	FNDC8	0.225166	0.0963012	1.27444	-0.0755633	0.939767	0.991994
ECM Glycoproteins	ENSG00000138759.17	FRAS1	2446.56	-0.265782	0.324683	0.818589	0.413021	0.691793
ECM-affiliated Proteins	ENSG00000164946.19	FREM1	252.928	-0.145675	0.434631	0.33517	0.737497	0.90617
ECM-affiliated Proteins	ENSG00000150893.10	FREM2	494.173	-1.8925	0.609762	3.10368	0.00191131	0.0241302
ECM-affiliated Proteins	ENSG00000183090.5	FREM3	4.51378	-0.64268	0.66348	0.968651	0.33272	0.603316
Secreted Factors	ENSG00000162998.4	FRZB	642.713	0.231063	0.467048	-0.49473	0.62079	0.835591
Secreted Factors	ENSG00000134363.11	FST	323.443	-0.242536	0.417594	0.580795	0.561379	0.801023
Secreted Factors	ENSG00000163430.10	FSTL1	11461.2	0.697555	0.295174	-2.3632	0.0181178	0.10358
Secreted Factors	ENSG00000070404.9	FSTL3	675.203	0.865173	0.295357	-2.92925	0.00339782	0.0357479
ECM Glycoproteins	ENSG00000183087.14	GAS6	4490.57	0.280439	0.239724	-1.16984	0.242066	0.496924
Secreted Factors	ENSG00000130283.8	GDF1	15.4947	-0.126179	0.596307	0.211601	0.832418	0.949526
Secreted Factors	ENSG00000266524.2	GDF10	15.6454	-2.18728	0.569208	3.84267	0.000121703	0.00371144
Secreted Factors	ENSG00000135414.9	GDF11	800.84	-0.333807	0.29379	1.13621	0.255869	0.508385
Secreted Factors	ENSG00000130513.6	GDF15	171.695	-0.603961	0.336194	1.79646	0.0724209	0.234598
Secreted Factors	ENSG00000263761.2	GDF2	0.03959	-0.228505	3.03273	0.0753461	0.939939	0.991994
Secreted Factors	ENSG00000184344.3	GDF3	2.44606	-1.4442	0.696589	2.07325	0.0381494	0.162578
Secreted Factors	ENSG00000125965.8	GDF5	21.7095	0.0151814	0.373759	-0.0406183	0.9676	0.993577
Secreted Factors	ENSG00000156466.9	GDF6	83.6243	1.30017	0.415919	-3.12601	0.00177195	0.0229445
Secreted Factors	ENSG00000143869.6	GDF7	58.1363	-0.580857	0.545704	1.06442	0.287139	0.552401
Secreted Factors	ENSG00000164404.8	GDF9	23.3125	-0.665283	0.261619	2.54294	0.0109923	0.0768453
Secreted Factors	ENSG00000168621.14	GDNF	16.5717	-0.0331913	0.517365	0.0641544	0.948847	0.993577
Secreted Factors	ENSG00000259384.6	GH1	0.840811	0.267724	1.13451	-0.235982	0.813447	0.946522
Secreted Factors	ENSG00000136487.17	GH2	0.061958	-0.173545	3.03273	0.057224	0.954367	0.993577
ECM Glycoproteins	ENSG00000186417.13	GLDN	154.524	-0.504662	0.421293	1.19789	0.23096	0.483915
ECM-affiliated Proteins	ENSG00000063660.8	GPC1	2101.59	-0.168855	0.269973	0.625452	0.531674	0.783929
ECM-affiliated Proteins	ENSG00000213420.7	GPC2	202.024	-0.260655	0.408335	0.638336	0.523255	0.77627
ECM-affiliated Proteins	ENSG00000147257.13	GPC3	422.073	-0.460806	0.412243	1.1178	0.263652	0.51807
ECM-affiliated Proteins	ENSG00000076716.8	GPC4	946.96	0.264331	0.278723	-0.948366	0.342943	0.614135
ECM-affiliated Proteins	ENSG00000179399.14	GPC5	20.0433	0.537019	0.444442	-1.2083	0.226932	0.481516
ECM-affiliated Proteins	ENSG00000183098.10	GPC6	1162.09	0.273259	0.369049	-0.740441	0.459032	0.732421
ECM-affiliated Proteins	ENSG00000166923.10	GREM1	862.111	2.73656	0.527061	-5.19212	2.07914e-07	4.3966e-05
ECM-affiliated Proteins	ENSG00000275572.1	GRIFIN	0.0473079	-0.228505	3.03273	0.0753461	0.939939	0.991994
ECM Regulators	ENSG00000148702.14	HABP2	16.0178	-2.10349	0.871164	2.41457	0.0157537	0.0935953
Proteoglycans	ENSG00000145681.10	HAPLN1	161.775	-0.184185	0.441026	0.417628	0.676219	0.86242
Proteoglycans	ENSG00000132702.12	HAPLN2	4.49045	0.160157	0.607267	-0.263734	0.791985	0.937754
Proteoglycans	ENSG00000140511.11	HAPLN3	928.984	0.597231	0.283375	-2.10756	0.0350688	0.155289
Proteoglycans	ENSG00000187664.8	HAPLN4	9.28585	-1.99459	1.02182	1.95199	0.0509398	0.196371
Secreted Factors	ENSG00000113070.7	HBEGF	435.051	1.24692	0.396176	-3.1474	0.00164729	0.0218917
Secreted Factors	ENSG00000172534.13	HCFC1	2389.35	-0.185645	0.161245	1.15133	0.249597	0.502458
Secreted Factors	ENSG00000111727.11	HCFC2	808.185	0.344712	0.178068	-1.93584	0.0528872	0.200408
Secreted Factors	ENSG00000019991.15	HGF	263.736	0.491775	0.365571	-1.34523	0.178552	0.412452
Secreted Factors	ENSG00000109758.8	HGFAC	43.8649	0.0975203	0.488479	-0.199641	0.841761	0.956332
Secreted Factors	ENSG00000164161.9	HHIP	161.418	0.272153	0.565631	-0.481149	0.63041	0.841003
ECM Glycoproteins	ENSG00000143341.11	HMCN1	2956.4	0.0577429	0.356914	-0.161784	0.871476	0.969373
ECM Glycoproteins	ENSG00000148357.16	HMCN2	263.347	0.269875	0.348677	-0.773995	0.438934	0.718514
ECM Regulators	ENSG00000221887.5	HMSD	5.40019	0.485805	0.579173	-0.838791	0.401587	0.680541
ECM Regulators	ENSG00000173083.14	HPSE	424.24	-0.597621	0.316992	1.88529	0.059391	0.21331
ECM Regulators	ENSG00000172987.12	HPSE2	8.06618	-1.27748	0.688059	1.85664	0.0633629	0.217675
ECM-affiliated Proteins	ENSG00000110169.10	HPX	14.325	0.112205	0.234291	-0.478912	0.632001	0.841003
ECM Regulators	ENSG00000113905.4	HRG	1.32749	-0.792446	0.88563	0.894782	0.370904	0.644773
Secreted Factors	ENSG00000197915.5	HRNR	1.26301	-2.56817	1.17371	2.18808	0.0286636	0.140893
Proteoglycans	ENSG00000142798.17	HSPG2	21413.4	0.540151	0.204036	-2.64733	0.00811291	0.0625499
ECM Regulators	ENSG00000166033.11	HTRA1	5647.8	0.144917	0.320914	-0.451575	0.651575	0.849149
ECM Regulators	ENSG00000170801.9	HTRA3	801.811	-0.643215	0.457087	1.4072	0.159367	0.384154
ECM Regulators	ENSG00000169495.4	HTRA4	22.0901	0.0351475	0.424668	-0.0827645	0.934039	0.991994
ECM Regulators	ENSG00000114378.16	HYAL1	52.6525	-0.0897118	0.288335	0.311137	0.755696	0.916271
ECM Regulators	ENSG00000068001.13	HYAL2	1861.11	0.0918667	0.168223	-0.546102	0.584996	0.820578
ECM Regulators	ENSG00000186792.16	HYAL3	69.1031	-0.471691	0.235851	1.99995	0.0455054	0.182893
ECM Regulators	ENSG00000106302.9	HYAL4	3.60161	-0.378564	0.617951	0.612612	0.540133	0.788344
ECM Glycoproteins	ENSG00000029559.6	IBSP	17.5092	0.246812	0.47764	-0.516733	0.605343	0.828978
Secreted Factors	ENSG00000197919.4	IFNA1	0.212185	-1.16775	3.03213	0.385127	0.700144	0.885038
Secreted Factors	ENSG00000233816.3	IFNA13	0.443925	-1.7269	1.67278	1.03236	0.301905	0.563541
Secreted Factors	ENSG00000228083.2	IFNA14	0.0248795	0.0737709	3.03273	-0.0243249	0.980593	0.993577
Secreted Factors	ENSG00000188379.6	IFNA2	0.277064	-0.707931	2.37391	0.298213	0.76554	0.925884
Secreted Factors	ENSG00000147873.5	IFNA5	0.605593	0.609014	1.21233	-0.502348	0.615423	0.833213
Secreted Factors	ENSG00000120235.4	IFNA6	0.122975	-0.815424	3.03261	0.268886	0.788018	0.93475
Secreted Factors	ENSG00000214042.1	IFNA7	0.0195713	-0.146066	3.03273	0.0481632	0.961586	0.993577
Secreted Factors	ENSG00000120242.3	IFNA8	0.0238048	0.0737709	3.03273	-0.0243249	0.980593	0.993577
Secreted Factors	ENSG00000171855.6	IFNB1	1.16235	-1.04602	0.914046	1.14439	0.252463	0.504925
Secreted Factors	ENSG00000184995.7	IFNE	23.2805	0.36806	0.605731	-0.60763	0.543433	0.790815
Secreted Factors	ENSG00000111537.4	IFNG	9.70757	0.707056	0.53887	-1.31211	0.189483	0.427385
Secreted Factors	ENSG00000147896.3	IFNK	0.0195713	-0.146066	3.03273	0.0481632	0.961586	0.993577
Secreted Factors	ENSG00000177047.6	IFNW1	0.0467376	-0.393382	3.03273	0.129712	0.896794	0.979202
Secreted Factors	ENSG00000017427.15	IGF1	2428.44	0.793013	0.383431	-2.0682	0.0386209	0.163895
Secreted Factors	ENSG00000167244.18	IGF2	21388.8	-0.607264	0.555812	1.09257	0.274582	0.536418
ECM Glycoproteins	ENSG00000099769.5	IGFALS	21.3242	0.0597638	0.468245	-0.127633	0.898439	0.979845
ECM Glycoproteins	ENSG00000146678.9	IGFBP1	16.9529	-1.16972	0.568082	2.05908	0.039487	0.165258
ECM Glycoproteins	ENSG00000115457.9	IGFBP2	19756.8	0.473471	0.306619	-1.54417	0.122548	0.324014
ECM Glycoproteins	ENSG00000146674.14	IGFBP3	6314.45	-0.0418625	0.285941	0.146402	0.883604	0.972976
ECM Glycoproteins	ENSG00000141753.6	IGFBP4	5229.97	0.485237	0.357621	-1.35685	0.174829	0.409106
ECM Glycoproteins	ENSG00000115461.4	IGFBP5	15125.4	-0.228653	0.376996	0.606512	0.544175	0.790815
ECM Glycoproteins	ENSG00000167779.7	IGFBP6	538.262	0.197267	0.399005	-0.494398	0.621025	0.835591
ECM Glycoproteins	ENSG00000163453.11	IGFBP7	13372.3	0.100996	0.335356	-0.301159	0.763293	0.924372
ECM Glycoproteins	ENSG00000137142.4	IGFBPL1	40.7632	0.473252	0.489326	-0.967151	0.333468	0.60359
ECM Glycoproteins	ENSG00000152580.8	IGSF10	403.946	-0.864546	0.434514	1.98968	0.0466258	0.185252
Secreted Factors	ENSG00000163501.6	IHH	2.74814	-2.72408	0.969593	2.80951	0.00496168	0.0455572
Secreted Factors	ENSG00000136634.5	IL10	51.8359	1.1178	0.404839	-2.76111	0.0057606	0.051206
Secreted Factors	ENSG00000095752.6	IL11	53.3787	0.368411	0.448674	-0.821112	0.411582	0.690529
Secreted Factors	ENSG00000168811.6	IL12A	119.8	0.114939	0.508136	-0.226197	0.821048	0.949526
Secreted Factors	ENSG00000113302.4	IL12B	3.0299	1.81631	0.477599	-3.803	0.000142955	0.00401067
Secreted Factors	ENSG00000169194.9	IL13	0.531253	1.14562	1.08054	-1.06023	0.289041	0.553949
Secreted Factors	ENSG00000164136.16	IL15	272.125	0.531642	0.348965	-1.52348	0.127638	0.3314
Secreted Factors	ENSG00000172349.17	IL16	487.743	1.16255	0.272645	-4.26398	2.00817e-05	0.00112681
Secreted Factors	ENSG00000127743.5	IL17B	3.46272	-0.586306	0.679859	0.862393	0.388471	0.66501
Secreted Factors	ENSG00000124391.4	IL17C	1.86027	-0.891893	0.859819	1.0373	0.299594	0.562638
Secreted Factors	ENSG00000172458.4	IL17D	41.9404	-0.0772652	0.32118	0.240567	0.809891	0.944092
Secreted Factors	ENSG00000112116.9	IL17F	0.0740501	-0.310943	3.03273	0.102529	0.918337	0.986562
Secreted Factors	ENSG00000150782.11	IL18	325.279	0.739106	0.297036	-2.48827	0.0128367	0.0835475
Secreted Factors	ENSG00000142224.15	IL19	5.44729	-0.0165004	0.52481	0.0314407	0.974918	0.993577
Secreted Factors	ENSG00000115008.5	IL1A	20.8905	0.756473	0.544328	-1.38974	0.164608	0.391187
Secreted Factors	ENSG00000125538.11	IL1B	99.6894	0.652837	0.37316	-1.74948	0.0802076	0.249261
Secreted Factors	ENSG00000136697.12	IL1F10	0.130647	-0.475821	3.03273	0.156895	0.875328	0.970451
Secreted Factors	ENSG00000136689.18	IL1RN	143.983	-0.355007	0.342712	1.03588	0.300259	0.562638
Secreted Factors	ENSG00000109471.4	IL2	1.05814	0.76912	0.913545	-0.841906	0.39984	0.678721
Secreted Factors	ENSG00000162891.10	IL20	4.02451	-0.323934	0.709935	0.456287	0.648184	0.846915
Secreted Factors	ENSG00000127318.10	IL22	0.0526908	0.12873	3.03273	-0.042447	0.966142	0.993577
Secreted Factors	ENSG00000110944.8	IL23A	21.0889	-0.00785542	0.41505	0.0189264	0.9849	0.993577
Secreted Factors	ENSG00000162892.15	IL24	2.12963	0.81519	0.705907	-1.15481	0.248167	0.501799
Secreted Factors	ENSG00000166090.8	IL25	0.692414	-0.123069	1.05998	0.116104	0.90757	0.983525
Secreted Factors	ENSG00000111536.4	IL26	0.177633	0.211175	2.12644	-0.099309	0.920893	0.986562
Secreted Factors	ENSG00000157368.10	IL34	95.43	-0.0695856	0.281633	0.247079	0.804847	0.944092
Secreted Factors	ENSG00000136694.8	IL36A	0.142854	0.376053	2.18442	-0.172152	0.863318	0.965616
Secreted Factors	ENSG00000136696.10	IL36B	0.39833	0.78714	1.81044	-0.434778	0.663724	0.857879
Secreted Factors	ENSG00000136688.10	IL36G	3.097	0.178316	0.695239	-0.256482	0.797579	0.941069
Secreted Factors	ENSG00000136695.14	IL36RN	6.88691	-2.03237	0.874762	2.32334	0.0201609	0.109476
Secreted Factors	ENSG00000125571.9	IL37	1.36101	1.21181	0.856968	-1.41407	0.157341	0.38066
Secreted Factors	ENSG00000113520.10	IL4	0.116116	-0.201024	3.03273	0.0662848	0.947151	0.993577
Secreted Factors	ENSG00000113525.9	IL5	0.349561	-0.165431	1.18936	0.139092	0.889378	0.976382
Secreted Factors	ENSG00000136244.11	IL6	70.3667	2.08227	0.535248	-3.89029	0.000100126	0.00333386
Secreted Factors	ENSG00000104432.12	IL7	35.5122	0.559226	0.385743	-1.44974	0.147132	0.365118
Proteoglycans	ENSG00000112706.11	IMPG1	0.906366	1.24581	1.09552	-1.13719	0.255459	0.508385
Proteoglycans	ENSG00000081148.11	IMPG2	594.461	-1.40912	0.526327	2.67727	0.00742255	0.0606749
Secreted Factors	ENSG00000123999.4	INHA	226.345	-2.15645	0.614464	3.50948	0.000448989	0.00925467
Secreted Factors	ENSG00000122641.10	INHBA	1623.56	1.39067	0.399059	-3.48487	0.000492373	0.00975091
Secreted Factors	ENSG00000163083.5	INHBB	851.611	0.539957	0.338022	-1.5974	0.110176	0.302696
Secreted Factors	ENSG00000175189.3	INHBC	1.14657	-1.30829	0.83906	1.55924	0.11894	0.317694
Secreted Factors	ENSG00000139269.2	INHBE	23.3288	0.362725	0.513341	-0.706597	0.479817	0.743622
Secreted Factors	ENSG00000254647.6	INS	0.183188	-0.591623	2.77357	0.213307	0.831087	0.949526
Secreted Factors	ENSG00000129965.13	INS-IGF2	56.8771	-0.705193	1.17293	0.601223	0.547692	0.792505
Secreted Factors	ENSG00000248099.3	INSL3	3.86113	-0.526903	0.547939	0.961609	0.336246	0.605363
Secreted Factors	ENSG00000172410.4	INSL5	0.36414	-0.833286	1.52899	0.544991	0.58576	0.820578
Secreted Factors	ENSG00000120210.6	INSL6	3.56485	-2.77348	1.43737	1.92955	0.0536623	0.202235
ECM Glycoproteins	ENSG00000165359.14	INTS6L	700.565	-0.00894584	0.244629	0.036569	0.970829	0.993577
Secreted Factors	ENSG00000101230.5	ISM1	217.247	1.15096	0.407476	-2.82461	0.00473376	0.0442695
Secreted Factors	ENSG00000100593.17	ISM2	18.0337	0.169184	0.386632	-0.437584	0.661688	0.857879
ECM Regulators	ENSG00000055957.10	ITIH1	1.31352	0.0185195	0.807344	-0.0229387	0.981699	0.993577
ECM Regulators	ENSG00000151655.18	ITIH2	26.9288	-3.30044	0.962348	3.42957	0.000604549	0.0117422
ECM Regulators	ENSG00000162267.12	ITIH3	50.1448	0.179709	0.442347	-0.406261	0.684551	0.868328
ECM Regulators	ENSG00000055955.15	ITIH4	83.9865	0.0615148	0.344821	-0.178397	0.858412	0.962259
ECM Regulators	ENSG00000123243.14	ITIH5	1000.87	0.580556	0.402714	-1.44161	0.149413	0.36832
ECM Regulators	ENSG00000102313.8	ITIH6	4.32575	0.21278	0.620694	-0.34281	0.731741	0.901291
ECM-affiliated Proteins	ENSG00000179914.4	ITLN1	42.9888	-0.994953	0.638957	1.55715	0.119434	0.317694
ECM-affiliated Proteins	ENSG00000158764.6	ITLN2	6.66017	-2.25986	0.826806	2.73324	0.00627146	0.0541383
ECM Regulators	ENSG00000107821.14	KAZALD1	356.529	-0.320901	0.438982	0.731011	0.464772	0.734616
ECM Glycoproteins	ENSG00000135253.13	KCP	229.746	-0.496656	0.482152	1.03008	0.302971	0.563541
Proteoglycans	ENSG00000139330.5	KERA	9.76526	1.84181	0.549853	-3.34964	0.00080916	0.0143378
Secreted Factors	ENSG00000049130.13	KITLG	470.514	-0.00170608	0.291063	0.00586155	0.995323	0.99631
ECM Regulators	ENSG00000113889.11	KNG1	0.200678	-0.40268	1.88607	0.213503	0.830935	0.949526
ECM Regulators	ENSG00000174611.11	KY	11.7463	-1.4403	0.434868	3.31203	0.000926216	0.0153357
ECM Glycoproteins	ENSG00000101680.13	LAMA1	1727.31	-0.61489	0.45742	1.34426	0.178865	0.412452
ECM Glycoproteins	ENSG00000196569.11	LAMA2	1811.64	-1.1513	0.429554	2.68022	0.00735729	0.0606749
ECM Glycoproteins	ENSG00000053747.15	LAMA3	3292.37	0.193427	0.412601	-0.4688	0.639212	0.84205
ECM Glycoproteins	ENSG00000112769.18	LAMA4	4013.06	0.676759	0.321629	-2.10416	0.0353646	0.155289
ECM Glycoproteins	ENSG00000130702.14	LAMA5	12418.5	-0.515327	0.25041	2.05793	0.0395965	0.165258
ECM Glycoproteins	ENSG00000091136.13	LAMB1	6816.22	0.563327	0.323755	-1.73998	0.0818629	0.252849
ECM Glycoproteins	ENSG00000172037.13	LAMB2	8039.79	-0.141347	0.175055	0.80744	0.419413	0.700177
ECM Glycoproteins	ENSG00000196878.13	LAMB3	2683.1	-0.350749	0.349719	1.00295	0.315887	0.576937
ECM Glycoproteins	ENSG00000091128.12	LAMB4	12.509	0.586134	0.39954	-1.46702	0.14237	0.356808
ECM Glycoproteins	ENSG00000135862.5	LAMC1	15844.5	-0.103406	0.144228	0.71696	0.473399	0.741291
ECM Glycoproteins	ENSG00000058085.14	LAMC2	3909.97	-0.113886	0.327538	0.347703	0.728063	0.90085
ECM Glycoproteins	ENSG00000050555.17	LAMC3	517.241	-0.440219	0.456393	0.964562	0.334764	0.604043
Secreted Factors	ENSG00000243709.1	LEFTY1	96.263	-1.76355	0.534062	3.30215	0.000959464	0.01563
Secreted Factors	ENSG00000143768.12	LEFTY2	96.1034	-1.74119	0.680166	2.55995	0.0104686	0.0745665
Secreted Factors	ENSG00000174697.4	LEP	31.0143	3.01891	0.597391	-5.05349	4.3381e-07	6.25926e-05
ECM-affiliated Proteins	ENSG00000100097.11	LGALS1	7283.65	0.564249	0.26634	-2.11853	0.0341306	0.153208
ECM-affiliated Proteins	ENSG00000133317.14	LGALS12	19.8472	2.37485	0.555345	-4.27635	1.8998e-05	0.00112681
ECM-affiliated Proteins	ENSG00000105198.10	LGALS13	0.0320707	-0.228505	3.03273	0.0753461	0.939939	0.991994
ECM-affiliated Proteins	ENSG00000006659.12	LGALS14	1.0668	1.19453	1.02747	-1.1626	0.244993	0.499884
ECM-affiliated Proteins	ENSG00000249861.3	LGALS16	0.0132238	0.0737709	3.03273	-0.0243249	0.980593	0.993577
ECM-affiliated Proteins	ENSG00000100079.6	LGALS2	28.6486	-0.175205	0.555124	0.315615	0.752295	0.915862
ECM-affiliated Proteins	ENSG00000131981.15	LGALS3	3781.31	-0.789579	0.326698	2.41685	0.0156556	0.0935953
ECM-affiliated Proteins	ENSG00000171747.8	LGALS4	12.8633	-0.625167	0.431192	1.44986	0.147098	0.365118
ECM-affiliated Proteins	ENSG00000205076.4	LGALS7	18.3275	-0.758525	0.78261	0.969225	0.332433	0.603316
ECM-affiliated Proteins	ENSG00000116977.18	LGALS8	1616.26	-0.145079	0.192778	0.752567	0.45171	0.726477
ECM-affiliated Proteins	ENSG00000168961.16	LGALS9	577.942	0.127243	0.272552	-0.466858	0.640602	0.842458
ECM-affiliated Proteins	ENSG00000170298.15	LGALS9B	0.286445	0.468089	1.83727	-0.254774	0.798898	0.941525
ECM-affiliated Proteins	ENSG00000171916.16	LGALS9C	0.870828	1.55402	0.917688	-1.69341	0.0903772	0.270863
ECM-affiliated Proteins	ENSG00000119862.12	LGALSL	434.156	-0.168183	0.127017	1.3241	0.185471	0.422856
ECM Glycoproteins	ENSG00000108231.12	LGI1	3.95131	0.835386	0.972239	-0.859239	0.390208	0.666854
ECM Glycoproteins	ENSG00000153012.11	LGI2	270.27	0.435094	0.402138	-1.08195	0.279273	0.542435
ECM Glycoproteins	ENSG00000168481.8	LGI3	2.89555	-0.274108	0.636221	0.430838	0.666586	0.857879
ECM Glycoproteins	ENSG00000153902.13	LGI4	32.4375	0.394026	0.374158	-1.0531	0.292294	0.557139
Secreted Factors	ENSG00000128342.4	LIF	318.576	1.20201	0.319213	-3.76556	0.000166178	0.00441684
ECM-affiliated Proteins	ENSG00000074695.5	LMAN1	5544.4	0.134778	0.189097	-0.712745	0.476003	0.743106
ECM-affiliated Proteins	ENSG00000140506.16	LMAN1L	0.569095	0.174187	1.04197	-0.167171	0.867235	0.968924
ECM Regulators	ENSG00000113083.12	LOX	2709.52	0.973848	0.456528	-2.13316	0.0329113	0.150409
ECM Regulators	ENSG00000129038.15	LOXL1	1142.69	0.877719	0.332028	-2.64351	0.00820512	0.0627816
ECM Regulators	ENSG00000134013.15	LOXL2	1323.15	0.289208	0.376232	-0.768696	0.442074	0.721316
ECM Regulators	ENSG00000115318.11	LOXL3	408.527	0.394402	0.245368	-1.60739	0.107969	0.301241
ECM Regulators	ENSG00000138131.3	LOXL4	638.48	0.620611	0.291527	-2.12883	0.0332683	0.150677
ECM Regulators	ENSG00000198670.11	LPA	7.21098	0.550614	0.609797	-0.902947	0.366554	0.640519
ECM Glycoproteins	ENSG00000171236.9	LRG1	193.719	-0.662666	0.48731	1.35984	0.173879	0.408415
Secreted Factors	ENSG00000226979.8	LTA	3.7908	0.388722	0.42484	-0.914984	0.3602	0.632823
Secreted Factors	ENSG00000227507.2	LTB	161.148	0.764927	0.440193	-1.73771	0.0822625	0.253308
ECM Glycoproteins	ENSG00000049323.15	LTBP1	2747.33	-0.030355	0.247227	0.122782	0.90228	0.98095
ECM Glycoproteins	ENSG00000119681.11	LTBP2	7615.02	0.58087	0.309462	-1.87703	0.060514	0.215601
ECM Glycoproteins	ENSG00000168056.15	LTBP3	2989.82	-0.147893	0.199406	0.741668	0.458288	0.732391
ECM Glycoproteins	ENSG00000090006.17	LTBP4	1990.85	-0.182901	0.394696	0.463398	0.643079	0.843656
Proteoglycans	ENSG00000139329.4	LUM	17082.7	1.56434	0.420119	-3.72355	0.000196442	0.00496015
ECM Regulators	ENSG00000127241.16	MASP1	54.1306	-0.267136	0.520045	0.51368	0.607476	0.829127
ECM Regulators	ENSG00000009724.16	MASP2	0.56615	0.782153	1.02402	-0.763809	0.444981	0.722558
ECM Glycoproteins	ENSG00000162510.5	MATN1	7.22565	-0.102822	0.373192	0.275519	0.782917	0.934688
ECM Glycoproteins	ENSG00000132561.13	MATN2	1891.08	-1.03261	0.313727	3.29142	0.000996836	0.0157313
ECM Glycoproteins	ENSG00000132031.12	MATN3	106.594	1.13104	0.294831	-3.83623	0.000124939	0.00371144
ECM Glycoproteins	ENSG00000124159.15	MATN4	11.9335	0.638838	0.680812	-0.938346	0.348067	0.618921
ECM-affiliated Proteins	ENSG00000165471.6	MBL2	0.554553	-0.226154	1.04165	0.217112	0.828121	0.949526
Secreted Factors	ENSG00000110492.15	MDK	4859.21	-0.511377	0.24061	2.12533	0.0335588	0.151314
Secreted Factors	ENSG00000145794.16	MEGF10	288.679	0.668804	0.563171	-1.18757	0.235003	0.487378
Secreted Factors	ENSG00000157890.17	MEGF11	20.2341	-0.325596	0.411764	0.790735	0.429099	0.708153
Secreted Factors	ENSG00000162591.15	MEGF6	1367.11	0.0437925	0.268883	-0.162868	0.870622	0.969373
Secreted Factors	ENSG00000105429.12	MEGF8	2623.69	-0.117393	0.188511	0.622735	0.533458	0.784358
Secreted Factors	ENSG00000106780.8	MEGF9	761.263	0.238341	0.284644	-0.83733	0.402407	0.68079
ECM Regulators	ENSG00000112818.9	MEP1A	2.82284	-2.15276	0.879021	2.44904	0.0143237	0.0904186
ECM Regulators	ENSG00000141434.11	MEP1B	2.96878	-0.125968	0.584877	0.215374	0.829476	0.949526
ECM Glycoproteins	ENSG00000152595.16	MEPE	2.46508	0.461815	0.878818	-0.525495	0.599239	0.826819
ECM Glycoproteins	ENSG00000140259.6	MFAP1	697.421	0.0125218	0.144673	-0.0865523	0.931027	0.991676
ECM Glycoproteins	ENSG00000117122.13	MFAP2	1676.2	0.599096	0.402043	-1.49013	0.13619	0.345608
ECM Glycoproteins	ENSG00000037749.11	MFAP3	1079.12	0.117782	0.116799	-1.00842	0.313254	0.573163
ECM Glycoproteins	ENSG00000166482.11	MFAP4	722.423	0.911683	0.457989	-1.99062	0.0465223	0.185252
ECM Glycoproteins	ENSG00000197614.10	MFAP5	1026.01	0.991597	0.530948	-1.8676	0.0618182	0.216793
ECM Glycoproteins	ENSG00000140545.14	MFGE8	4375.82	0.328325	0.259016	-1.26759	0.204945	0.447925
ECM Glycoproteins	ENSG00000111341.9	MGP	2486.16	0.764586	0.414874	-1.84294	0.0653383	0.222194
ECM Regulators	ENSG00000196611.4	MMP1	327.778	1.12091	0.546723	-2.05024	0.0403408	0.167672
ECM Regulators	ENSG00000166670.9	MMP10	207.973	-2.942	0.656915	4.47851	7.51666e-06	0.000632652
ECM Regulators	ENSG00000099953.9	MMP11	8395.63	1.33762	0.477057	-2.80389	0.00504899	0.0459412
ECM Regulators	ENSG00000262406.2	MMP12	337.739	-2.19032	0.699771	3.13005	0.00174778	0.0229254
ECM Regulators	ENSG00000137745.11	MMP13	231.288	1.14758	0.846664	-1.35542	0.175285	0.409106
ECM Regulators	ENSG00000157227.12	MMP14	11387.5	0.920197	0.301171	-3.0554	0.0022476	0.0273504
ECM Regulators	ENSG00000102996.4	MMP15	946.595	-0.697448	0.246764	2.82638	0.00470778	0.0442695
ECM Regulators	ENSG00000156103.15	MMP16	392.893	-0.284349	0.438475	0.648496	0.516664	0.77627
ECM Regulators	ENSG00000198598.6	MMP17	59.1941	0.575419	0.4426	-1.30009	0.193571	0.432537
ECM Regulators	ENSG00000123342.15	MMP19	614.922	1.26827	0.416985	-3.04154	0.00235372	0.0278235
ECM Regulators	ENSG00000087245.12	MMP2	7080.2	0.942917	0.408203	-2.30992	0.0208926	0.112842
ECM Regulators	ENSG00000137674.3	MMP20	1.23146	-0.512373	0.985502	0.519911	0.603126	0.82882
ECM Regulators	ENSG00000154485.4	MMP21	6.57982	-1.25891	0.570814	2.20547	0.0274214	0.137107
ECM Regulators	ENSG00000189409.13	MMP23B	453.745	0.166209	0.354801	-0.468457	0.639458	0.84205
ECM Regulators	ENSG00000125966.9	MMP24	161.104	0.703713	0.390533	-1.80193	0.0715567	0.234598
ECM Regulators	ENSG00000008516.16	MMP25	36.8739	0.662605	0.353267	-1.87565	0.0607036	0.215601
ECM Regulators	ENSG00000167346.7	MMP26	0.52287	-1.79717	2.05241	0.875639	0.381226	0.657063
ECM Regulators	ENSG00000137675.4	MMP27	0.0900904	-0.0361454	2.70857	0.0133449	0.989353	0.993577
ECM Regulators	ENSG00000271447.5	MMP28	112.04	0.668191	0.363477	-1.83833	0.0660134	0.223502
ECM Regulators	ENSG00000149968.11	MMP3	8.09156	2.72394	0.63566	-4.28521	1.82568e-05	0.00112681
ECM Regulators	ENSG00000137673.8	MMP7	4862.81	0.0138777	0.564859	-0.0245684	0.980399	0.993577
ECM Regulators	ENSG00000118113.11	MMP8	8.38995	1.02697	0.554144	-1.85326	0.0638457	0.21859
ECM Regulators	ENSG00000100985.7	MMP9	1597.3	-0.422123	0.465927	0.905984	0.364945	0.639417
ECM Glycoproteins	ENSG00000138722.9	MMRN1	345.276	0.159335	0.536266	-0.297119	0.766375	0.925884
ECM Glycoproteins	ENSG00000173269.13	MMRN2	869.206	0.375475	0.28156	-1.33355	0.182351	0.418578
Secreted Factors	ENSG00000173531.15	MST1	459.05	-0.424432	0.237076	1.79028	0.0734093	0.236125
Secreted Factors	ENSG00000186715.10	MST1L	47.9968	-0.0753165	0.351574	0.214227	0.83037	0.949526
Secreted Factors	ENSG00000138379.4	MSTN	8.01644	-0.478607	0.354668	1.34945	0.177192	0.412359
ECM-affiliated Proteins	ENSG00000185499.16	MUC1	5182.24	-1.00756	0.459641	2.19206	0.0283752	0.140485
ECM-affiliated Proteins	ENSG00000205277.9	MUC12	6.8198	0.219872	0.485617	-0.452767	0.650716	0.849126
ECM-affiliated Proteins	ENSG00000173702.7	MUC13	12.1312	-2.57108	0.653915	3.93183	8.43009e-05	0.00304085
ECM-affiliated Proteins	ENSG00000169550.12	MUC15	74.6226	-0.114886	0.635075	0.180902	0.856445	0.961137
ECM-affiliated Proteins	ENSG00000181143.15	MUC16	33202.6	-1.05464	0.486684	2.167	0.0302348	0.145415
ECM-affiliated Proteins	ENSG00000169876.13	MUC17	0.187544	-0.902677	2.1033	0.429172	0.667798	0.858112
ECM-affiliated Proteins	ENSG00000205592.13	MUC19	6.18042	-0.548345	0.609655	0.899434	0.368421	0.642475
ECM-affiliated Proteins	ENSG00000198788.8	MUC2	2.72886	-2.47102	1.17696	2.0995	0.0357731	0.155289
ECM-affiliated Proteins	ENSG00000176945.16	MUC20	805.618	-0.941598	0.377806	2.49228	0.0126928	0.0832448
ECM-affiliated Proteins	ENSG00000204544.5	MUC21	1.78651	-3.39191	1.01461	3.34307	0.000828558	0.0144283
ECM-affiliated Proteins	ENSG00000261272.1	MUC22	0.876287	-1.42942	1.18641	1.20483	0.228267	0.483334
ECM-affiliated Proteins	ENSG00000169894.17	MUC3A	2.43888	0.842374	0.686057	-1.22785	0.219504	0.472
ECM-affiliated Proteins	ENSG00000145113.21	MUC4	324.237	0.303762	0.523186	-0.580602	0.561509	0.801023
ECM-affiliated Proteins	ENSG00000215182.8	MUC5AC	27.8203	-1.73462	0.692996	2.50308	0.0123119	0.0823509
ECM-affiliated Proteins	ENSG00000117983.17	MUC5B	701.154	-2.25142	0.68303	3.29622	0.000979945	0.0157102
ECM-affiliated Proteins	ENSG00000184956.15	MUC6	6.43225	-0.385716	0.728584	0.529405	0.596524	0.825411
ECM-affiliated Proteins	ENSG00000171195.10	MUC7	0.0227774	0.0737709	3.03273	-0.0243249	0.980593	0.993577
ECM-affiliated Proteins	ENSG00000172551.10	MUCL1	1.436	-2.11465	1.13664	1.86045	0.0628224	0.217296
ECM Glycoproteins	ENSG00000101825.7	MXRA5	8745.01	0.725575	0.352328	-2.05938	0.0394582	0.165258
Proteoglycans	ENSG00000130287.13	NCAN	1.6372	0.690438	0.683094	-1.01075	0.312135	0.572154
ECM Glycoproteins	ENSG00000173376.13	NDNF	223.921	-1.17342	0.48656	2.41166	0.0158801	0.0937948
ECM Glycoproteins	ENSG00000165973.18	NELL1	103.65	0.914966	0.72244	-1.26649	0.205336	0.447925
ECM Glycoproteins	ENSG00000184613.10	NELL2	295.383	-0.0715007	0.394286	0.181342	0.856099	0.961137
Secreted Factors	ENSG00000134259.3	NGF	28.1	-0.0885924	0.468846	0.188958	0.850125	0.959438
ECM Regulators	ENSG00000151092.16	NGLY1	1284.38	-0.0328855	0.145795	0.22556	0.821544	0.949526
ECM Glycoproteins	ENSG00000116962.14	NID1	1754.79	0.248787	0.352271	-0.706236	0.480041	0.743622
ECM Glycoproteins	ENSG00000087303.17	NID2	1724.16	0.402374	0.351235	-1.1456	0.251962	0.504923
Secreted Factors	ENSG00000156574.9	NODAL	1.2809	-1.35061	1.06084	1.27315	0.202964	0.447925
ECM Glycoproteins	ENSG00000136999.4	NOV	383.475	0.4037	0.386408	-1.04475	0.296138	0.559065
ECM Glycoproteins	ENSG00000168743.12	NPNT	1552.42	0.647855	0.376488	-1.72079	0.0852898	0.259758
Secreted Factors	ENSG00000157168.18	NRG1	108.467	-0.0786863	0.541359	0.14535	0.884435	0.972976
Secreted Factors	ENSG00000158458.19	NRG2	52.9781	-1.7596	0.529097	3.32567	0.000882071	0.0150429
Secreted Factors	ENSG00000185737.12	NRG3	70.7321	0.225712	0.650717	-0.346866	0.728692	0.90085
Secreted Factors	ENSG00000169752.16	NRG4	99.4223	-0.309103	0.502679	0.614912	0.538613	0.787263
Secreted Factors	ENSG00000171119.2	NRTN	31.2802	-0.244679	0.41329	0.592026	0.553833	0.794562
Secreted Factors	ENSG00000185652.11	NTF3	158.121	-0.350967	0.472084	0.743442	0.457214	0.732391
Secreted Factors	ENSG00000225950.8	NTF4	41.1292	-0.790059	0.447234	1.76655	0.0773044	0.244288
ECM Glycoproteins	ENSG00000065320.8	NTN1	824.508	-0.230467	0.318841	0.722826	0.469787	0.736777
ECM Glycoproteins	ENSG00000162068.1	NTN3	48.1224	-0.682307	0.437539	1.55942	0.118897	0.317694
ECM Glycoproteins	ENSG00000074527.11	NTN4	1133.5	-1.0357	0.316866	3.26858	0.0010809	0.0165411
ECM Glycoproteins	ENSG00000142233.11	NTN5	9.19747	-0.360246	0.450962	0.798839	0.424384	0.70498
ECM Glycoproteins	ENSG00000162631.18	NTNG1	81.828	-0.114514	0.537963	0.212866	0.831432	0.949526
ECM Glycoproteins	ENSG00000196358.10	NTNG2	53.8759	1.01819	0.343392	-2.9651	0.00302588	0.0328617
Proteoglycans	ENSG00000188937.5	NYX	0.666227	-1.80672	1.11807	1.61593	0.106109	0.297839
ECM Regulators	ENSG00000087263.16	OGFOD1	639.75	0.149498	0.104507	-1.43051	0.15257	0.373476
ECM Regulators	ENSG00000111325.16	OGFOD2	212.379	-0.101255	0.194758	0.519899	0.603134	0.82882
Proteoglycans	ENSG00000106809.10	OGN	469.758	-0.45021	0.669167	0.672792	0.50108	0.762184
ECM Glycoproteins	ENSG00000138315.12	OIT3	8.98876	-0.322238	0.504993	0.638104	0.523406	0.77627
Proteoglycans	ENSG00000127083.7	OMD	157.151	1.30083	0.602136	-2.16035	0.0307454	0.146476
ECM-affiliated Proteins	ENSG00000171199.10	OPRPN	0.0251174	-0.146066	3.03273	0.0481632	0.961586	0.993577
Proteoglycans	ENSG00000188770.9	OPTC	0.522449	0.54859	1.88906	-0.290403	0.771508	0.92824
Secreted Factors	ENSG00000099985.3	OSM	64.5016	0.991007	0.420804	-2.35503	0.0185212	0.103796
ECM Glycoproteins	ENSG00000188162.10	OTOG	10.0284	-0.92514	0.753935	1.22708	0.219792	0.472
ECM Glycoproteins	ENSG00000182447.4	OTOL1	0.133151	-0.201022	2.20262	0.091265	0.927282	0.991063
ECM-affiliated Proteins	ENSG00000085465.12	OVGP1	70.6944	-0.798311	0.28924	2.76003	0.00577968	0.051206
ECM Regulators	ENSG00000117385.15	P3H1	1278.37	0.545101	0.222887	-2.44564	0.0144596	0.0907095
ECM Regulators	ENSG00000090530.9	P3H2	549.568	-0.637673	0.361361	1.76464	0.077624	0.244288
ECM Regulators	ENSG00000110811.19	P3H3	802.443	0.4634	0.358773	-1.29162	0.196488	0.43712
ECM Regulators	ENSG00000122884.12	P4HA1	5593.63	0.0687465	0.233919	-0.29389	0.768842	0.926647
ECM Regulators	ENSG00000072682.18	P4HA2	1862.71	0.268594	0.238954	-1.12404	0.260996	0.513852
ECM Regulators	ENSG00000149380.11	P4HA3	134.672	0.989199	0.34731	-2.84817	0.00439716	0.0435405
ECM Regulators	ENSG00000178467.17	P4HTM	1162.73	-0.374746	0.159081	2.3557	0.0184879	0.103796
ECM Regulators	ENSG00000149090.11	PAMR1	290.13	1.05544	0.38374	-2.75039	0.00595238	0.0522774
ECM Glycoproteins	ENSG00000100767.15	PAPLN	781.917	0.162992	0.383241	-0.4253	0.670618	0.858459
ECM Regulators	ENSG00000182752.9	PAPPA	370.473	1.65813	0.461383	-3.59382	0.00032587	0.00700274
ECM Regulators	ENSG00000116183.10	PAPPA2	51.1577	0.37091	0.384657	-0.964261	0.334915	0.604043
ECM-affiliated Proteins	ENSG00000169116.11	PARM1	387.888	0.23075	0.386372	-0.597223	0.550359	0.792927
ECM Glycoproteins	ENSG00000106333.12	PCOLCE	1456.88	0.421355	0.332318	-1.26793	0.204823	0.447925
ECM Glycoproteins	ENSG00000163710.7	PCOLCE2	162.929	0.670571	0.410528	-1.63344	0.102377	0.29189
ECM Regulators	ENSG00000099139.13	PCSK5	679.559	0.691772	0.28363	-2.43899	0.0147283	0.0918248
ECM Regulators	ENSG00000140479.16	PCSK6	441.945	-2.16411	0.438647	4.93359	8.07299e-07	9.05969e-05
Secreted Factors	ENSG00000197461.13	PDGFA	613.822	0.229296	0.241597	-0.949086	0.342577	0.614135
Secreted Factors	ENSG00000100311.16	PDGFB	431.366	0.514096	0.211245	-2.43365	0.0149474	0.0926191
Secreted Factors	ENSG00000145431.10	PDGFC	2342.87	-0.0553925	0.176427	0.313967	0.753546	0.915862
Secreted Factors	ENSG00000170962.12	PDGFD	943.871	0.24048	0.372988	-0.64474	0.519096	0.77627
Secreted Factors	ENSG00000163737.3	PF4	2.52612	0.937275	0.780449	-1.20094	0.229773	0.483915
Secreted Factors	ENSG00000109272.3	PF4V1	1.48972	1.4758	0.787502	-1.87403	0.0609269	0.215601
Secreted Factors	ENSG00000119630.13	PGF	264.772	0.900843	0.380743	-2.36601	0.0179807	0.10358
ECM Regulators	ENSG00000124102.4	PI3	108.804	-0.078294	0.618841	0.126517	0.899323	0.979845
Secreted Factors	ENSG00000100100.12	PIK3IP1	1319.4	-0.0176576	0.249583	0.0707484	0.943598	0.993577
ECM Regulators	ENSG00000104368.17	PLAT	2571.03	0.230903	0.395026	-0.584527	0.558866	0.799511
ECM Regulators	ENSG00000122861.15	PLAU	2670.32	1.67426	0.32513	-5.1495	2.61184e-07	4.3966e-05
ECM Regulators	ENSG00000122194.18	PLG	1.89756	-0.262838	0.705939	0.372324	0.709652	0.891478
ECM Regulators	ENSG00000083444.16	PLOD1	2971.05	-0.0992249	0.196017	0.506205	0.612712	0.830657
ECM Regulators	ENSG00000152952.11	PLOD2	5689.15	0.486326	0.260965	-1.86357	0.0623819	0.217296
ECM Regulators	ENSG00000106397.11	PLOD3	1199.3	0.00338302	0.141839	-0.0238511	0.980971	0.993577
ECM-affiliated Proteins	ENSG00000161381.13	PLXDC1	364.397	0.902667	0.326451	-2.76509	0.00569066	0.051206
ECM-affiliated Proteins	ENSG00000120594.16	PLXDC2	5571.29	0.402922	0.262174	-1.53685	0.124331	0.326166
ECM-affiliated Proteins	ENSG00000114554.11	PLXNA1	4108.81	0.0724715	0.191888	-0.377675	0.705672	0.88985
ECM-affiliated Proteins	ENSG00000076356.6	PLXNA2	1701.28	-0.0936268	0.25781	0.363162	0.716484	0.8953
ECM-affiliated Proteins	ENSG00000130827.6	PLXNA3	1558.19	-0.276547	0.210986	1.31074	0.189947	0.427385
ECM-affiliated Proteins	ENSG00000221866.9	PLXNA4	920.702	0.220326	0.434247	-0.507374	0.611893	0.830657
ECM-affiliated Proteins	ENSG00000164050.12	PLXNB1	6524.63	-0.224017	0.220834	1.01441	0.310386	0.571019
ECM-affiliated Proteins	ENSG00000196576.14	PLXNB2	5553.16	-0.279459	0.162384	1.72098	0.0852545	0.259758
ECM-affiliated Proteins	ENSG00000198753.11	PLXNB3	102.972	0.462483	0.455493	-1.01535	0.309941	0.571019
ECM-affiliated Proteins	ENSG00000136040.8	PLXNC1	1657.27	0.625287	0.235099	-2.65968	0.00782149	0.0616682
ECM-affiliated Proteins	ENSG00000004399.12	PLXND1	3413.95	0.45001	0.216801	-2.07569	0.037923	0.162578
Proteoglycans	ENSG00000174348.13	PODN	536.697	0.697333	0.447972	-1.55664	0.119555	0.317694
Proteoglycans	ENSG00000132000.11	PODNL1	128.535	0.519235	0.445436	-1.16568	0.243745	0.498554
ECM Glycoproteins	ENSG00000146707.14	POMZP3	121.234	-0.145274	0.27003	0.537992	0.590582	0.823879
ECM Glycoproteins	ENSG00000133110.14	POSTN	12188.2	0.871395	0.537588	-1.62094	0.105031	0.296318
Secreted Factors	ENSG00000163736.3	PPBP	11.5009	0.823605	0.555649	-1.48224	0.138277	0.350023
Proteoglycans	ENSG00000188783.5	PRELP	170.488	0.329185	0.507422	-0.64874	0.516506	0.77627
Proteoglycans	ENSG00000186652.9	PRG2	2.40489	-0.600887	1.00407	0.598451	0.549539	0.792927
Proteoglycans	ENSG00000116690.12	PRG4	54.6546	2.97729	0.779073	-3.82159	0.000132597	0.00382636
Secreted Factors	ENSG00000172179.11	PRL	1.0903	1.21846	0.975841	-1.24863	0.211801	0.460041
ECM Regulators	ENSG00000204983.12	PRSS1	218.156	-1.39287	0.554101	2.51375	0.0119457	0.0815211
ECM Regulators	ENSG00000164099.3	PRSS12	268.249	0.00914395	0.471796	-0.0193812	0.984537	0.993577
ECM Regulators	ENSG00000275896.5	PRSS2	207.16	0.348633	0.497463	-0.700821	0.483415	0.747041
ECM Regulators	ENSG00000010438.16	PRSS3	3.90307	0.142559	0.509085	-0.280031	0.779454	0.933472
Secreted Factors	ENSG00000125650.4	PSPN	58.1058	-0.0404283	0.13692	0.295269	0.767788	0.926483
Secreted Factors	ENSG00000105894.11	PTN	468.095	0.529962	0.417408	-1.26965	0.20421	0.447925
ECM Glycoproteins	ENSG00000130508.10	PXDN	6931.12	0.493044	0.251259	-1.9623	0.0497281	0.194672
ECM Glycoproteins	ENSG00000147485.12	PXDNL	56.7982	0.216461	0.337019	-0.64228	0.520692	0.77627
ECM Regulators	ENSG00000126838.9	PZP	4.99961	0.329683	0.690286	-0.477603	0.632933	0.841134
ECM-affiliated Proteins	ENSG00000115386.5	REG1A	9.56642	-1.33898	0.728777	1.8373	0.0661656	0.223502
ECM-affiliated Proteins	ENSG00000172023.7	REG1B	0.161366	0.0188127	3.03273	-0.00620322	0.995051	0.99631
ECM-affiliated Proteins	ENSG00000172016.15	REG3A	0.234128	-0.443545	2.32051	0.191141	0.848415	0.959438
ECM-affiliated Proteins	ENSG00000143954.12	REG3G	4.00161	-0.826111	0.796754	1.03685	0.299807	0.562638
ECM-affiliated Proteins	ENSG00000134193.14	REG4	4.15687	-2.53459	0.960482	2.63888	0.0083181	0.0631462
ECM Glycoproteins	ENSG00000189056.13	RELN	458.748	-1.15806	0.497536	2.32758	0.0199342	0.10883
Secreted Factors	ENSG00000215853.3	RPTN	0.709091	-2.49793	1.45207	1.72026	0.0853859	0.259758
ECM Glycoproteins	ENSG00000169218.13	RSPO1	440.629	-1.16239	0.528213	2.2006	0.0277642	0.138137
ECM Glycoproteins	ENSG00000147655.10	RSPO2	2.9688	-0.983327	0.667271	1.47365	0.140575	0.353185
ECM Glycoproteins	ENSG00000146374.13	RSPO3	370.586	0.429929	0.494234	-0.86989	0.384361	0.660211
ECM Glycoproteins	ENSG00000101282.8	RSPO4	20.439	-0.452012	0.548933	0.823436	0.41026	0.689455
Secreted Factors	ENSG00000160678.11	S100A1	1158.32	0.238713	0.551205	-0.433076	0.66496	0.857879
Secreted Factors	ENSG00000197747.8	S100A10	1783.46	0.215027	0.285146	-0.754095	0.450792	0.726156
Secreted Factors	ENSG00000163191.5	S100A11	1416.46	0.518983	0.305849	-1.69686	0.0897233	0.269704
Secreted Factors	ENSG00000163221.8	S100A12	8.80022	1.01137	0.724828	-1.39533	0.162917	0.390144
Secreted Factors	ENSG00000189171.14	S100A13	3411.11	-0.0405029	0.270757	0.149591	0.881087	0.972976
Secreted Factors	ENSG00000189334.8	S100A14	916.884	-0.366871	0.393068	0.933353	0.350638	0.620424
Secreted Factors	ENSG00000188643.10	S100A16	2426.15	0.121942	0.238062	-0.512227	0.608492	0.829389
Secreted Factors	ENSG00000196754.10	S100A2	937.743	0.298092	0.492989	-0.604663	0.545403	0.791462
Secreted Factors	ENSG00000188015.9	S100A3	28.8147	0.420512	0.31709	-1.32616	0.184786	0.422249
Secreted Factors	ENSG00000196154.11	S100A4	5808.72	-0.6499	0.399267	1.62773	0.103581	0.293519
Secreted Factors	ENSG00000196420.7	S100A5	28.3725	0.257239	0.535927	-0.47999	0.631235	0.841003
Secreted Factors	ENSG00000197956.9	S100A6	22098.1	-0.113195	0.327975	0.345132	0.729995	0.90085
Secreted Factors	ENSG00000143556.8	S100A7	21.9737	0.156185	1.04616	-0.149294	0.881322	0.972976
Secreted Factors	ENSG00000184330.11	S100A7A	2.80014	-0.144326	0.986278	0.146334	0.883658	0.972976
Secreted Factors	ENSG00000143546.9	S100A8	720.037	0.91529	0.560585	-1.63274	0.102524	0.29189
Secreted Factors	ENSG00000163220.10	S100A9	2183.8	-0.513606	0.502898	1.02129	0.307116	0.568108
Secreted Factors	ENSG00000160307.9	S100B	60.1102	0.345249	0.455833	-0.757403	0.448809	0.726156
Secreted Factors	ENSG00000163993.6	S100P	90.074	-1.78856	0.656069	2.72617	0.00640739	0.0548429
Secreted Factors	ENSG00000171643.13	S100Z	5.34127	1.03069	0.446646	-2.30762	0.02102	0.112927
ECM Glycoproteins	ENSG00000164764.10	SBSPON	829.907	-0.708465	0.343506	2.06246	0.0391644	0.165258
Secreted Factors	ENSG00000159307.18	SCUBE1	176.887	-3.89813	0.695557	5.60433	2.09062e-08	1.05576e-05
Secreted Factors	ENSG00000175356.12	SCUBE2	159.659	0.731369	0.340795	-2.14607	0.0318675	0.148324
Secreted Factors	ENSG00000146197.8	SCUBE3	246.356	-0.582107	0.47439	1.22707	0.219798	0.472
ECM-affiliated Proteins	ENSG00000115884.10	SDC1	3036.96	-0.25132	0.340905	0.737212	0.460993	0.732863
ECM-affiliated Proteins	ENSG00000169439.11	SDC2	2351.53	-0.0121803	0.341149	0.0357039	0.971518	0.993577
ECM-affiliated Proteins	ENSG00000162512.15	SDC3	2224.33	0.346813	0.225207	-1.53998	0.123566	0.325853
ECM-affiliated Proteins	ENSG00000124145.6	SDC4	4358.11	-0.589728	0.218951	2.69342	0.00707225	0.0590328
ECM-affiliated Proteins	ENSG00000075213.10	SEMA3A	591.837	0.522081	0.315749	-1.65347	0.0982361	0.289267
ECM-affiliated Proteins	ENSG00000012171.18	SEMA3B	1237.52	-0.360175	0.265794	1.35509	0.175389	0.409106
ECM-affiliated Proteins	ENSG00000075223.13	SEMA3C	4474.19	0.617472	0.302034	-2.04438	0.0409165	0.169367
ECM-affiliated Proteins	ENSG00000153993.13	SEMA3D	641.649	1.35344	0.43858	-3.08596	0.00202895	0.0249908
ECM-affiliated Proteins	ENSG00000170381.12	SEMA3E	272.839	-1.23314	0.573924	2.14862	0.0316649	0.148063
ECM-affiliated Proteins	ENSG00000001617.11	SEMA3F	1021.05	-0.161471	0.280163	0.576349	0.564379	0.801721
ECM-affiliated Proteins	ENSG00000010319.6	SEMA3G	279.107	0.533547	0.36037	-1.48056	0.138725	0.350281
ECM-affiliated Proteins	ENSG00000196189.12	SEMA4A	381.003	-0.0851358	0.264584	0.321772	0.747625	0.913061
ECM-affiliated Proteins	ENSG00000185033.14	SEMA4B	775.082	-0.523956	0.245943	2.13039	0.033139	0.150677
ECM-affiliated Proteins	ENSG00000168758.10	SEMA4C	2282.76	-0.133422	0.192356	0.693621	0.48792	0.750074
ECM-affiliated Proteins	ENSG00000187764.11	SEMA4D	1017.29	0.0366809	0.188829	-0.194254	0.845977	0.957888
ECM-affiliated Proteins	ENSG00000135622.12	SEMA4F	352.716	0.112739	0.153884	-0.732624	0.463788	0.73421
ECM-affiliated Proteins	ENSG00000095539.15	SEMA4G	86.3837	-0.67026	0.318975	2.1013	0.035615	0.155289
ECM-affiliated Proteins	ENSG00000112902.11	SEMA5A	1690.17	0.323878	0.317869	-1.01891	0.308248	0.56916
ECM-affiliated Proteins	ENSG00000082684.14	SEMA5B	428.652	0.23307	0.475953	-0.489691	0.624353	0.837445
ECM-affiliated Proteins	ENSG00000092421.16	SEMA6A	245.49	0.141794	0.325682	-0.435375	0.66329	0.857879
ECM-affiliated Proteins	ENSG00000167680.15	SEMA6B	229.125	0.799316	0.33854	-2.36107	0.0182224	0.10358
ECM-affiliated Proteins	ENSG00000143434.15	SEMA6C	384.728	-0.397768	0.351977	1.1301	0.258436	0.509804
ECM-affiliated Proteins	ENSG00000137872.16	SEMA6D	602.786	-0.247139	0.297105	0.831823	0.405509	0.683746
ECM-affiliated Proteins	ENSG00000138623.9	SEMA7A	313.267	0.174652	0.285901	-0.610885	0.541276	0.788872
ECM Regulators	ENSG00000197249.13	SERPINA1	809.071	-0.291875	0.386836	0.754518	0.450538	0.726156
ECM Regulators	ENSG00000140093.9	SERPINA10	0.371584	-1.38149	2.06866	0.667817	0.504251	0.764704
ECM Regulators	ENSG00000186910.3	SERPINA11	0.299337	-1.49101	2.2989	0.648574	0.516614	0.77627
ECM Regulators	ENSG00000165953.9	SERPINA12	0.298989	-0.214941	1.6365	0.131342	0.895505	0.978853
ECM Regulators	ENSG00000258597.3	SERPINA2	0.118119	0.321091	2.57327	-0.12478	0.900698	0.980286
ECM Regulators	ENSG00000273259.2	SERPINA3	306.989	-0.795699	0.487441	1.6324	0.102595	0.29189
ECM Regulators	ENSG00000100665.11	SERPINA4	2.83068	-3.10953	1.42177	2.18708	0.0287366	0.140893
ECM Regulators	ENSG00000188488.13	SERPINA5	765.184	-0.800487	0.532934	1.50204	0.133088	0.341164
ECM Regulators	ENSG00000170099.5	SERPINA6	1.85981	-3.01983	0.900772	3.35249	0.000800889	0.0143378
ECM Regulators	ENSG00000123561.14	SERPINA7	0.116855	-0.729061	3.03266	0.240403	0.810018	0.944092
ECM Regulators	ENSG00000170054.14	SERPINA9	0.4076	0.414023	1.31691	-0.31439	0.753225	0.915862
ECM Regulators	ENSG00000021355.12	SERPINB1	1865.35	0.139957	0.263924	-0.530293	0.595909	0.825411
ECM Regulators	ENSG00000242550.5	SERPINB10	2.12187	1.4794	0.880908	-1.6794	0.0930744	0.277301
ECM Regulators	ENSG00000206072.12	SERPINB11	0.0585693	-0.310943	3.03273	0.102529	0.918337	0.986562
ECM Regulators	ENSG00000166634.6	SERPINB12	1.01834	-2.20896	1.2998	1.69947	0.0892315	0.269611
ECM Regulators	ENSG00000197641.11	SERPINB13	0.416635	-1.11732	1.69151	0.660549	0.508902	0.770601
ECM Regulators	ENSG00000197632.8	SERPINB2	291.548	0.506908	0.608554	-0.832971	0.404861	0.683746
ECM Regulators	ENSG00000057149.15	SERPINB3	5.62794	-1.03655	0.854308	1.21332	0.225008	0.479447
ECM Regulators	ENSG00000206073.10	SERPINB4	8.31163	1.97266	0.697393	-2.82861	0.00467502	0.0442695
ECM Regulators	ENSG00000206075.13	SERPINB5	227.121	-0.355662	0.646189	0.5504	0.582045	0.818754
ECM Regulators	ENSG00000124570.17	SERPINB6	1527.13	-0.00526589	0.20582	0.0255849	0.979588	0.993577
ECM Regulators	ENSG00000166396.12	SERPINB7	31.2535	0.95846	0.611517	-1.56735	0.117033	0.315209
ECM Regulators	ENSG00000166401.14	SERPINB8	247.739	0.529315	0.231882	-2.28269	0.0224484	0.118706
ECM Regulators	ENSG00000170542.5	SERPINB9	540.445	0.318227	0.17602	-1.8079	0.0706217	0.233098
ECM Regulators	ENSG00000117601.13	SERPINC1	1.19595	1.0709	0.588853	-1.81863	0.0689684	0.229895
ECM Regulators	ENSG00000099937.10	SERPIND1	1.97196	-1.98586	1.05317	1.88561	0.059348	0.21331
ECM Regulators	ENSG00000106366.8	SERPINE1	5461.91	1.04466	0.484197	-2.15752	0.0309653	0.146831
ECM Regulators	ENSG00000135919.12	SERPINE2	1817.04	-0.81296	0.389379	2.08784	0.0368123	0.158891
ECM Regulators	ENSG00000253309.6	SERPINE3	0.833328	0.654851	0.92719	-0.706274	0.480018	0.743622
ECM Regulators	ENSG00000132386.10	SERPINF1	2600.93	0.674218	0.379203	-1.77799	0.0754061	0.241013
ECM Regulators	ENSG00000167711.13	SERPINF2	52.5853	0.118305	0.341701	-0.346224	0.729174	0.90085
ECM Regulators	ENSG00000149131.15	SERPING1	2073.69	0.283855	0.269578	-1.05296	0.29236	0.557139
ECM Regulators	ENSG00000149257.13	SERPINH1	8407.96	0.297093	0.225425	-1.31792	0.18753	0.426588
ECM Regulators	ENSG00000163536.12	SERPINI1	205.689	0.214665	0.260668	-0.823518	0.410213	0.689455
ECM Regulators	ENSG00000114204.14	SERPINI2	45.8587	-1.55746	0.599712	2.59701	0.00940403	0.069329
Secreted Factors	ENSG00000104332.11	SFRP1	714.042	-0.301135	0.505195	0.596077	0.551124	0.792927
Secreted Factors	ENSG00000145423.4	SFRP2	1243.93	2.52305	0.511165	-4.93588	7.97896e-07	9.05969e-05
Secreted Factors	ENSG00000106483.11	SFRP4	2296.81	1.27846	0.477852	-2.67544	0.00746306	0.0606749
Secreted Factors	ENSG00000120057.4	SFRP5	52.5445	0.228494	0.638947	-0.35761	0.720635	0.897384
ECM-affiliated Proteins	ENSG00000196260.4	SFTA2	20.5168	-3.77206	1.04653	3.60434	0.000312948	0.00699262
ECM-affiliated Proteins	ENSG00000229415.9	SFTA3	0.75942	-2.77147	1.69332	1.63671	0.101691	0.29189
ECM-affiliated Proteins	ENSG00000122852.14	SFTPA1	0.116215	0.595885	3.02678	-0.196871	0.843928	0.956642
ECM-affiliated Proteins	ENSG00000185303.15	SFTPA2	1.21034	-0.569879	0.619436	0.919997	0.357574	0.630279
ECM-affiliated Proteins	ENSG00000168878.16	SFTPB	2.92299	-0.320419	0.629223	0.50923	0.610591	0.830009
ECM-affiliated Proteins	ENSG00000168484.12	SFTPC	0.131086	0.45849	2.53472	-0.180884	0.856459	0.961137
ECM-affiliated Proteins	ENSG00000133661.15	SFTPD	166.063	-1.0252	0.59702	1.7172	0.0859427	0.260667
Secreted Factors	ENSG00000164690.7	SHH	30.0644	-3.70373	0.929361	3.98524	6.7411e-05	0.00265432
ECM Glycoproteins	ENSG00000187122.16	SLIT1	34.1201	0.0828328	0.419135	-0.197628	0.843336	0.956642
ECM Glycoproteins	ENSG00000145147.19	SLIT2	1332.3	0.206785	0.279944	-0.738666	0.46011	0.732863
ECM Glycoproteins	ENSG00000184347.14	SLIT3	1290.52	0.760444	0.318107	-2.39053	0.0168242	0.0987934
ECM Regulators	ENSG00000124107.5	SLPI	17438	0.127929	0.515372	-0.248226	0.803959	0.944092
ECM Glycoproteins	ENSG00000198732.10	SMOC1	17.7145	-0.290386	0.45131	0.643429	0.519946	0.77627
ECM Glycoproteins	ENSG00000112562.18	SMOC2	1587.67	-0.0871596	0.399961	0.21792	0.827491	0.949526
ECM Glycoproteins	ENSG00000162804.13	SNED1	614.085	-0.0650368	0.303507	0.214285	0.830325	0.949526
ECM Regulators	ENSG00000106304.15	SPAM1	0.417973	-0.692509	1.5059	0.459864	0.645614	0.84465
ECM Glycoproteins	ENSG00000113140.10	SPARC	56860.5	0.871193	0.359577	-2.42282	0.0154004	0.0935953
ECM Glycoproteins	ENSG00000152583.12	SPARCL1	6558.52	0.586202	0.367108	-1.59681	0.110308	0.302696
Proteoglycans	ENSG00000152377.13	SPOCK1	298.317	0.682568	0.424077	-1.60954	0.107498	0.300758
Proteoglycans	ENSG00000107742.12	SPOCK2	5176.91	-0.564929	0.412006	1.37117	0.170323	0.40193
Proteoglycans	ENSG00000196104.10	SPOCK3	78.8964	-1.20626	0.617957	1.95202	0.050936	0.196371
ECM Glycoproteins	ENSG00000262655.3	SPON1	20446.6	0.14871	0.39468	-0.376787	0.706332	0.88985
ECM Glycoproteins	ENSG00000159674.11	SPON2	1766.84	0.602225	0.37744	-1.59555	0.110589	0.302696
ECM Glycoproteins	ENSG00000118785.13	SPP1	16103.6	-0.204089	0.375964	0.542841	0.58724	0.821485
Proteoglycans	ENSG00000122862.4	SRGN	3651.91	0.644451	0.358194	-1.79917	0.0719923	0.234598
ECM Glycoproteins	ENSG00000101955.14	SRPX	313.264	1.21603	0.376857	-3.22676	0.00125199	0.0180712
ECM Glycoproteins	ENSG00000102359.5	SRPX2	702.338	0.746946	0.371985	-2.008	0.044643	0.180358
ECM Glycoproteins	ENSG00000197558.11	SSPO	160.866	0.087347	0.314453	-0.277774	0.781186	0.933725
ECM Regulators	ENSG00000149418.10	ST14	4939.07	-0.736678	0.286425	2.57197	0.0101121	0.0734761
ECM Regulators	ENSG00000137573.13	SULF1	8690.87	1.19068	0.413484	-2.87963	0.00398145	0.0402127
ECM Regulators	ENSG00000196562.14	SULF2	2876.29	0.157996	0.366931	-0.430589	0.666767	0.857879
ECM Glycoproteins	ENSG00000165124.17	SVEP1	1789.17	2.02577	0.423651	-4.7817	1.73822e-06	0.00017556
Secreted Factors	ENSG00000159450.12	TCHH	16.9039	-0.352925	0.467622	0.754723	0.450415	0.726156
Secreted Factors	ENSG00000182898.3	TCHHL1	0.623405	-1.80463	1.72111	1.04853	0.294394	0.557858
Secreted Factors	ENSG00000241186.8	TDGF1	24.2273	-2.50824	0.693663	3.61594	0.000299265	0.00686948
ECM Glycoproteins	ENSG00000109927.9	TECTA	51.4607	0.0297372	0.289149	-0.102844	0.918087	0.986562
ECM Glycoproteins	ENSG00000119913.4	TECTB	0.167792	-0.088126	1.91554	0.0460059	0.963306	0.993577
Secreted Factors	ENSG00000163235.15	TGFA	471.585	-0.442029	0.413486	1.06903	0.285056	0.549439
Secreted Factors	ENSG00000105329.9	TGFB1	398.359	0.47412	0.316307	-1.49893	0.133893	0.341862
Secreted Factors	ENSG00000092969.11	TGFB2	682.332	-0.318084	0.39917	0.796862	0.425531	0.705583
Secreted Factors	ENSG00000119699.7	TGFB3	661.655	1.27806	0.314745	-4.06062	4.89434e-05	0.00214926
ECM Glycoproteins	ENSG00000120708.16	TGFBI	8963.37	0.853347	0.365005	-2.33791	0.019392	0.106445
ECM Regulators	ENSG00000092295.11	TGM1	873.428	-0.201474	0.434963	0.463198	0.643223	0.843656
ECM Regulators	ENSG00000198959.11	TGM2	2913.5	0.370254	0.315274	-1.17439	0.24024	0.495188
ECM Regulators	ENSG00000125780.11	TGM3	14.5013	0.927409	0.605569	-1.53147	0.125654	0.327934
ECM Regulators	ENSG00000163810.11	TGM4	1.71552	0.727486	0.669363	-1.08683	0.27711	0.539382
ECM Regulators	ENSG00000104055.15	TGM5	6.80839	-0.813113	0.691466	1.17593	0.239625	0.495188
ECM Regulators	ENSG00000166948.9	TGM6	0.0359605	0.211169	3.03273	-0.06963	0.944488	0.993577
ECM Regulators	ENSG00000159495.7	TGM7	2.99962	-0.107376	0.648955	0.16546	0.868582	0.969357
ECM Glycoproteins	ENSG00000137801.10	THBS1	23928.1	1.16906	0.384668	-3.03914	0.00237252	0.0278235
ECM Glycoproteins	ENSG00000186340.14	THBS2	15486.5	1.11327	0.444364	-2.50531	0.0122344	0.0823509
ECM Glycoproteins	ENSG00000169231.13	THBS3	1775.43	0.151651	0.256689	-0.590796	0.554657	0.794615
ECM Glycoproteins	ENSG00000113296.14	THBS4	520.772	-0.142113	0.524984	0.2707	0.786622	0.93475
Secreted Factors	ENSG00000090534.17	THPO	4.57126	0.011096	0.468051	-0.0237068	0.981086	0.993577
ECM Glycoproteins	ENSG00000187720.14	THSD4	5976.72	-1.21042	0.447394	2.70549	0.00682031	0.0574043
ECM Regulators	ENSG00000102265.11	TIMP1	3996.32	-0.374545	0.326495	1.14717	0.251312	0.504622
ECM Regulators	ENSG00000035862.12	TIMP2	5836.97	0.1502	0.282906	-0.530919	0.595475	0.825411
ECM Regulators	ENSG00000100234.11	TIMP3	12014.7	1.38572	0.37409	-3.70425	0.00021202	0.00522292
ECM Regulators	ENSG00000157150.4	TIMP4	52.5211	2.3136	0.499027	-4.63621	3.54855e-06	0.000325822
ECM Glycoproteins	ENSG00000137251.15	TINAG	0.469235	-2.09385	2.89341	0.723661	0.469274	0.736777
ECM Glycoproteins	ENSG00000142910.15	TINAGL1	841.194	0.528369	0.284268	-1.8587	0.0630698	0.217408
ECM Regulators	ENSG00000038295.7	TLL1	172.709	1.67402	0.376683	-4.44412	8.82521e-06	0.000685651
ECM Regulators	ENSG00000095587.8	TLL2	26.8295	-0.18253	0.321969	0.566919	0.570769	0.80739
ECM Regulators	ENSG00000154646.8	TMPRSS15	1.69139	-2.20184	1.16092	1.89663	0.0578767	0.212565
ECM Glycoproteins	ENSG00000041982.15	TNC	5350.85	0.994717	0.432899	-2.2978	0.021573	0.114678
Secreted Factors	ENSG00000232810.3	TNF	69.5231	-0.129308	0.397267	0.325494	0.744807	0.910721
ECM Glycoproteins	ENSG00000123610.4	TNFAIP6	219.944	0.918922	0.391153	-2.34927	0.0188104	0.104387
Secreted Factors	ENSG00000121858.10	TNFSF10	1873.14	0.222467	0.34113	-0.652148	0.514306	0.77627
Secreted Factors	ENSG00000120659.14	TNFSF11	20.1935	0.400752	0.451856	-0.886902	0.375132	0.65033
Secreted Factors	ENSG00000239697.10	TNFSF12	167.636	0.123723	0.263036	-0.470365	0.638094	0.84205
Secreted Factors	ENSG00000161955.16	TNFSF13	689.062	0.217802	0.232627	-0.936269	0.349135	0.619729
Secreted Factors	ENSG00000102524.11	TNFSF13B	402.491	0.798349	0.346353	-2.30502	0.0211657	0.113108
Secreted Factors	ENSG00000125735.10	TNFSF14	39.8976	0.452024	0.44708	-1.01106	0.311989	0.572154
Secreted Factors	ENSG00000181634.7	TNFSF15	229.654	-0.319064	0.275944	1.15627	0.247573	0.501799
Secreted Factors	ENSG00000120337.8	TNFSF18	15.6299	-0.333177	0.429802	0.775189	0.438228	0.718514
Secreted Factors	ENSG00000117586.10	TNFSF4	384.318	0.917354	0.344867	-2.66002	0.00781354	0.0616682
Secreted Factors	ENSG00000106952.7	TNFSF8	102.216	0.692098	0.294987	-2.3462	0.018966	0.104676
Secreted Factors	ENSG00000125657.4	TNFSF9	39.5979	-0.0856938	0.428257	0.200099	0.841403	0.956332
ECM Glycoproteins	ENSG00000120332.15	TNN	35.437	1.10989	0.496631	-2.23484	0.0254281	0.130368
ECM Glycoproteins	ENSG00000116147.16	TNR	5.96841	0.788913	0.586175	-1.34587	0.178345	0.412452
ECM Glycoproteins	ENSG00000168477.17	TNXB	2003.13	-0.0624144	0.537419	0.116137	0.907544	0.983525
Secreted Factors	ENSG00000115705.20	TPO	3.58512	2.23605	0.772814	-2.89339	0.00381105	0.0388804
ECM Glycoproteins	ENSG00000182704.7	TSKU	1067.59	-1.10435	0.355574	3.10581	0.00189757	0.0241302
ECM Glycoproteins	ENSG00000175894.14	TSPEAR	6.38215	-0.726679	0.607672	1.19584	0.231759	0.483915
Proteoglycans	ENSG00000038427.15	VCAN	22300.5	1.08409	0.416404	-2.60347	0.00922856	0.0688879
Secreted Factors	ENSG00000112715.20	VEGFA	8340.57	-0.194852	0.267975	0.727125	0.46715	0.73607
Secreted Factors	ENSG00000173511.9	VEGFB	1308.28	-0.00160354	0.136484	0.0117489	0.990626	0.993577
Secreted Factors	ENSG00000150630.3	VEGFC	207.108	0.198168	0.329519	-0.601385	0.547584	0.792505
Secreted Factors	ENSG00000165197.4	VEGFD	6.15012	0.774671	0.524815	-1.47608	0.139921	0.352421
ECM Glycoproteins	ENSG00000205221.12	VIT	69.7524	-2.61531	0.861406	3.03609	0.00239668	0.0278235
ECM Glycoproteins	ENSG00000109072.13	VTN	58.1404	-0.394334	0.664964	0.593016	0.55317	0.794562
ECM Glycoproteins	ENSG00000179403.11	VWA1	2887.71	-0.104417	0.220345	0.473881	0.635585	0.84205
ECM Glycoproteins	ENSG00000165816.12	VWA2	262.843	-0.357311	0.390568	0.914849	0.360271	0.632823
ECM Glycoproteins	ENSG00000175267.14	VWA3A	47.9637	-1.06871	0.58746	1.8192	0.0688815	0.229895
ECM Glycoproteins	ENSG00000168658.18	VWA3B	19.5193	-0.285433	0.442347	0.64527	0.518752	0.77627
ECM Glycoproteins	ENSG00000110002.15	VWA5A	685.892	-0.15535	0.29305	0.530113	0.596034	0.825411
ECM Glycoproteins	ENSG00000158816.15	VWA5B1	6.42227	-1.36303	0.637822	2.13701	0.0325975	0.149652
ECM Glycoproteins	ENSG00000145198.14	VWA5B2	11.9842	-0.63565	0.559844	1.1354	0.256206	0.508385
ECM Glycoproteins	ENSG00000204396.10	VWA7	135.619	0.16453	0.385588	-0.426698	0.669599	0.858459
ECM Glycoproteins	ENSG00000138614.14	VWA9	1063.92	-0.0724654	0.114265	0.634185	0.52596	0.777775
Secreted Factors	ENSG00000188730.4	VWC2	57.8989	-2.31297	0.716673	3.22737	0.00124932	0.0180712
Secreted Factors	ENSG00000174453.9	VWC2L	0.822131	0.928118	0.854067	-1.0867	0.277167	0.539382
ECM Glycoproteins	ENSG00000167992.12	VWCE	148.636	-0.150832	0.430164	0.35064	0.725859	0.900636
ECM Glycoproteins	ENSG00000146530.11	VWDE	267.061	-0.184608	0.523268	0.352798	0.72424	0.899732
ECM Glycoproteins	ENSG00000110799.13	VWF	6569.94	0.510395	0.3374	-1.51273	0.130348	0.337569
Secreted Factors	ENSG00000127578.6	WFIKKN1	17.815	0.12585	0.347723	-0.361926	0.717407	0.8953
Secreted Factors	ENSG00000173714.7	WFIKKN2	43.737	-3.25607	0.77768	4.1869	2.82787e-05	0.00132662
Secreted Factors	ENSG00000156076.9	WIF1	14.735	-3.90237	1.19358	3.26946	0.00107754	0.0165411
ECM Glycoproteins	ENSG00000104415.13	WISP1	1254.33	0.55942	0.394606	-1.41767	0.156288	0.379655
ECM Glycoproteins	ENSG00000064205.10	WISP2	86.1523	-0.675558	0.507839	1.33026	0.183432	0.420106
ECM Glycoproteins	ENSG00000112761.19	WISP3	114.308	-0.618638	0.506601	1.22115	0.222027	0.475101
Secreted Factors	ENSG00000125084.11	WNT1	0.168751	-0.369195	1.69051	0.218393	0.827123	0.949526
Secreted Factors	ENSG00000135925.8	WNT10A	749.324	0.0663272	0.43561	-0.152263	0.87898	0.972976
Secreted Factors	ENSG00000169884.13	WNT10B	12.9774	0.0455384	0.416183	-0.109419	0.91287	0.986562
Secreted Factors	ENSG00000085741.12	WNT11	1126.2	1.75508	0.48755	-3.59979	0.000318476	0.00699262
Secreted Factors	ENSG00000002745.12	WNT16	2.26705	1.33763	0.69419	-1.92689	0.0539929	0.202724
Secreted Factors	ENSG00000105989.8	WNT2	114.916	-0.549101	0.395475	1.38846	0.164997	0.39119
Secreted Factors	ENSG00000134245.17	WNT2B	227.201	-1.03349	0.407736	2.53471	0.011254	0.0773232
Secreted Factors	ENSG00000108379.9	WNT3	79.3604	0.208741	0.33676	-0.619852	0.535355	0.784774
Secreted Factors	ENSG00000154342.5	WNT3A	10.184	-1.67265	0.5228	3.1994	0.00137713	0.0191856
Secreted Factors	ENSG00000162552.14	WNT4	198.655	0.68493	0.477337	-1.4349	0.151316	0.371848
Secreted Factors	ENSG00000114251.13	WNT5A	1497.92	-0.809206	0.287315	2.81644	0.00485587	0.0449947
Secreted Factors	ENSG00000111186.12	WNT5B	199.534	-0.734735	0.402644	1.82478	0.0680347	0.228289
Secreted Factors	ENSG00000115596.3	WNT6	148.259	0.368965	0.501037	-0.736402	0.461486	0.732863
Secreted Factors	ENSG00000154764.5	WNT7A	1798.63	0.995999	0.490388	-2.03104	0.0422509	0.174177
Secreted Factors	ENSG00000188064.9	WNT7B	72.8878	-0.886214	0.439696	2.01551	0.0438508	0.179309
Secreted Factors	ENSG00000061492.11	WNT8A	0.501415	0.656778	0.901638	-0.728427	0.466352	0.735962
Secreted Factors	ENSG00000075290.7	WNT8B	3.45285	-0.90042	0.596526	1.50944	0.131187	0.338007
Secreted Factors	ENSG00000143816.7	WNT9A	195.418	-0.0230722	0.26096	0.0884128	0.929549	0.991676
Secreted Factors	ENSG00000158955.10	WNT9B	3.04654	-0.207214	0.620546	0.333921	0.738439	0.906225
Secreted Factors	ENSG00000143184.4	XCL1	25.3879	0.0204848	0.425425	-0.0481513	0.961596	0.993577
Secreted Factors	ENSG00000143185.3	XCL2	11.4611	0.251594	0.51935	-0.48444	0.628073	0.840204
Secreted Factors	ENSG00000186660.14	ZFP91	3286.65	-0.00690787	0.0955445	0.0723	0.942363	0.993514
ECM Glycoproteins	ENSG00000149506.11	ZP1	3.97137	-0.594215	0.679932	0.873934	0.382154	0.65754
ECM Glycoproteins	ENSG00000103310.10	ZP2	0.30635	-1.19959	1.53834	0.779795	0.435511	0.717564
ECM Glycoproteins	ENSG00000188372.14	ZP3	110.116	-0.158147	0.320783	0.493005	0.622009	0.835591
ECM Glycoproteins	ENSG00000116996.9	ZP4	0.133103	-0.118585	2.91933	0.0406207	0.967598	0.993577
ECM Glycoproteins	ENSG00000170044.8	ZPLD1	12.876	0.300599	0.609962	-0.492816	0.622143	0.835591

## Sheet: Supplementary Data 5
Matrisome component	EnsemblID	gene_name	baseMean	log2FoldChange	lfcSE	stat	pvalue	padj
ECM Regulators	ENSG00000175899.14	A2M	11650.2	0.23735	0.207471	-1.14402	0.252617	0.501264
ECM Regulators	ENSG00000166535.19	A2ML1	88.9998	0.511698	0.494173	-1.03546	0.300452	0.556802
ECM Glycoproteins	ENSG00000154175.16	ABI3BP	515.084	0.650024	0.382679	-1.69861	0.089392	0.265526
Proteoglycans	ENSG00000157766.15	ACAN	137.893	0.374778	0.446062	-0.840192	0.400801	0.664711
ECM Regulators	ENSG00000137845.14	ADAM10	6099.55	0.153129	0.112035	-1.36679	0.171692	0.388365
ECM Regulators	ENSG00000073670.13	ADAM11	63.1538	-1.2122	0.315501	3.84214	0.000121965	0.00315857
ECM Regulators	ENSG00000148848.14	ADAM12	2310.89	1.0012	0.405472	-2.46922	0.0135408	0.0844212
ECM Regulators	ENSG00000143537.13	ADAM15	2263.28	-0.371046	0.199537	1.85954	0.0629512	0.213358
ECM Regulators	ENSG00000151694.12	ADAM17	3289.13	0.179377	0.124974	-1.43532	0.151195	0.355134
ECM Regulators	ENSG00000168619.15	ADAM18	1.33857	-0.440299	0.906295	0.485823	0.627092	0.82901
ECM Regulators	ENSG00000135074.15	ADAM19	1079.41	0.636633	0.265039	-2.40203	0.0163044	0.0927494
ECM Regulators	ENSG00000104755.14	ADAM2	1.18233	-2.9487	1.66951	1.76621	0.0773608	0.249301
ECM Regulators	ENSG00000134007.3	ADAM20	52.0585	-0.212557	0.271457	0.783026	0.433612	0.693748
ECM Regulators	ENSG00000139985.6	ADAM21	19.9252	0.382658	0.44262	-0.864529	0.387297	0.654131
ECM Regulators	ENSG00000008277.14	ADAM22	373.374	0.687062	0.393606	-1.74556	0.0808879	0.251375
ECM Regulators	ENSG00000114948.12	ADAM23	117.075	-1.06115	0.416627	2.547	0.0108653	0.0741483
ECM Regulators	ENSG00000042980.12	ADAM28	868.78	0.82411	0.280479	-2.93822	0.003301	0.0353647
ECM Regulators	ENSG00000168594.15	ADAM29	0.610733	1.65109	0.833678	-1.98049	0.0476489	0.180845
ECM Regulators	ENSG00000134249.6	ADAM30	0.224837	0.458319	1.84011	-0.249072	0.803305	0.935382
ECM Regulators	ENSG00000197140.14	ADAM32	267.278	-0.0679437	0.278358	0.244087	0.807163	0.936412
ECM Regulators	ENSG00000149451.17	ADAM33	325.192	0.210477	0.388706	-0.541483	0.588175	0.814925
ECM Regulators	ENSG00000069206.15	ADAM7	0.0399078	-0.28201	2.93812	0.0959832	0.923534	0.974681
ECM Regulators	ENSG00000151651.15	ADAM8	937.299	-0.16371	0.247331	0.661909	0.50803	0.756537
ECM Regulators	ENSG00000168615.11	ADAM9	4834.39	0.247355	0.177509	-1.39348	0.163476	0.375858
ECM Regulators	ENSG00000134028.14	ADAMDEC1	301.514	0.335612	0.386959	-0.867306	0.385774	0.654037
ECM Regulators	ENSG00000154734.14	ADAMTS1	6252.95	-0.0238712	0.333911	0.0714896	0.943008	0.986609
ECM Regulators	ENSG00000142303.13	ADAMTS10	358.867	0.186241	0.266867	-0.697878	0.485254	0.742585
ECM Regulators	ENSG00000151388.10	ADAMTS12	1695.86	0.71945	0.34235	-2.10151	0.0355966	0.15299
ECM Regulators	ENSG00000160323.18	ADAMTS13	138.721	-0.530674	0.197422	2.68802	0.00718775	0.0542281
ECM Regulators	ENSG00000138316.10	ADAMTS14	585.679	0.865457	0.344204	-2.51437	0.0119246	0.0792356
ECM Regulators	ENSG00000166106.3	ADAMTS15	1223.32	0.109135	0.298885	-0.36514	0.715007	0.88717
ECM Regulators	ENSG00000145536.15	ADAMTS16	381.014	1.11734	0.449805	-2.48406	0.0129895	0.0829295
ECM Regulators	ENSG00000140470.13	ADAMTS17	150.081	-0.241817	0.307819	0.785583	0.432112	0.693748
ECM Regulators	ENSG00000140873.15	ADAMTS18	79.9787	-1.05563	0.429156	2.45978	0.0139023	0.0854253
ECM Regulators	ENSG00000145808.8	ADAMTS19	46.7359	-0.950985	0.599171	1.58717	0.112475	0.306113
ECM Regulators	ENSG00000087116.14	ADAMTS2	2020.71	0.68221	0.350698	-1.94529	0.0517397	0.18982
ECM Regulators	ENSG00000173157.16	ADAMTS20	27.3781	0.48858	0.56817	-0.85992	0.389833	0.655145
ECM Regulators	ENSG00000156140.9	ADAMTS3	272.911	-0.034639	0.350097	0.0989413	0.921185	0.974681
ECM Regulators	ENSG00000158859.9	ADAMTS4	518.538	0.643157	0.325799	-1.97409	0.048371	0.180992
ECM Regulators	ENSG00000154736.5	ADAMTS5	913.36	-0.652527	0.371716	1.75545	0.0791829	0.250705
ECM Regulators	ENSG00000049192.14	ADAMTS6	352.893	-0.166215	0.355429	0.467647	0.640037	0.838441
ECM Regulators	ENSG00000136378.14	ADAMTS7	469.976	-0.360938	0.340625	1.05964	0.28931	0.542122
ECM Regulators	ENSG00000134917.9	ADAMTS8	43.1467	-0.398377	0.494927	0.804921	0.420866	0.683399
ECM Regulators	ENSG00000163638.13	ADAMTS9	2277.22	0.823032	0.335079	-2.45623	0.0140402	0.0854253
ECM Regulators	ENSG00000178031.16	ADAMTSL1	396.523	0.585774	0.334462	-1.75139	0.0798786	0.250809
ECM Regulators	ENSG00000197859.9	ADAMTSL2	217.016	-0.503328	0.293656	1.714	0.0865278	0.260875
ECM Regulators	ENSG00000156218.12	ADAMTSL3	326.83	1.01938	0.310386	-3.28424	0.00102257	0.014968
ECM Regulators	ENSG00000143382.14	ADAMTSL4	182.614	0.212043	0.263971	-0.80328	0.421813	0.683533
ECM Regulators	ENSG00000185761.10	ADAMTSL5	26.7735	0.0826224	0.379429	-0.217755	0.82762	0.942386
ECM Glycoproteins	ENSG00000181092.9	ADIPOQ	103.297	2.34928	0.936907	-2.50749	0.0121593	0.0797942
ECM Glycoproteins	ENSG00000106624.9	AEBP1	10100.9	0.525003	0.345445	-1.51979	0.128564	0.325438
ECM Glycoproteins	ENSG00000188157.13	AGRN	14436.6	-0.250148	0.237615	1.05275	0.292457	0.545651
ECM Regulators	ENSG00000135744.7	AGT	49.7776	-1.96012	0.435666	4.49913	6.82334e-06	0.000408345
ECM Glycoproteins	ENSG00000178522.14	AMBN	0.0491947	-0.543066	2.93812	0.184835	0.853359	0.953421
ECM Regulators	ENSG00000106927.11	AMBP	3.66103	-1.15918	0.70171	1.65193	0.0985485	0.281169
Secreted Factors	ENSG00000104899.6	AMH	49.9899	0.761593	0.476795	-1.59732	0.110195	0.300803
Secreted Factors	ENSG00000154188.9	ANGPT1	289.6	-0.420466	0.31303	1.34321	0.179203	0.400431
Secreted Factors	ENSG00000091879.13	ANGPT2	527.227	-0.538842	0.287613	1.8735	0.0609999	0.209755
Secreted Factors	ENSG00000101280.7	ANGPT4	9.77398	-1.12124	0.56975	1.96795	0.0490742	0.181556
Secreted Factors	ENSG00000116194.12	ANGPTL1	230.43	0.0557931	0.392121	-0.142285	0.886855	0.964567
Secreted Factors	ENSG00000136859.9	ANGPTL2	867.178	0.124909	0.31814	-0.392621	0.6946	0.872569
Secreted Factors	ENSG00000132855.4	ANGPTL3	0.197321	-1.46188	2.93729	0.497698	0.618697	0.82405
Secreted Factors	ENSG00000167772.11	ANGPTL4	633.74	-0.682715	0.387696	1.76096	0.078246	0.249301
Secreted Factors	ENSG00000187151.7	ANGPTL5	7.00424	-3.82502	1.04841	3.6484	0.000263878	0.00579385
Secreted Factors	ENSG00000130812.10	ANGPTL6	15.0257	-0.435342	0.340488	1.27858	0.201044	0.431113
Secreted Factors	ENSG00000171819.4	ANGPTL7	8.19243	0.81747	0.597503	-1.36814	0.171267	0.388365
ECM Glycoproteins	ENSG00000011201.11	ANOS1	902.759	0.700952	0.244581	-2.86593	0.00415788	0.0403794
ECM-affiliated Proteins	ENSG00000135046.13	ANXA1	6641.48	0.514555	0.219675	-2.34234	0.0191632	0.100631
ECM-affiliated Proteins	ENSG00000109511.11	ANXA10	0.925503	-0.10311	0.959217	0.107494	0.914397	0.974346
ECM-affiliated Proteins	ENSG00000122359.17	ANXA11	5307.78	0.0279183	0.170179	-0.164053	0.86969	0.961036
ECM-affiliated Proteins	ENSG00000104537.16	ANXA13	13.5274	-1.06597	0.480378	2.21903	0.0264848	0.12176
ECM-affiliated Proteins	ENSG00000182718.16	ANXA2	17056.2	0.503843	0.178319	-2.82552	0.00472037	0.0421962
ECM-affiliated Proteins	ENSG00000138772.12	ANXA3	1876.73	-0.553329	0.278235	1.98871	0.0467335	0.180156
ECM-affiliated Proteins	ENSG00000196975.15	ANXA4	2289.24	0.0541193	0.235063	-0.230233	0.81791	0.940566
ECM-affiliated Proteins	ENSG00000164111.14	ANXA5	8258.7	0.185536	0.1583	-1.17205	0.241176	0.483309
ECM-affiliated Proteins	ENSG00000197043.13	ANXA6	3930.8	0.0430191	0.231185	-0.186081	0.852382	0.953421
ECM-affiliated Proteins	ENSG00000138279.15	ANXA7	3393.38	0.069114	0.13876	-0.498084	0.618425	0.82405
ECM-affiliated Proteins	ENSG00000265190.6	ANXA8	182.886	0.563639	0.493898	-1.14121	0.253784	0.501608
ECM-affiliated Proteins	ENSG00000264230.7	ANXA8L1	157.741	0.194236	0.450738	-0.430929	0.66652	0.855861
ECM-affiliated Proteins	ENSG00000143412.9	ANXA9	123.722	-0.338752	0.391687	0.864855	0.387119	0.654131
Secreted Factors	ENSG00000109321.10	AREG	157.482	-0.699875	0.478879	1.46149	0.143882	0.347657
Secreted Factors	ENSG00000117407.16	ARTN	72.3382	-0.832407	0.283504	2.93614	0.00332324	0.0353647
Proteoglycans	ENSG00000106819.11	ASPN	561.176	1.02147	0.436333	-2.34102	0.019231	0.100631
ECM Regulators	ENSG00000188886.3	ASTL	13.3013	0.176132	0.414657	-0.424765	0.671008	0.858958
Proteoglycans	ENSG00000132692.18	BCAN	3.68027	0.614711	0.740184	-0.830483	0.406266	0.669377
Secreted Factors	ENSG00000176697.18	BDNF	65.5818	0.17151	0.400819	-0.427898	0.668726	0.857123
ECM Glycoproteins	ENSG00000242252.1	BGLAP	22.789	-0.248796	0.257694	0.965472	0.334308	0.598673
Proteoglycans	ENSG00000182492.15	BGN	3347.37	0.650163	0.33977	-1.91354	0.055679	0.197735
ECM Regulators	ENSG00000168487.17	BMP1	1406.26	0.392318	0.234826	-1.67067	0.0947859	0.273525
Secreted Factors	ENSG00000163217.1	BMP10	0.138595	-0.12086	2.86106	0.0422431	0.966305	0.986609
Secreted Factors	ENSG00000130385.5	BMP15	0.274264	-1.50758	2.0597	0.731939	0.464206	0.722416
Secreted Factors	ENSG00000125845.6	BMP2	86.5157	0.162963	0.360753	-0.451732	0.651462	0.845729
Secreted Factors	ENSG00000152785.6	BMP3	90.6184	-1.22639	0.528226	2.32171	0.0202487	0.102977
Secreted Factors	ENSG00000125378.15	BMP4	209.01	0.689085	0.287156	-2.39969	0.0164088	0.0927494
Secreted Factors	ENSG00000112175.7	BMP5	2.73093	0.406572	0.789985	-0.514657	0.606793	0.821197
Secreted Factors	ENSG00000153162.8	BMP6	231.213	-1.43366	0.381704	3.75594	0.000172689	0.00415276
Secreted Factors	ENSG00000101144.12	BMP7	1625.85	-0.316342	0.367882	0.859901	0.389844	0.655145
Secreted Factors	ENSG00000183682.7	BMP8A	43.2646	-1.24518	0.397779	3.13034	0.00174607	0.022903
Secreted Factors	ENSG00000116985.11	BMP8B	134.708	-0.762642	0.258952	2.94511	0.00322842	0.0353647
ECM Glycoproteins	ENSG00000164619.8	BMPER	69.1798	-0.162945	0.403462	0.403866	0.686311	0.870031
Secreted Factors	ENSG00000198797.6	BRINP2	25.624	0.50201	0.548855	-0.914648	0.360376	0.625395
Secreted Factors	ENSG00000162670.10	BRINP3	1.12952	0.981797	0.900215	-1.09062	0.275438	0.525884
ECM Glycoproteins	ENSG00000188334.3	BSPH1	0.0325518	-0.103393	2.93812	0.03519	0.971928	0.986976
Secreted Factors	ENSG00000174808.11	BTC	297.375	0.0177748	0.324045	-0.0548527	0.956256	0.986609
ECM Regulators	ENSG00000186665.9	C17orf58	391.551	0.398898	0.279355	-1.42792	0.153314	0.358442
ECM-affiliated Proteins	ENSG00000173372.16	C1QA	3878.83	0.482827	0.268332	-1.79937	0.0719609	0.236399
ECM-affiliated Proteins	ENSG00000173369.15	C1QB	3245.24	0.496565	0.250728	-1.9805	0.0476477	0.180845
ECM-affiliated Proteins	ENSG00000159189.11	C1QC	2421.94	0.495807	0.250688	-1.97778	0.0479533	0.180845
ECM-affiliated Proteins	ENSG00000131094.3	C1QL1	44.4525	-0.241059	0.502666	0.479561	0.63154	0.832804
ECM-affiliated Proteins	ENSG00000144119.3	C1QL2	1.31764	-1.78445	1.08881	1.6389	0.101235	0.285461
ECM-affiliated Proteins	ENSG00000165985.9	C1QL3	4.54758	-0.763299	0.63779	1.19679	0.23139	0.475007
ECM-affiliated Proteins	ENSG00000186897.4	C1QL4	213.613	-2.01768	0.595809	3.38645	0.000708029	0.0117231
ECM-affiliated Proteins	ENSG00000173918.14	C1QTNF1	969.42	-0.0593361	0.353345	0.167927	0.866641	0.961036
ECM-affiliated Proteins	ENSG00000145861.7	C1QTNF2	15.3051	1.24673	0.395914	-3.14899	0.00163836	0.0217729
ECM-affiliated Proteins	ENSG00000082196.20	C1QTNF3	750.273	1.24241	0.31117	-3.9927	6.53257e-05	0.00195022
ECM-affiliated Proteins	ENSG00000172247.3	C1QTNF4	35.9739	-0.82468	0.569925	1.447	0.147898	0.351475
ECM-affiliated Proteins	ENSG00000223953.5	C1QTNF5	665.174	0.327549	0.289959	-1.12964	0.258628	0.505722
ECM-affiliated Proteins	ENSG00000133466.13	C1QTNF6	579.007	0.553372	0.250242	-2.21135	0.0270118	0.123448
ECM-affiliated Proteins	ENSG00000163145.12	C1QTNF7	230.445	-0.156996	0.391614	0.400896	0.688497	0.870315
ECM-affiliated Proteins	ENSG00000184471.7	C1QTNF8	0.268211	-0.27151	2.25036	0.120651	0.903967	0.970252
ECM-affiliated Proteins	ENSG00000240654.6	C1QTNF9	3.87069	-0.345532	0.667795	0.517423	0.604861	0.821197
Secreted Factors	ENSG00000205863.9	C1QTNF9B	4.4943	-1.78058	0.704704	2.52671	0.0115137	0.0780461
Secreted Factors	ENSG00000102924.11	CBLN1	15.6811	-1.6593	0.514532	3.22488	0.00126026	0.0176786
Secreted Factors	ENSG00000141668.9	CBLN2	9.97944	1.07371	0.6091	-1.76279	0.0779362	0.249301
Secreted Factors	ENSG00000139899.10	CBLN3	91.0642	-0.144349	0.217488	0.66371	0.506876	0.756537
Secreted Factors	ENSG00000054803.3	CBLN4	29.3683	1.98086	0.496267	-3.99152	6.5651e-05	0.00195022
Secreted Factors	ENSG00000183287.13	CCBE1	114.189	-1.2568	0.511548	2.45687	0.0140154	0.0854253
Secreted Factors	ENSG00000108702.3	CCL1	0.401114	0.0989173	1.69671	-0.0582995	0.95351	0.986609
Secreted Factors	ENSG00000172156.3	CCL11	41.4132	0.841077	0.450732	-1.86602	0.062038	0.211684
Secreted Factors	ENSG00000181374.7	CCL13	39.4978	-0.868539	0.503348	1.72552	0.0844332	0.25686
Secreted Factors	ENSG00000276409.4	CCL14	61.2793	0.574417	0.5988	-0.95928	0.337418	0.602635
Secreted Factors	ENSG00000275718.1	CCL15	0.744247	-2.71992	1.96728	1.38258	0.166794	0.381137
Secreted Factors	ENSG00000275152.4	CCL16	1.06156	0.415869	0.840458	-0.494813	0.620732	0.82405
Secreted Factors	ENSG00000102970.10	CCL17	10.5035	0.996128	0.557865	-1.78561	0.0741626	0.24085
Secreted Factors	ENSG00000275385.1	CCL18	123.174	-0.141304	0.568997	0.248338	0.803873	0.935382
Secreted Factors	ENSG00000172724.11	CCL19	59.7561	2.50157	0.622449	-4.01891	5.84677e-05	0.00195022
Secreted Factors	ENSG00000108691.9	CCL2	506.697	0.38029	0.318868	-1.19263	0.233016	0.476408
Secreted Factors	ENSG00000115009.11	CCL20	196.848	-0.347131	0.426795	0.813343	0.416021	0.679905
Secreted Factors	ENSG00000137077.7	CCL21	86.907	0.722172	0.647769	-1.11486	0.26491	0.512134
Secreted Factors	ENSG00000102962.4	CCL22	14.7442	1.54583	0.469175	-3.29477	0.00098501	0.0148799
Secreted Factors	ENSG00000274736.4	CCL23	6.43462	0.472687	0.544515	-0.868087	0.385347	0.654037
Secreted Factors	ENSG00000106178.6	CCL24	7.48813	-0.478524	0.509858	0.938545	0.347964	0.61334
Secreted Factors	ENSG00000131142.13	CCL25	10.2801	0.21496	0.559085	-0.384486	0.700618	0.878959
Secreted Factors	ENSG00000006606.8	CCL26	13.0763	-0.858819	0.478693	1.79409	0.0727984	0.237949
Secreted Factors	ENSG00000213927.3	CCL27	0.0895682	-0.350709	2.93812	0.119365	0.904986	0.970314
Secreted Factors	ENSG00000151882.11	CCL28	934.038	0.964255	0.364186	-2.6477	0.00810409	0.0580506
Secreted Factors	ENSG00000277632.1	CCL3	194.962	-0.0210308	0.34746	0.0605273	0.951736	0.986609
Secreted Factors	ENSG00000276085.1	CCL3L3	40.4382	0.460645	0.427912	-1.0765	0.281706	0.532144
Secreted Factors	ENSG00000275302.1	CCL4	243.525	0.468448	0.303869	-1.54161	0.123168	0.318295
Secreted Factors	ENSG00000276070.4	CCL4L2	97.7699	0.170236	0.381287	-0.446479	0.655251	0.848466
Secreted Factors	ENSG00000271503.5	CCL5	190.329	1.29732	0.4177	-3.10585	0.00189733	0.0239538
Secreted Factors	ENSG00000108688.11	CCL7	10.5506	0.052444	0.502321	-0.104403	0.916849	0.974346
Secreted Factors	ENSG00000108700.4	CCL8	78.6588	0.465384	0.373532	-1.2459	0.212801	0.447769
ECM Regulators	ENSG00000156535.13	CD109	2473.68	-0.221513	0.284237	0.779326	0.435788	0.693748
ECM-affiliated Proteins	ENSG00000090659.17	CD209	183.382	-0.33152	0.355603	0.932274	0.351195	0.617322
ECM Glycoproteins	ENSG00000157211.11	CDCP2	1.45246	-0.379177	0.59478	0.637509	0.523793	0.766724
ECM Regulators	ENSG00000139610.1	CELA1	0.878351	1.13205	0.894271	-1.26589	0.205552	0.437069
ECM Regulators	ENSG00000142615.7	CELA2A	0.294405	-1.38896	1.53575	0.904418	0.365774	0.631507
ECM Regulators	ENSG00000215704.9	CELA2B	0.565891	-1.34734	1.54071	0.87449	0.381851	0.652572
ECM Regulators	ENSG00000142789.19	CELA3A	0.324453	-0.119105	1.46023	0.0815661	0.934992	0.983689
ECM Regulators	ENSG00000219073.7	CELA3B	0.268492	0.473753	1.53192	-0.309254	0.757128	0.916117
Secreted Factors	ENSG00000136698.8	CFC1	2.06536	-1.90534	1.54968	1.22951	0.218882	0.455817
Secreted Factors	ENSG00000152093.7	CFC1B	0.910731	0.158423	1.3835	-0.114509	0.908834	0.973235
Proteoglycans	ENSG00000136457.9	CHAD	1.02571	-0.703659	0.843022	0.834687	0.403894	0.667648
Proteoglycans	ENSG00000100399.15	CHADL	52.0587	-0.419898	0.266928	1.57308	0.115701	0.307521
Secreted Factors	ENSG00000090539.15	CHRD	242.659	-0.186136	0.355305	0.523875	0.600365	0.819417
Secreted Factors	ENSG00000101938.14	CHRDL1	380.319	0.690783	0.422051	-1.63673	0.101687	0.285461
Secreted Factors	ENSG00000054938.15	CHRDL2	8.05434	-1.69738	0.725119	2.34084	0.0192407	0.100631
ECM Glycoproteins	ENSG00000138615.5	CILP	1265.23	1.32894	0.382339	-3.47581	0.000509308	0.00955812
ECM Glycoproteins	ENSG00000160161.9	CILP2	424.544	0.427165	0.312989	-1.36479	0.172318	0.388365
ECM-affiliated Proteins	ENSG00000105205.6	CLC	1.54857	0.582882	0.807061	-0.722229	0.470154	0.728641
Secreted Factors	ENSG00000175505.10	CLCF1	285.738	0.0522466	0.267468	-0.195338	0.845128	0.950534
ECM-affiliated Proteins	ENSG00000132514.13	CLEC10A	132.86	0.840558	0.407688	-2.06177	0.0392301	0.162551
ECM-affiliated Proteins	ENSG00000105472.12	CLEC11A	701.237	0.237515	0.306659	-0.774523	0.438622	0.69437
ECM-affiliated Proteins	ENSG00000172322.13	CLEC12A	70.2906	0.728283	0.369838	-1.96919	0.0489309	0.181556
ECM-affiliated Proteins	ENSG00000256660.5	CLEC12B	5.76568	1.06221	0.447574	-2.37326	0.0176321	0.0961819
ECM-affiliated Proteins	ENSG00000176435.6	CLEC14A	296.794	-0.0160126	0.248972	0.064315	0.948719	0.986609
ECM-affiliated Proteins	ENSG00000187912.11	CLEC17A	8.51379	1.20588	0.503352	-2.3957	0.0165885	0.0927494
ECM-affiliated Proteins	ENSG00000157322.17	CLEC18A	57.4175	0.763582	0.377632	-2.02203	0.0431737	0.173618
ECM-affiliated Proteins	ENSG00000140839.11	CLEC18B	111.683	-0.0602525	0.435955	0.138208	0.890076	0.964567
ECM-affiliated Proteins	ENSG00000157335.20	CLEC18C	31.0062	0.383576	0.472422	-0.811934	0.41683	0.680126
ECM-affiliated Proteins	ENSG00000261210.6	CLEC19A	0.867725	-0.181024	0.869406	0.208216	0.83506	0.944469
ECM-affiliated Proteins	ENSG00000150048.10	CLEC1A	56.479	0.334349	0.258411	-1.29386	0.195712	0.424184
ECM-affiliated Proteins	ENSG00000165682.14	CLEC1B	3.92373	1.71107	0.689939	-2.48002	0.0131373	0.0829295
ECM-affiliated Proteins	ENSG00000188393.8	CLEC2A	2.73978	1.37182	0.877056	-1.56412	0.117789	0.31225
ECM-affiliated Proteins	ENSG00000110852.4	CLEC2B	608.217	0.379164	0.260562	-1.45518	0.14562	0.348673
ECM-affiliated Proteins	ENSG00000069493.14	CLEC2D	594.256	0.217788	0.185166	-1.17618	0.239524	0.482636
ECM-affiliated Proteins	ENSG00000236279.6	CLEC2L	5.49891	-0.14391	0.553561	0.259972	0.794886	0.935382
ECM-affiliated Proteins	ENSG00000166509.10	CLEC3A	0.834382	-0.512001	1.10081	0.465113	0.641851	0.8392
ECM-affiliated Proteins	ENSG00000163815.5	CLEC3B	47.7412	-0.323755	0.482895	0.670446	0.502573	0.756262
ECM-affiliated Proteins	ENSG00000111729.12	CLEC4A	85.9075	0.461207	0.247521	-1.8633	0.0624196	0.212269
ECM-affiliated Proteins	ENSG00000198178.10	CLEC4C	5.74209	0.840284	0.561311	-1.497	0.134393	0.334328
ECM-affiliated Proteins	ENSG00000166527.7	CLEC4D	12.9562	0.571588	0.366645	-1.55897	0.119004	0.314643
ECM-affiliated Proteins	ENSG00000166523.7	CLEC4E	64.9422	0.193234	0.359116	-0.538081	0.590521	0.816566
ECM-affiliated Proteins	ENSG00000152672.7	CLEC4F	25.1771	-0.113905	0.455581	0.250022	0.80257	0.935382
ECM-affiliated Proteins	ENSG00000182566.13	CLEC4G	6.6474	0.860824	0.754218	-1.14135	0.253726	0.501608
ECM-affiliated Proteins	ENSG00000104938.16	CLEC4M	8.40098	-1.69648	0.683134	2.48338	0.0130143	0.0829295
ECM-affiliated Proteins	ENSG00000258227.6	CLEC5A	276.514	0.0798594	0.303246	-0.263348	0.792282	0.935382
ECM-affiliated Proteins	ENSG00000205846.3	CLEC6A	8.46484	0.0950064	0.428055	-0.221949	0.824354	0.942278
ECM-affiliated Proteins	ENSG00000172243.17	CLEC7A	491.349	0.471449	0.267464	-1.76266	0.0779579	0.249301
ECM-affiliated Proteins	ENSG00000197992.6	CLEC9A	5.21191	0.994097	0.422473	-2.35304	0.0186207	0.099578
Secreted Factors	ENSG00000242689.2	CNTF	33.3517	-0.00615638	0.244292	0.0252009	0.979895	0.991677
ECM Glycoproteins	ENSG00000100473.15	COCH	92.2388	-1.04117	0.462021	2.25351	0.0242273	0.115423
Collagens	ENSG00000123500.9	COL10A1	1467.38	0.721151	0.437812	-1.64717	0.0995231	0.282355
Collagens	ENSG00000060718.19	COL11A1	6121.64	1.18277	0.451869	-2.61752	0.0088572	0.0622593
Collagens	ENSG00000204248.10	COL11A2	237.246	-1.03189	0.332224	3.10601	0.0018963	0.0239538
Collagens	ENSG00000111799.20	COL12A1	19307.5	0.639371	0.287896	-2.22084	0.0263616	0.12176
Collagens	ENSG00000197467.13	COL13A1	465.348	-0.141796	0.401845	0.352862	0.724192	0.891863
Collagens	ENSG00000187955.11	COL14A1	3994.98	-0.109117	0.428666	0.25455	0.799071	0.935382
Collagens	ENSG00000204291.10	COL15A1	2749.88	-0.0815914	0.365058	0.223503	0.823144	0.942278
Collagens	ENSG00000084636.17	COL16A1	4630.08	0.377237	0.329102	-1.14626	0.251687	0.500401
Collagens	ENSG00000065618.17	COL17A1	85.6704	-2.87747	0.496131	5.79982	6.63865e-09	1.34101e-06
Collagens	ENSG00000182871.14	COL18A1	16038.4	-0.289128	0.191012	1.51366	0.130111	0.327712
Collagens	ENSG00000082293.12	COL19A1	22.1034	-0.720786	0.552271	1.30513	0.191849	0.418748
Collagens	ENSG00000108821.13	COL1A1	131466	0.550027	0.355443	-1.54744	0.121758	0.318102
Collagens	ENSG00000164692.17	COL1A2	180933	0.532551	0.320479	-1.66173	0.0965659	0.277078
Collagens	ENSG00000101203.16	COL20A1	8.00861	-1.45233	0.597319	2.43142	0.0150399	0.0893548
Collagens	ENSG00000124749.16	COL21A1	103.613	0.690461	0.41162	-1.67743	0.0934593	0.271448
Collagens	ENSG00000169436.16	COL22A1	314.838	0.0953091	0.436662	-0.218268	0.827221	0.942386
Collagens	ENSG00000050767.15	COL23A1	556.381	-0.513095	0.393812	1.3029	0.19261	0.418915
Collagens	ENSG00000171502.14	COL24A1	198.64	0.768623	0.382824	-2.00777	0.0446676	0.176227
Collagens	ENSG00000188517.14	COL25A1	243.898	1.02901	0.428559	-2.40108	0.0163466	0.0927494
Collagens	ENSG00000160963.13	COL26A1	395.426	0.12782	0.462817	-0.276179	0.782411	0.93402
Collagens	ENSG00000196739.14	COL27A1	1049.62	-0.332669	0.243566	1.36583	0.171993	0.388365
Collagens	ENSG00000215018.9	COL28A1	55.3685	-0.271057	0.327879	0.826697	0.408409	0.671812
Collagens	ENSG00000139219.17	COL2A1	257.407	-1.84622	0.637368	2.89663	0.00377197	0.0388281
Collagens	ENSG00000168542.13	COL3A1	222094	0.787292	0.354879	-2.21848	0.026522	0.12176
Collagens	ENSG00000187498.14	COL4A1	18724.2	-0.160627	0.268058	0.599225	0.549023	0.789904
Collagens	ENSG00000134871.17	COL4A2	17750.3	-0.0530205	0.234368	0.226227	0.821025	0.942278
Collagens	ENSG00000169031.18	COL4A3	67.6456	-0.150193	0.442183	0.339664	0.73411	0.900912
Collagens	ENSG00000081052.11	COL4A4	196.672	-0.12906	0.407287	0.316877	0.751337	0.912461
Collagens	ENSG00000188153.12	COL4A5	2025.64	-0.081183	0.278036	0.291987	0.770296	0.927293
Collagens	ENSG00000197565.15	COL4A6	316.176	-0.325761	0.436951	0.745532	0.45595	0.712863
Collagens	ENSG00000130635.15	COL5A1	24947.4	0.720892	0.364549	-1.97749	0.0479866	0.180845
Collagens	ENSG00000204262.11	COL5A2	19423.5	0.748384	0.34869	-2.14627	0.0318514	0.141096
Collagens	ENSG00000080573.6	COL5A3	897.462	0.397204	0.370132	-1.07314	0.283208	0.533657
Collagens	ENSG00000142156.14	COL6A1	19747	0.374664	0.315871	-1.18613	0.235572	0.478727
Collagens	ENSG00000142173.14	COL6A2	21463	0.32873	0.322483	-1.01937	0.308027	0.5636
Collagens	ENSG00000163359.15	COL6A3	45012.8	0.594541	0.3302	-1.80055	0.0717746	0.236399
Collagens	ENSG00000172752.14	COL6A5	57.743	0.780551	0.465665	-1.6762	0.0936981	0.271448
Collagens	ENSG00000206384.10	COL6A6	583.131	0.871262	0.503345	-1.73095	0.0834615	0.254832
Collagens	ENSG00000114270.16	COL7A1	2218.24	-0.385321	0.362654	1.0625	0.288007	0.540682
Collagens	ENSG00000144810.15	COL8A1	6241.63	0.92483	0.352583	-2.62302	0.00871549	0.0619905
Collagens	ENSG00000171812.11	COL8A2	1288.98	0.786898	0.291296	-2.70137	0.00690547	0.0536502
Collagens	ENSG00000112280.15	COL9A1	1051.82	2.19114	0.665978	-3.29011	0.0010015	0.0148799
Collagens	ENSG00000049089.13	COL9A2	1814.87	0.184859	0.357106	-0.517657	0.604698	0.821197
Collagens	ENSG00000092758.15	COL9A3	666.567	-1.43913	0.539052	2.66974	0.00759107	0.0563749
ECM-affiliated Proteins	ENSG00000184374.2	COLEC10	10.8695	0.209806	0.372572	-0.563128	0.573348	0.80652
ECM-affiliated Proteins	ENSG00000118004.17	COLEC11	350.945	-4.37415	0.499057	8.76484	1.87042e-18	1.88913e-15
ECM-affiliated Proteins	ENSG00000158270.11	COLEC12	1423.69	0.843846	0.312178	-2.70309	0.00686972	0.0536502
ECM Glycoproteins	ENSG00000206561.12	COLQ	96.2189	-0.634477	0.215549	2.94354	0.00324485	0.0353647
ECM Glycoproteins	ENSG00000105664.10	COMP	371.333	0.997754	0.494661	-2.01705	0.0436906	0.17373
ECM Regulators	ENSG00000160111.12	CPAMD8	795.453	-0.015727	0.360105	0.0436733	0.965165	0.986609
ECM Regulators	ENSG00000178772.6	CPN2	1.0674	1.27327	0.899617	-1.41535	0.156967	0.36597
ECM Glycoproteins	ENSG00000163703.17	CRELD1	1061.14	-0.179673	0.149473	1.20204	0.229347	0.471772
ECM Glycoproteins	ENSG00000184164.14	CRELD2	518.487	0.281797	0.136129	-2.07007	0.0384459	0.161122
Secreted Factors	ENSG00000145708.10	CRHBP	7.99474	0.304818	0.48179	-0.632677	0.526945	0.768263
ECM Glycoproteins	ENSG00000150938.9	CRIM1	3661.16	-0.105038	0.166593	0.630506	0.528364	0.768263
ECM Glycoproteins	ENSG00000121005.8	CRISPLD1	611.682	0.199958	0.374012	-0.534629	0.592906	0.816566
ECM Glycoproteins	ENSG00000103196.11	CRISPLD2	2514.9	1.26755	0.322218	-3.93381	8.36104e-05	0.00241276
Secreted Factors	ENSG00000006016.10	CRLF1	37.5996	-0.428395	0.448711	0.954723	0.339718	0.604075
Secreted Factors	ENSG00000176390.11	CRLF3	603.048	0.203343	0.1237	-1.64384	0.100209	0.283505
Secreted Factors	ENSG00000143536.7	CRNN	5.55457	-1.07954	0.909366	1.18714	0.235174	0.478727
Secreted Factors	ENSG00000184371.13	CSF1	1106.08	0.12087	0.226399	-0.53388	0.593425	0.816566
Secreted Factors	ENSG00000164400.5	CSF2	1.48921	-0.127871	0.816227	0.156661	0.875512	0.962206
Secreted Factors	ENSG00000108342.12	CSF3	1.89782	0.691128	0.861289	-0.802434	0.422302	0.683533
Secreted Factors	ENSG00000136488.14	CSH1	0.152179	0.14689	2.93786	-0.0499991	0.960123	0.986609
Secreted Factors	ENSG00000213218.9	CSH2	0.275182	-0.143727	2.04116	0.0704141	0.943864	0.986609
ECM-affiliated Proteins	ENSG00000173546.7	CSPG4	872.658	-0.0950378	0.282085	0.336913	0.736183	0.90236
ECM-affiliated Proteins	ENSG00000114646.9	CSPG5	162.483	-0.0472586	0.363824	0.129894	0.89665	0.965449
ECM Regulators	ENSG00000170373.8	CST1	72.888	-0.656137	0.589492	1.11306	0.265685	0.512134
ECM Regulators	ENSG00000125831.9	CST11	0.438221	0.450872	1.42472	-0.316463	0.751651	0.912461
ECM Regulators	ENSG00000170369.3	CST2	11.5503	-1.33885	0.600875	2.22817	0.0258694	0.121526
ECM Regulators	ENSG00000101439.8	CST3	4735.05	-0.291738	0.184475	1.58145	0.113775	0.306434
ECM Regulators	ENSG00000101441.4	CST4	5.25251	-2.63551	0.855331	3.08128	0.00206115	0.0250814
ECM Regulators	ENSG00000170367.4	CST5	6.78255	-0.791218	0.636817	1.24246	0.214068	0.448777
ECM Regulators	ENSG00000175315.2	CST6	101.105	-0.183799	0.383345	0.47946	0.631612	0.832804
ECM Regulators	ENSG00000077984.5	CST7	48.0779	1.08415	0.312437	-3.46998	0.000520492	0.00955812
ECM Regulators	ENSG00000125815.8	CST8	0.187471	-1.1219	2.3675	0.473874	0.635589	0.835866
ECM Regulators	ENSG00000173335.4	CST9	2.56306	-0.511218	0.699621	0.730707	0.464958	0.722474
ECM Regulators	ENSG00000101435.4	CST9L	0.889341	-1.91127	1.25637	1.52126	0.128195	0.325332
ECM Regulators	ENSG00000121552.3	CSTA	152.262	-0.382684	0.271106	1.41157	0.158077	0.366189
ECM Regulators	ENSG00000160213.5	CSTB	640.374	0.122729	0.2134	-0.575114	0.565214	0.802906
ECM Regulators	ENSG00000125823.12	CSTL1	1.97649	1.0171	0.63387	-1.60459	0.108584	0.297208
Secreted Factors	ENSG00000150281.6	CTF1	69.68	0.000683218	0.313898	-0.00217656	0.998263	0.999654
ECM Glycoproteins	ENSG00000118523.5	CTGF	3065.6	0.00401062	0.311673	-0.012868	0.989733	0.998562
ECM Glycoproteins	ENSG00000164932.12	CTHRC1	3585.47	1.10762	0.31275	-3.54154	0.000397795	0.00803547
ECM Regulators	ENSG00000064601.16	CTSA	3148.53	0.0467258	0.14694	-0.317991	0.750491	0.912461
ECM Regulators	ENSG00000164733.20	CTSB	27396	0.242059	0.23225	-1.04223	0.297304	0.551979
ECM Regulators	ENSG00000109861.15	CTSC	3916.85	-0.027989	0.195959	0.142831	0.886423	0.964567
ECM Regulators	ENSG00000117984.13	CTSD	13269.2	-0.227405	0.183069	1.24218	0.214169	0.448777
ECM Regulators	ENSG00000196188.10	CTSE	135.566	0.7579	0.578589	-1.30991	0.190226	0.41858
ECM Regulators	ENSG00000174080.10	CTSF	2621.64	-0.473079	0.193788	2.44122	0.0146376	0.0874789
ECM Regulators	ENSG00000100448.3	CTSG	11.6615	1.56309	0.637089	-2.45349	0.0141478	0.0855643
ECM Regulators	ENSG00000103811.15	CTSH	2372.03	0.0465205	0.201439	-0.230941	0.817361	0.940566
ECM Regulators	ENSG00000143387.12	CTSK	3629.01	1.00799	0.350893	-2.87263	0.00407072	0.0403081
ECM Regulators	ENSG00000135047.14	CTSL	4301.15	-0.0019604	0.198106	0.00989572	0.992104	0.998562
ECM Regulators	ENSG00000256043.2	CTSO	1287.37	-0.0617783	0.196004	0.31519	0.752618	0.912538
ECM Regulators	ENSG00000163131.10	CTSS	3156.42	0.533208	0.266614	-1.99992	0.0455088	0.176784
ECM Regulators	ENSG00000136943.10	CTSV	397.36	-0.502338	0.268404	1.87158	0.0612651	0.209755
ECM Regulators	ENSG00000172543.7	CTSW	77.9612	1.22992	0.284969	-4.31597	1.58902e-05	0.000729503
ECM Regulators	ENSG00000101160.13	CTSZ	4444.11	7.29293e-05	0.168029	-0.000434029	0.999654	0.999654
Secreted Factors	ENSG00000006210.6	CX3CL1	441.31	-0.592387	0.261794	2.2628	0.023648	0.113735
Secreted Factors	ENSG00000163739.4	CXCL1	103.946	0.674656	0.389828	-1.73065	0.0835143	0.254832
Secreted Factors	ENSG00000169245.5	CXCL10	1899.89	0.562246	0.36702	-1.53192	0.125542	0.321992
Secreted Factors	ENSG00000169248.12	CXCL11	432.13	0.603077	0.399824	-1.50836	0.131463	0.329473
Secreted Factors	ENSG00000107562.16	CXCL12	2253.3	0.679995	0.326814	-2.08068	0.0374634	0.157863
Secreted Factors	ENSG00000156234.7	CXCL13	105.752	0.864069	0.466168	-1.85356	0.0638024	0.21552
Secreted Factors	ENSG00000145824.12	CXCL14	652.921	2.65626	0.457598	-5.80478	6.44515e-09	1.34101e-06
Secreted Factors	ENSG00000081041.8	CXCL2	147.63	0.594286	0.367169	-1.61856	0.105541	0.294467
Secreted Factors	ENSG00000163734.4	CXCL3	53.854	-0.115153	0.402635	0.286	0.774878	0.930591
Secreted Factors	ENSG00000163735.6	CXCL5	55.675	0.306272	0.427864	-0.715816	0.474105	0.731062
Secreted Factors	ENSG00000124875.9	CXCL6	60.7783	1.65945	0.408843	-4.05888	4.93084e-05	0.00177863
Secreted Factors	ENSG00000169429.10	CXCL8	760.657	-0.499935	0.411437	1.21509	0.224331	0.464291
Secreted Factors	ENSG00000138755.5	CXCL9	1047.81	1.04045	0.445168	-2.3372	0.0194287	0.100631
ECM Glycoproteins	ENSG00000142871.16	CYR61	2087.12	0.0859975	0.334583	-0.257029	0.797157	0.935382
Proteoglycans	ENSG00000011465.16	DCN	18826.4	0.31865	0.337884	-0.943075	0.345643	0.612455
Secreted Factors	ENSG00000139549.2	DHH	10.0848	0.193394	0.541431	-0.357191	0.720949	0.889653
ECM Glycoproteins	ENSG00000187908.15	DMBT1	72.0453	0.0480276	0.466523	-0.102948	0.918004	0.974346
ECM Glycoproteins	ENSG00000152592.13	DMP1	1.10807	-0.490886	0.628528	0.781009	0.434797	0.693748
ECM Glycoproteins	ENSG00000143196.4	DPT	290.834	1.70809	0.49175	-3.4735	0.00051372	0.00955812
ECM Glycoproteins	ENSG00000152591.12	DSPP	0.633174	-1.4762	0.733471	2.01262	0.0441549	0.174888
Secreted Factors	ENSG00000105246.5	EBI3	41.8681	0.835837	0.283485	-2.94843	0.00319392	0.0353647
ECM Glycoproteins	ENSG00000143369.14	ECM1	369.668	0.564154	0.31344	-1.79988	0.0718793	0.236399
ECM Glycoproteins	ENSG00000106823.12	ECM2	584.14	-0.152743	0.386464	0.395232	0.692672	0.872569
Secreted Factors	ENSG00000158813.17	EDA	214.558	-0.590576	0.255712	2.30954	0.0209137	0.105089
ECM Glycoproteins	ENSG00000164176.12	EDIL3	892.345	0.278512	0.349425	-0.797058	0.425417	0.686376
ECM Glycoproteins	ENSG00000115380.19	EFEMP1	2420.73	0.645416	0.378825	-1.70373	0.0884311	0.263467
ECM Glycoproteins	ENSG00000172638.12	EFEMP2	1575.87	0.0152704	0.233225	-0.0654749	0.947796	0.986609
Secreted Factors	ENSG00000138798.11	EGF	47.9195	-0.523965	0.357287	1.46651	0.142509	0.347657
Secreted Factors	ENSG00000198759.11	EGFL6	1056.06	0.945388	0.316252	-2.98935	0.00279573	0.0324562
Secreted Factors	ENSG00000172889.15	EGFL7	445.299	-0.509709	0.330664	1.54147	0.123202	0.318295
Secreted Factors	ENSG00000241404.6	EGFL8	98.9694	0.00177529	0.234666	-0.00756517	0.993964	0.998562
ECM Glycoproteins	ENSG00000164318.17	EGFLAM	467.583	-0.165771	0.248039	0.668327	0.503925	0.756262
ECM Regulators	ENSG00000135766.8	EGLN1	3035.66	-0.275119	0.156594	1.7569	0.0789354	0.250705
ECM Regulators	ENSG00000129521.13	EGLN3	1468.97	-0.515458	0.364448	1.41435	0.157258	0.36597
ECM Regulators	ENSG00000197561.6	ELANE	0.945235	-0.15797	1.29693	0.121803	0.903055	0.970252
ECM-affiliated Proteins	ENSG00000225968.7	ELFN1	73.593	0.202742	0.332032	-0.610608	0.541459	0.782366
ECM-affiliated Proteins	ENSG00000166897.14	ELFN2	66.4533	-0.64054	0.439688	1.45681	0.14517	0.348673
ECM Glycoproteins	ENSG00000049540.16	ELN	1520.01	0.821334	0.348807	-2.3547	0.0185378	0.099578
ECM Glycoproteins	ENSG00000169393.8	ELSPBP1	0.627653	1.38994	2.42886	-0.57226	0.567146	0.80339
ECM-affiliated Proteins	ENSG00000164035.9	EMCN	202.333	0.807573	0.322386	-2.50499	0.0122456	0.0797942
ECM Glycoproteins	ENSG00000186998.15	EMID1	691.547	-0.394819	0.273388	1.44417	0.148691	0.352531
ECM Glycoproteins	ENSG00000138080.13	EMILIN1	4976.05	0.0300296	0.38633	-0.0777306	0.938042	0.984847
ECM Glycoproteins	ENSG00000132205.10	EMILIN2	888.104	0.102649	0.230638	-0.445064	0.656273	0.848702
ECM Glycoproteins	ENSG00000183798.4	EMILIN3	119.995	-0.922104	0.527313	1.74869	0.0803454	0.251004
Secreted Factors	ENSG00000182585.9	EPGN	56.051	2.33514	0.577392	-4.0443	5.24806e-05	0.00182777
Secreted Factors	ENSG00000130427.2	EPO	0.704952	0.382794	0.753667	-0.507909	0.611517	0.822414
Proteoglycans	ENSG00000083782.7	EPYC	178.926	1.11486	0.595322	-1.87271	0.0611091	0.209755
Secreted Factors	ENSG00000124882.3	EREG	37.7847	1.01508	0.449002	-2.26076	0.0237741	0.1138
Proteoglycans	ENSG00000164283.12	ESM1	482.035	-1.00953	0.334544	3.01764	0.00254751	0.0299185
ECM Glycoproteins	ENSG00000188107.14	EYS	7.21936	-2.80634	0.641982	4.37136	1.23473e-05	0.000656356
ECM Regulators	ENSG00000126218.11	F10	79.8311	-1.31805	0.461674	2.85495	0.00430441	0.0410724
ECM Regulators	ENSG00000131187.9	F12	37.8941	0.0171689	0.400942	-0.0428214	0.965844	0.986609
ECM Regulators	ENSG00000124491.15	F13A1	2872.34	0.332803	0.306563	-1.0856	0.277658	0.528173
ECM Regulators	ENSG00000143278.3	F13B	1.46683	-0.226025	0.909623	0.248481	0.803762	0.935382
ECM Regulators	ENSG00000180210.14	F2	2.01232	-2.17684	0.628958	3.46102	0.000538139	0.00970572
ECM Regulators	ENSG00000057593.13	F7	11.597	0.306518	0.444486	-0.689601	0.490445	0.744887
ECM Regulators	ENSG00000108950.11	FAM20A	1240.42	0.520066	0.277712	-1.87268	0.0611122	0.209755
ECM Regulators	ENSG00000116199.11	FAM20B	2854.65	-0.0199361	0.189011	0.105476	0.915998	0.974346
ECM Regulators	ENSG00000177706.8	FAM20C	1407.91	0.0859277	0.189839	-0.452634	0.650813	0.845729
Secreted Factors	ENSG00000117560.7	FASLG	27.769	1.17989	0.306759	-3.84632	0.000119907	0.00315857
ECM Glycoproteins	ENSG00000077942.18	FBLN1	3560.19	0.976121	0.337024	-2.89629	0.003776	0.0388281
ECM Glycoproteins	ENSG00000163520.13	FBLN2	1657.54	0.368838	0.281423	-1.31062	0.189988	0.41858
ECM Glycoproteins	ENSG00000140092.14	FBLN5	804.789	-0.159333	0.334796	0.47591	0.634138	0.835045
ECM Glycoproteins	ENSG00000144152.12	FBLN7	87.6653	0.0990213	0.306488	-0.323084	0.746632	0.909648
ECM Glycoproteins	ENSG00000166147.13	FBN1	10667.6	0.368859	0.333909	-1.10467	0.269303	0.516121
ECM Glycoproteins	ENSG00000138829.11	FBN2	1520.41	0.518517	0.412848	-1.25595	0.209133	0.441892
ECM Glycoproteins	ENSG00000142449.12	FBN3	1150.14	-0.584573	0.460316	1.26994	0.204107	0.434911
ECM-affiliated Proteins	ENSG00000085265.10	FCN1	238.853	0.462997	0.394379	-1.17399	0.240398	0.482708
ECM-affiliated Proteins	ENSG00000160339.15	FCN2	4.68558	-0.244303	0.858839	0.284457	0.77606	0.930904
ECM-affiliated Proteins	ENSG00000142748.12	FCN3	33.3774	-0.12727	0.315383	0.403542	0.686549	0.870031
ECM Glycoproteins	ENSG00000171560.14	FGA	0.743622	-1.09269	1.32605	0.824016	0.40993	0.672126
ECM Glycoproteins	ENSG00000171564.11	FGB	0.567419	-1.92682	1.56275	1.23297	0.217588	0.454057
Secreted Factors	ENSG00000113578.17	FGF1	124.654	0.600559	0.366992	-1.63644	0.101748	0.285461
Secreted Factors	ENSG00000070193.4	FGF10	14.3075	-0.85843	0.659242	1.30215	0.192867	0.418915
Secreted Factors	ENSG00000161958.10	FGF11	163.284	0.251147	0.326777	-0.768559	0.442155	0.696687
Secreted Factors	ENSG00000114279.13	FGF12	225.126	0.193096	0.293719	-0.657419	0.510912	0.758455
Secreted Factors	ENSG00000129682.14	FGF13	132.409	-0.333287	0.293543	1.13539	0.25621	0.502471
Secreted Factors	ENSG00000102466.15	FGF14	14.7237	-0.627967	0.480405	1.30716	0.191158	0.418748
Secreted Factors	ENSG00000196468.7	FGF16	3.24429	1.60965	0.84211	-1.91145	0.0559461	0.197735
Secreted Factors	ENSG00000158815.10	FGF17	30.0045	-1.04617	0.60945	1.71658	0.0860567	0.260231
Secreted Factors	ENSG00000156427.7	FGF18	310.976	0.616805	0.352276	-1.75091	0.0799609	0.250809
Secreted Factors	ENSG00000162344.3	FGF19	12.2731	-1.22783	0.892569	1.37561	0.168942	0.385172
Secreted Factors	ENSG00000138685.12	FGF2	241.156	0.079425	0.380176	-0.208917	0.834513	0.944469
Secreted Factors	ENSG00000078579.8	FGF20	4.71193	-0.275691	0.701727	0.392874	0.694412	0.872569
Secreted Factors	ENSG00000105550.8	FGF21	0.710775	-0.0115483	1.12591	0.0102568	0.991816	0.998562
Secreted Factors	ENSG00000070388.11	FGF22	3.81033	-1.84399	0.679769	2.71268	0.00667424	0.0535692
Secreted Factors	ENSG00000118972.1	FGF23	0.66595	-1.54543	1.1645	1.32712	0.18447	0.409482
Secreted Factors	ENSG00000186895.2	FGF3	4.24833	-0.705896	1.25841	0.560945	0.574835	0.807488
Secreted Factors	ENSG00000075388.3	FGF4	1.51891	-0.305898	1.27631	0.239674	0.810583	0.936715
Secreted Factors	ENSG00000138675.16	FGF5	6.10085	0.277094	0.605364	-0.457731	0.647146	0.844467
Secreted Factors	ENSG00000111241.2	FGF6	0.0171122	-0.378189	2.93812	0.128718	0.897581	0.965449
Secreted Factors	ENSG00000140285.9	FGF7	417.097	0.377424	0.467298	-0.807673	0.419279	0.682151
Secreted Factors	ENSG00000107831.12	FGF8	1.574	-2.6143	0.917261	2.85012	0.00437033	0.0410724
Secreted Factors	ENSG00000102678.6	FGF9	304.006	0.569343	0.500796	-1.13688	0.25559	0.502229
Secreted Factors	ENSG00000137440.4	FGFBP1	48.1105	0.28718	0.527496	-0.544421	0.586152	0.814925
Secreted Factors	ENSG00000137441.7	FGFBP2	4.90258	-0.463742	0.49781	0.931565	0.351561	0.617322
Secreted Factors	ENSG00000174721.9	FGFBP3	42.4345	-0.375691	0.292862	1.28283	0.199553	0.429742
ECM Glycoproteins	ENSG00000171557.16	FGG	6.78799	-2.70271	0.825688	3.27328	0.00106308	0.0153387
ECM Glycoproteins	ENSG00000104760.16	FGL1	1.41149	-0.544427	0.78261	0.695655	0.486645	0.743587
ECM Glycoproteins	ENSG00000127951.6	FGL2	1172.27	0.755854	0.285018	-2.65195	0.00800273	0.057734
Secreted Factors	ENSG00000143631.10	FLG	183.638	-0.17574	0.687337	0.255682	0.798196	0.935382
Secreted Factors	ENSG00000143520.6	FLG2	1.1268	-2.85022	1.24674	2.28614	0.0222463	0.110683
Secreted Factors	ENSG00000090554.12	FLT3LG	49.6659	0.427952	0.291813	-1.46653	0.142505	0.347657
Proteoglycans	ENSG00000122176.10	FMOD	2717.37	0.00182669	0.27028	-0.0067585	0.994608	0.998562
ECM Glycoproteins	ENSG00000115414.18	FN1	173051	0.779978	0.358456	-2.17594	0.0295597	0.133282
ECM Glycoproteins	ENSG00000164694.16	FNDC1	804.683	0.73503	0.363976	-2.01944	0.0434411	0.173618
ECM Glycoproteins	ENSG00000143107.8	FNDC7	2.90744	-0.389218	0.444273	0.876078	0.380987	0.652199
ECM Glycoproteins	ENSG00000073598.5	FNDC8	0.293942	0.269478	1.11849	-0.240931	0.809609	0.936661
ECM Glycoproteins	ENSG00000138759.17	FRAS1	2509.05	-0.386371	0.296115	1.3048	0.191961	0.418748
ECM-affiliated Proteins	ENSG00000164946.19	FREM1	305.856	0.235596	0.409416	-0.575445	0.56499	0.802906
ECM-affiliated Proteins	ENSG00000150893.10	FREM2	530.203	-1.32809	0.543153	2.44515	0.0144794	0.0870487
ECM-affiliated Proteins	ENSG00000183090.5	FREM3	6.47843	0.432884	0.672928	-0.643284	0.52004	0.765608
Secreted Factors	ENSG00000162998.4	FRZB	575.367	-0.415193	0.403319	1.02944	0.303272	0.559972
Secreted Factors	ENSG00000134363.11	FST	466.59	0.646321	0.441716	-1.4632	0.143411	0.347657
Secreted Factors	ENSG00000163430.10	FSTL1	11651.8	0.435935	0.255738	-1.70461	0.0882667	0.263467
Secreted Factors	ENSG00000070404.9	FSTL3	644.344	0.424623	0.269698	-1.57444	0.115386	0.307492
ECM Glycoproteins	ENSG00000183087.14	GAS6	4505.43	0.0197966	0.205554	-0.0963089	0.923275	0.974681
Secreted Factors	ENSG00000130283.8	GDF1	13.2545	-1.01722	0.529362	1.92159	0.0546569	0.196874
Secreted Factors	ENSG00000266524.2	GDF10	24.074	0.0283794	0.583479	-0.0486382	0.961208	0.986609
Secreted Factors	ENSG00000135414.9	GDF11	866.715	-0.2505	0.272682	0.918653	0.358277	0.624763
Secreted Factors	ENSG00000130513.6	GDF15	176.21	-0.661362	0.29634	2.23177	0.0256304	0.121202
Secreted Factors	ENSG00000263761.2	GDF2	0.0367531	-0.460628	2.93812	0.156776	0.875421	0.962206
Secreted Factors	ENSG00000184344.3	GDF3	2.38973	-1.52788	0.649396	2.35278	0.0186339	0.099578
Secreted Factors	ENSG00000125965.8	GDF5	25.5074	0.264455	0.36694	-0.720704	0.471092	0.728641
Secreted Factors	ENSG00000156466.9	GDF6	93.0689	1.20368	0.386179	-3.11689	0.00182772	0.0236667
Secreted Factors	ENSG00000143869.6	GDF7	64.6854	-0.335619	0.491666	0.682615	0.49485	0.749323
Secreted Factors	ENSG00000164404.8	GDF9	24.053	-0.694646	0.199684	3.47873	0.000503801	0.00955812
Secreted Factors	ENSG00000168621.14	GDNF	13.3172	-1.20189	0.465629	2.58122	0.00984526	0.0685774
Secreted Factors	ENSG00000259384.6	GH1	0.843174	0.00915057	1.02535	-0.00892433	0.99288	0.998562
Secreted Factors	ENSG00000136487.17	GH2	0.117626	-0.156977	2.9381	0.0534281	0.957391	0.986609
ECM Glycoproteins	ENSG00000186417.13	GLDN	159.478	-0.54784	0.357981	1.53036	0.125927	0.321992
ECM-affiliated Proteins	ENSG00000063660.8	GPC1	2024.55	-0.536278	0.241462	2.22096	0.0263536	0.12176
ECM-affiliated Proteins	ENSG00000213420.7	GPC2	192.122	-0.67888	0.379817	1.78739	0.0738751	0.24069
ECM-affiliated Proteins	ENSG00000147257.13	GPC3	513.703	0.0412424	0.395232	-0.10435	0.916892	0.974346
ECM-affiliated Proteins	ENSG00000076716.8	GPC4	1049.95	0.298732	0.26969	-1.10769	0.267997	0.514595
ECM-affiliated Proteins	ENSG00000179399.14	GPC5	30.0257	1.23697	0.452902	-2.73121	0.00631024	0.0518158
ECM-affiliated Proteins	ENSG00000183098.10	GPC6	1264.12	0.252382	0.325754	-0.774763	0.438479	0.69437
ECM-affiliated Proteins	ENSG00000166923.10	GREM1	392.843	0.763886	0.447912	-1.70544	0.0881131	0.263467
ECM-affiliated Proteins	ENSG00000275572.1	GRIFIN	0.0440506	-0.460628	2.93812	0.156776	0.875421	0.962206
ECM Regulators	ENSG00000148702.14	HABP2	15.5602	-2.16194	0.752077	2.87463	0.00404502	0.0403081
Proteoglycans	ENSG00000145681.10	HAPLN1	171.362	-0.206058	0.413101	0.498808	0.617915	0.82405
Proteoglycans	ENSG00000132702.12	HAPLN2	4.33481	-0.220928	0.681911	0.323984	0.74595	0.909648
Proteoglycans	ENSG00000140511.11	HAPLN3	955.934	0.376767	0.258756	-1.45607	0.145372	0.348673
Proteoglycans	ENSG00000187664.8	HAPLN4	9.38153	-1.79237	0.910247	1.96911	0.0489408	0.181556
Secreted Factors	ENSG00000113070.7	HBEGF	329.649	0.188828	0.282232	-0.66905	0.503464	0.756262
Secreted Factors	ENSG00000172534.13	HCFC1	2524.41	-0.216627	0.140039	1.5469	0.121887	0.318102
Secreted Factors	ENSG00000111727.11	HCFC2	804.94	0.0539341	0.142221	-0.379228	0.704519	0.878959
Secreted Factors	ENSG00000019991.15	HGF	261.893	0.178928	0.311832	-0.573797	0.566105	0.803043
Secreted Factors	ENSG00000109758.8	HGFAC	42.6181	-0.260671	0.450281	0.578907	0.562652	0.802653
Secreted Factors	ENSG00000164161.9	HHIP	168.828	0.136748	0.495628	-0.275908	0.782618	0.93402
ECM Glycoproteins	ENSG00000143341.11	HMCN1	3087.46	-0.0537199	0.3237	0.165956	0.868192	0.961036
ECM Glycoproteins	ENSG00000148357.16	HMCN2	265.476	0.0212595	0.343235	-0.0619387	0.950612	0.986609
ECM Regulators	ENSG00000221887.5	HMSD	7.43474	1.02045	0.52524	-1.94283	0.0520363	0.18982
ECM Regulators	ENSG00000173083.14	HPSE	451.568	-0.510136	0.270991	1.88248	0.0597707	0.208167
ECM Regulators	ENSG00000172987.12	HPSE2	14.5543	-1.13586	0.676514	1.679	0.0931526	0.271448
ECM-affiliated Proteins	ENSG00000110169.10	HPX	13.0005	-0.492554	0.235737	2.08942	0.03667	0.155617
ECM Regulators	ENSG00000113905.4	HRG	1.56046	-0.292736	0.645651	0.453397	0.650263	0.845729
Secreted Factors	ENSG00000197915.5	HRNR	1.27596	-2.40682	1.05791	2.27507	0.0229016	0.111477
Proteoglycans	ENSG00000142798.17	HSPG2	20506.5	0.119509	0.20762	-0.575612	0.564877	0.802906
ECM Regulators	ENSG00000166033.11	HTRA1	5771.43	-0.0466477	0.272519	0.171173	0.864088	0.961036
ECM Regulators	ENSG00000170801.9	HTRA3	948.589	-0.167898	0.403765	0.415831	0.677533	0.864639
ECM Regulators	ENSG00000169495.4	HTRA4	24.5405	0.121548	0.374587	-0.324485	0.745571	0.909648
ECM Regulators	ENSG00000114378.16	HYAL1	78.3998	0.811905	0.347161	-2.3387	0.0193511	0.100631
ECM Regulators	ENSG00000068001.13	HYAL2	1857.93	-0.168734	0.143394	1.17671	0.23931	0.482636
ECM Regulators	ENSG00000186792.16	HYAL3	79.5485	-0.143836	0.205451	0.700096	0.483867	0.741587
ECM Regulators	ENSG00000106302.9	HYAL4	3.59622	-0.575251	0.563327	1.02117	0.307175	0.56326
ECM Glycoproteins	ENSG00000029559.6	IBSP	36.163	1.69597	0.466106	-3.63859	0.000274132	0.00589091
Secreted Factors	ENSG00000197919.4	IFNA1	0.251923	-1.01457	1.86566	0.543813	0.58657	0.814925
Secreted Factors	ENSG00000186803.3	IFNA10	0.0281209	-0.103393	2.93812	0.03519	0.971928	0.986976
Secreted Factors	ENSG00000233816.3	IFNA13	0.506905	-1.30269	1.17018	1.11323	0.265609	0.512134
Secreted Factors	ENSG00000228083.2	IFNA14	0.0155076	-0.199571	2.93812	0.0679249	0.945845	0.986609
Secreted Factors	ENSG00000188379.6	IFNA2	0.24547	-1.20282	1.87306	0.642166	0.520765	0.765608
Secreted Factors	ENSG00000236637.4	IFNA4	0.0281209	-0.103393	2.93812	0.03519	0.971928	0.986976
Secreted Factors	ENSG00000147873.5	IFNA5	0.693622	0.666199	1.10484	-0.602983	0.54652	0.787426
Secreted Factors	ENSG00000120235.4	IFNA6	0.138523	-0.855135	2.49912	0.342174	0.73222	0.899686
Secreted Factors	ENSG00000214042.1	IFNA7	0.0369402	-0.28201	2.93812	0.0959832	0.923534	0.974681
Secreted Factors	ENSG00000171855.6	IFNB1	1.52111	-0.0750186	0.67985	0.110346	0.912135	0.974346
Secreted Factors	ENSG00000184995.7	IFNE	23.2772	0.0865969	0.511141	-0.169419	0.865467	0.961036
Secreted Factors	ENSG00000111537.4	IFNG	13.8287	1.24925	0.469087	-2.66314	0.00774147	0.0570642
Secreted Factors	ENSG00000147896.3	IFNK	0.01819	-0.378189	2.93812	0.128718	0.897581	0.965449
Secreted Factors	ENSG00000177047.6	IFNW1	0.0434037	-0.625505	2.93812	0.212893	0.83141	0.944298
Secreted Factors	ENSG00000017427.15	IGF1	2622.75	0.679637	0.339161	-2.00388	0.0450831	0.176367
Secreted Factors	ENSG00000167244.18	IGF2	21793.3	-0.695688	0.52231	1.33194	0.182878	0.406844
ECM Glycoproteins	ENSG00000099769.5	IGFALS	22.7494	0.0173964	0.414973	-0.0419217	0.966561	0.986609
ECM Glycoproteins	ENSG00000146678.9	IGFBP1	16.5018	-1.37396	0.511203	2.6877	0.00719463	0.0542281
ECM Glycoproteins	ENSG00000115457.9	IGFBP2	16939.5	-0.30988	0.246643	1.25639	0.208974	0.441892
ECM Glycoproteins	ENSG00000146674.14	IGFBP3	6221.78	-0.33418	0.238545	1.40091	0.16124	0.37266
ECM Glycoproteins	ENSG00000141753.6	IGFBP4	5087.93	0.111533	0.30202	-0.369289	0.711912	0.884418
ECM Glycoproteins	ENSG00000115461.4	IGFBP5	16178.6	-0.211208	0.364666	0.579183	0.562466	0.802653
ECM Glycoproteins	ENSG00000167779.7	IGFBP6	575.339	0.136509	0.365668	-0.373316	0.708913	0.881777
ECM Glycoproteins	ENSG00000163453.11	IGFBP7	12932.7	-0.27081	0.292941	0.924449	0.355253	0.621846
ECM Glycoproteins	ENSG00000137142.4	IGFBPL1	38.1279	-0.0203514	0.447849	0.0454426	0.963755	0.986609
ECM Glycoproteins	ENSG00000152580.8	IGSF10	444.472	-0.576225	0.373179	1.5441	0.122565	0.318295
Secreted Factors	ENSG00000163501.6	IHH	2.8862	-1.96859	0.686442	2.86781	0.00413324	0.0403794
Secreted Factors	ENSG00000136634.5	IL10	53.9406	0.881601	0.30465	-2.89382	0.00380592	0.0388281
Secreted Factors	ENSG00000095752.6	IL11	52.0492	0.0139744	0.4027	-0.0347018	0.972318	0.986976
Secreted Factors	ENSG00000168811.6	IL12A	157.329	0.637446	0.470179	-1.35575	0.175178	0.393177
Secreted Factors	ENSG00000113302.4	IL12B	3.7606	1.88002	0.48414	-3.88322	0.000103082	0.00281385
Secreted Factors	ENSG00000169194.9	IL13	0.450667	0.472852	1.24802	-0.378881	0.704777	0.878959
Secreted Factors	ENSG00000164136.16	IL15	371.542	1.02496	0.331667	-3.09032	0.0019994	0.0249308
Secreted Factors	ENSG00000172349.17	IL16	552.849	1.11664	0.248275	-4.49758	6.87313e-06	0.000408345
Secreted Factors	ENSG00000112115.5	IL17A	0.0332967	-0.103393	2.93812	0.03519	0.971928	0.986976
Secreted Factors	ENSG00000127743.5	IL17B	2.96029	-1.60055	0.76944	2.08015	0.037512	0.157863
Secreted Factors	ENSG00000124391.4	IL17C	2.01129	-0.677392	0.762909	0.887906	0.374591	0.643487
Secreted Factors	ENSG00000172458.4	IL17D	41.8894	-0.322453	0.26668	1.20914	0.22661	0.468048
Secreted Factors	ENSG00000112116.9	IL17F	0.101035	-0.25453	2.93812	0.0866302	0.930965	0.980567
Secreted Factors	ENSG00000150782.11	IL18	350.856	0.628104	0.244645	-2.56741	0.0102463	0.0708818
Secreted Factors	ENSG00000142224.15	IL19	6.33667	0.23355	0.444415	-0.525522	0.59922	0.819033
Secreted Factors	ENSG00000115008.5	IL1A	17.7288	-0.022667	0.425337	0.0532917	0.957499	0.986609
Secreted Factors	ENSG00000125538.11	IL1B	102.42	0.424308	0.291631	-1.45495	0.145683	0.348673
Secreted Factors	ENSG00000136697.12	IL1F10	0.121171	-0.707944	2.93812	0.240951	0.809593	0.936661
Secreted Factors	ENSG00000136689.18	IL1RN	154.519	-0.296949	0.307336	0.966203	0.333943	0.598673
Secreted Factors	ENSG00000109471.4	IL2	1.11853	0.578856	0.886009	-0.653329	0.513544	0.758455
Secreted Factors	ENSG00000162891.10	IL20	3.80118	-0.753656	0.607424	1.24074	0.214701	0.448961
Secreted Factors	ENSG00000127318.10	IL22	0.024337	-0.378189	2.93812	0.128718	0.897581	0.965449
Secreted Factors	ENSG00000110944.8	IL23A	23.8671	0.137768	0.385859	-0.357041	0.721061	0.889653
Secreted Factors	ENSG00000162892.15	IL24	2.50969	0.910628	0.63281	-1.43902	0.150144	0.354311
Secreted Factors	ENSG00000166090.8	IL25	0.437923	-1.8985	1.29329	1.46796	0.142116	0.347657
Secreted Factors	ENSG00000111536.4	IL26	0.347522	1.09537	1.40106	-0.781814	0.434324	0.693748
Secreted Factors	ENSG00000157368.10	IL34	98.8404	-0.18634	0.280075	0.665323	0.505844	0.756537
Secreted Factors	ENSG00000136694.8	IL36A	0.113467	-0.0576215	2.55229	0.0225764	0.981988	0.992354
Secreted Factors	ENSG00000136696.10	IL36B	0.195791	-1.04761	2.93799	0.356573	0.721412	0.889653
Secreted Factors	ENSG00000136688.10	IL36G	2.90577	-0.315743	0.611085	0.516693	0.605371	0.821197
Secreted Factors	ENSG00000136695.14	IL36RN	8.11874	-0.911246	0.801478	1.13696	0.255556	0.502229
Secreted Factors	ENSG00000125571.9	IL37	1.37154	0.901881	0.715698	-1.26014	0.207618	0.440534
Secreted Factors	ENSG00000113520.10	IL4	0.0957867	-0.611765	2.93812	0.208216	0.83506	0.944469
Secreted Factors	ENSG00000113525.9	IL5	0.280465	-0.972375	1.48531	0.654662	0.512685	0.758455
Secreted Factors	ENSG00000136244.11	IL6	69.6179	0.955899	0.463725	-2.06135	0.0392697	0.162551
Secreted Factors	ENSG00000104432.12	IL7	39.3768	0.544373	0.299635	-1.81679	0.0692498	0.230073
Proteoglycans	ENSG00000112706.11	IMPG1	0.64711	-0.00258917	0.993283	0.00260668	0.99792	0.999654
Proteoglycans	ENSG00000081148.11	IMPG2	720.874	-0.514909	0.50333	1.023	0.306306	0.56326
Secreted Factors	ENSG00000123999.4	INHA	201.31	-3.3092	0.5155	6.41941	1.36808e-10	6.9088e-08
Secreted Factors	ENSG00000122641.10	INHBA	1585.15	0.992059	0.36577	-2.71225	0.00668289	0.0535692
Secreted Factors	ENSG00000163083.5	INHBB	754.326	-0.12582	0.303053	0.415175	0.678014	0.864639
Secreted Factors	ENSG00000175189.3	INHBC	1.09642	-1.87354	0.78187	2.39623	0.0165645	0.0927494
Secreted Factors	ENSG00000139269.2	INHBE	25.1001	0.291446	0.513752	-0.56729	0.570517	0.806151
Secreted Factors	ENSG00000254647.6	INS	0.157494	-0.961238	2.93804	0.32717	0.743539	0.909489
Secreted Factors	ENSG00000129965.13	INS-IGF2	45.5522	-2.25451	0.941349	2.39498	0.0166214	0.0927494
Secreted Factors	ENSG00000248099.3	INSL3	3.8801	-0.671438	0.467562	1.43604	0.150991	0.355134
Secreted Factors	ENSG00000172410.4	INSL5	0.649346	0.55111	1.07415	-0.513065	0.607906	0.821197
Secreted Factors	ENSG00000120210.6	INSL6	3.28082	-3.41233	1.42667	2.39181	0.0167655	0.0930394
ECM Glycoproteins	ENSG00000165359.14	INTS6L	717.766	-0.171539	0.200928	0.853734	0.393252	0.657591
Secreted Factors	ENSG00000101230.5	ISM1	249.967	1.14047	0.349009	-3.26775	0.00108405	0.015421
Secreted Factors	ENSG00000100593.17	ISM2	19.5631	0.158881	0.387377	-0.410146	0.681699	0.868242
ECM Regulators	ENSG00000055957.10	ITIH1	1.38359	-0.0470556	0.675904	0.0696188	0.944497	0.986609
ECM Regulators	ENSG00000151655.18	ITIH2	25.4564	-3.42144	0.716995	4.77191	1.82484e-06	0.000141776
ECM Regulators	ENSG00000162267.12	ITIH3	49.601	-0.116833	0.419053	0.278802	0.780397	0.93402
ECM Regulators	ENSG00000055955.15	ITIH4	86.973	-0.0749678	0.280069	0.267676	0.788949	0.935382
ECM Regulators	ENSG00000123243.14	ITIH5	1296.69	0.933375	0.374822	-2.49018	0.0127678	0.0826632
ECM Regulators	ENSG00000102313.8	ITIH6	6.31349	0.951393	0.571569	-1.66453	0.0960069	0.276259
ECM-affiliated Proteins	ENSG00000179914.4	ITLN1	48.8958	-0.534171	0.562829	0.949082	0.342579	0.608093
ECM-affiliated Proteins	ENSG00000158764.6	ITLN2	6.13437	-2.8974	0.705507	4.10684	4.0111e-05	0.00168801
ECM Regulators	ENSG00000107821.14	KAZALD1	382.42	-0.272326	0.405135	0.672186	0.501466	0.756262
ECM Glycoproteins	ENSG00000135253.13	KCP	218.682	-0.895359	0.439089	2.03913	0.0414374	0.168757
Proteoglycans	ENSG00000139330.5	KERA	12.0336	1.90845	0.554713	-3.44042	0.000580805	0.0102915
Secreted Factors	ENSG00000049130.13	KITLG	545.667	0.21946	0.25833	-0.849534	0.395584	0.660396
ECM Regulators	ENSG00000113889.11	KNG1	0.220192	-0.358205	1.52865	0.234328	0.81473	0.939358
ECM Regulators	ENSG00000174611.11	KY	18.8981	0.376122	0.444959	-0.845296	0.397946	0.662739
ECM Glycoproteins	ENSG00000101680.13	LAMA1	2053.58	-0.136305	0.446432	0.30532	0.760122	0.918329
ECM Glycoproteins	ENSG00000196569.11	LAMA2	1848.54	-1.12057	0.414414	2.70399	0.00685129	0.0536502
ECM Glycoproteins	ENSG00000053747.15	LAMA3	2891.73	-0.526311	0.339226	1.5515	0.120781	0.317679
ECM Glycoproteins	ENSG00000112769.18	LAMA4	3870.74	0.2713	0.262426	-1.03381	0.301223	0.557208
ECM Glycoproteins	ENSG00000130702.14	LAMA5	13383.7	-0.404154	0.234964	1.72007	0.0854204	0.259083
ECM Glycoproteins	ENSG00000091136.13	LAMB1	6907.85	0.304179	0.282665	-1.07611	0.281878	0.532144
ECM Glycoproteins	ENSG00000172037.13	LAMB2	8324.14	-0.24777	0.169478	1.46196	0.143753	0.347657
ECM Glycoproteins	ENSG00000196878.13	LAMB3	2639.97	-0.618245	0.302634	2.04288	0.0410645	0.168757
ECM Glycoproteins	ENSG00000091128.12	LAMB4	11.9007	0.135329	0.384647	-0.351825	0.724969	0.891863
ECM Glycoproteins	ENSG00000135862.5	LAMC1	17315.8	-0.0398319	0.134141	0.29694	0.766512	0.924705
ECM Glycoproteins	ENSG00000058085.14	LAMC2	4768.95	0.281012	0.288123	-0.975317	0.329403	0.59299
ECM Glycoproteins	ENSG00000050555.17	LAMC3	438.11	-1.44625	0.388155	3.72595	0.00019458	0.00457036
Secreted Factors	ENSG00000243709.1	LEFTY1	91.3207	-2.09274	0.534146	3.91792	8.9317e-05	0.00250584
Secreted Factors	ENSG00000143768.12	LEFTY2	92.61	-1.93881	0.701196	2.76501	0.00569217	0.0479948
Secreted Factors	ENSG00000174697.4	LEP	8.85094	-0.101569	0.549299	0.184906	0.853303	0.953421
ECM-affiliated Proteins	ENSG00000100097.11	LGALS1	7597.52	0.385759	0.244571	-1.57729	0.11473	0.307244
ECM-affiliated Proteins	ENSG00000133317.14	LGALS12	10.2619	0.592935	0.504507	-1.17528	0.239884	0.482636
ECM-affiliated Proteins	ENSG00000105198.10	LGALS13	0.0298767	-0.460628	2.93812	0.156776	0.875421	0.962206
ECM-affiliated Proteins	ENSG00000006659.12	LGALS14	1.1514	1.01757	0.918313	-1.10809	0.267823	0.514595
ECM-affiliated Proteins	ENSG00000100079.6	LGALS2	30.124	-0.222635	0.49785	0.447194	0.654735	0.848466
ECM-affiliated Proteins	ENSG00000131981.15	LGALS3	4550.55	-0.199977	0.306164	0.653169	0.513647	0.758455
ECM-affiliated Proteins	ENSG00000171747.8	LGALS4	13.5728	-0.581329	0.360661	1.61184	0.106996	0.296885
ECM-affiliated Proteins	ENSG00000205076.4	LGALS7	13.2762	-3.91328	0.75419	5.18872	2.11742e-07	2.13859e-05
ECM-affiliated Proteins	ENSG00000116977.18	LGALS8	1827.7	0.0356054	0.177033	-0.201122	0.840603	0.947555
ECM-affiliated Proteins	ENSG00000168961.16	LGALS9	661.618	0.279875	0.242304	-1.15506	0.248067	0.495153
ECM-affiliated Proteins	ENSG00000170298.15	LGALS9B	0.265022	0.0716307	1.38957	-0.0515489	0.958888	0.986609
ECM-affiliated Proteins	ENSG00000171916.16	LGALS9C	1.05075	1.57127	0.788018	-1.99396	0.0461568	0.178615
ECM-affiliated Proteins	ENSG00000119862.12	LGALSL	453.705	-0.239701	0.12605	1.90163	0.0572193	0.201364
ECM Glycoproteins	ENSG00000108231.12	LGI1	2.90209	-0.432105	0.917332	0.471045	0.637609	0.836344
ECM Glycoproteins	ENSG00000153012.11	LGI2	329.142	0.681896	0.356809	-1.9111	0.0559923	0.197735
ECM Glycoproteins	ENSG00000168481.8	LGI3	3.52063	0.159725	0.725126	-0.220272	0.82566	0.942278
ECM Glycoproteins	ENSG00000153902.13	LGI4	35.8305	0.392062	0.372694	-1.05197	0.292815	0.545651
Secreted Factors	ENSG00000128342.4	LIF	335.951	0.990373	0.261815	-3.78273	0.000155119	0.00391676
ECM-affiliated Proteins	ENSG00000074695.5	LMAN1	6337.32	0.28052	0.174819	-1.60463	0.108575	0.297208
ECM-affiliated Proteins	ENSG00000140506.16	LMAN1L	0.721264	0.635552	0.818743	-0.776253	0.437599	0.69437
ECM Regulators	ENSG00000113083.12	LOX	2724.41	0.664852	0.392585	-1.69352	0.090356	0.266063
ECM Regulators	ENSG00000129038.15	LOXL1	1222.19	0.730532	0.301706	-2.42134	0.0154634	0.0910367
ECM Regulators	ENSG00000134013.15	LOXL2	1297.2	-0.0461898	0.348768	0.132437	0.894639	0.965449
ECM Regulators	ENSG00000115318.11	LOXL3	398.133	0.0328508	0.216601	-0.151665	0.879451	0.964272
ECM Regulators	ENSG00000138131.3	LOXL4	690.176	0.528812	0.272213	-1.94264	0.0520594	0.18982
ECM Regulators	ENSG00000198670.11	LPA	8.71466	0.75523	0.523938	-1.44145	0.149458	0.353519
ECM Glycoproteins	ENSG00000171236.9	LRG1	233.918	-0.106824	0.423516	0.252231	0.800862	0.935382
Secreted Factors	ENSG00000226979.8	LTA	4.86615	0.77912	0.37124	-2.09869	0.0358438	0.153399
Secreted Factors	ENSG00000227507.2	LTB	162.568	0.476403	0.407673	-1.16859	0.242569	0.485137
ECM Glycoproteins	ENSG00000049323.15	LTBP1	3129.84	0.1453	0.213444	-0.680742	0.496035	0.749993
ECM Glycoproteins	ENSG00000119681.11	LTBP2	7556.91	0.260601	0.265044	-0.983234	0.325492	0.589153
ECM Glycoproteins	ENSG00000168056.15	LTBP3	3019.39	-0.342295	0.178672	1.91577	0.0553942	0.197735
ECM Glycoproteins	ENSG00000090006.17	LTBP4	1776.01	-0.875093	0.323815	2.70245	0.00688309	0.0536502
Proteoglycans	ENSG00000139329.4	LUM	16709.5	1.16506	0.349878	-3.3299	0.000868778	0.0137104
ECM Regulators	ENSG00000127241.16	MASP1	46.8455	-1.11486	0.480347	2.32095	0.0202896	0.102977
ECM Regulators	ENSG00000009724.16	MASP2	0.433221	-0.375102	0.984787	0.380897	0.70328	0.878959
ECM Glycoproteins	ENSG00000162510.5	MATN1	7.39242	-0.26879	0.354228	0.758803	0.44797	0.70383
ECM Glycoproteins	ENSG00000132561.13	MATN2	2274.21	-0.344017	0.268849	1.2796	0.200687	0.431113
ECM Glycoproteins	ENSG00000132031.12	MATN3	106.174	0.791095	0.298231	-2.65263	0.00798684	0.057734
ECM Glycoproteins	ENSG00000124159.15	MATN4	10.1825	-0.148148	0.576112	0.257151	0.797062	0.935382
ECM-affiliated Proteins	ENSG00000165471.6	MBL2	0.488089	-0.932001	1.08225	0.861169	0.389145	0.655145
Secreted Factors	ENSG00000110492.15	MDK	5578.83	-0.18031	0.237682	0.758617	0.448082	0.70383
Secreted Factors	ENSG00000145794.16	MEGF10	333.006	0.737331	0.500734	-1.4725	0.140886	0.347657
Secreted Factors	ENSG00000157890.17	MEGF11	24.4156	0.0998347	0.348832	-0.286197	0.774727	0.930591
Secreted Factors	ENSG00000162591.15	MEGF6	1476.72	0.0439207	0.296479	-0.148141	0.882232	0.964272
Secreted Factors	ENSG00000105429.12	MEGF8	2673.43	-0.284597	0.167681	1.69726	0.0896479	0.265526
Secreted Factors	ENSG00000106780.8	MEGF9	722.811	-0.199966	0.278344	0.718411	0.472504	0.729708
ECM Regulators	ENSG00000112818.9	MEP1A	2.96225	-1.6291	0.770423	2.11456	0.0344678	0.14941
ECM Regulators	ENSG00000141434.11	MEP1B	2.57092	-0.94646	0.504884	1.87461	0.0608462	0.209755
ECM Glycoproteins	ENSG00000152595.16	MEPE	2.47591	0.191803	0.727907	-0.263499	0.792166	0.935382
ECM Glycoproteins	ENSG00000140259.6	MFAP1	792.728	0.170551	0.122469	-1.3926	0.16374	0.375858
ECM Glycoproteins	ENSG00000117122.13	MFAP2	1559.99	0.0901244	0.360427	-0.250049	0.80255	0.935382
ECM Glycoproteins	ENSG00000037749.11	MFAP3	1199.61	0.188872	0.102084	-1.85017	0.0642897	0.216442
ECM Glycoproteins	ENSG00000166482.11	MFAP4	678.358	0.425925	0.41719	-1.02094	0.307284	0.56326
ECM Glycoproteins	ENSG00000197614.10	MFAP5	860.238	0.194922	0.45287	-0.430415	0.666894	0.855861
ECM Glycoproteins	ENSG00000140545.14	MFGE8	4441.92	0.0952838	0.251605	-0.378704	0.704908	0.878959
ECM Glycoproteins	ENSG00000111341.9	MGP	2803.86	0.759538	0.376201	-2.01897	0.0434905	0.173618
ECM Regulators	ENSG00000196611.4	MMP1	267.118	0.257761	0.454749	-0.566821	0.570836	0.806151
ECM Regulators	ENSG00000166670.9	MMP10	217.08	-2.028	0.563381	3.59969	0.000318599	0.00656705
ECM Regulators	ENSG00000099953.9	MMP11	9657.61	1.30625	0.430279	-3.03582	0.00239884	0.0285039
ECM Regulators	ENSG00000262406.2	MMP12	304.597	-3.16053	0.61755	5.11786	3.09027e-07	2.83743e-05
ECM Regulators	ENSG00000137745.11	MMP13	425.019	1.21655	0.756261	-1.60863	0.107697	0.297208
ECM Regulators	ENSG00000157227.12	MMP14	11143	0.544682	0.266771	-2.04176	0.0411751	0.168757
ECM Regulators	ENSG00000102996.4	MMP15	1086.57	-0.305344	0.218799	1.39555	0.162851	0.375525
ECM Regulators	ENSG00000156103.15	MMP16	425.071	-0.20932	0.377896	0.553908	0.579642	0.809212
ECM Regulators	ENSG00000198598.6	MMP17	43.7766	-0.756351	0.393517	1.92203	0.0546021	0.196874
ECM Regulators	ENSG00000123342.15	MMP19	475.256	0.268421	0.322955	-0.83114	0.405895	0.669377
ECM Regulators	ENSG00000087245.12	MMP2	7373.18	0.724165	0.358158	-2.02191	0.0431853	0.173618
ECM Regulators	ENSG00000137674.3	MMP20	3.8108	2.11772	0.839175	-2.52357	0.0116169	0.0782204
ECM Regulators	ENSG00000154485.4	MMP21	6.82803	-1.10764	0.523269	2.11678	0.0342788	0.149231
ECM Regulators	ENSG00000189409.13	MMP23B	410.559	-0.444484	0.333042	1.33462	0.182001	0.405787
ECM Regulators	ENSG00000125966.9	MMP24	172.289	0.575258	0.339361	-1.69512	0.0900524	0.265944
ECM Regulators	ENSG00000008516.16	MMP25	41.6395	0.676001	0.356782	-1.89472	0.0581298	0.203858
ECM Regulators	ENSG00000167346.7	MMP26	0.500245	-1.91864	1.82298	1.05247	0.292583	0.545651
ECM Regulators	ENSG00000137675.4	MMP27	0.334176	1.33668	1.39428	-0.958691	0.337714	0.602635
ECM Regulators	ENSG00000271447.5	MMP28	109.909	0.312698	0.318829	-0.980772	0.326705	0.59029
ECM Regulators	ENSG00000149968.11	MMP3	12.215	3.04356	0.644288	-4.72391	2.31358e-06	0.000166908
ECM Regulators	ENSG00000137673.8	MMP7	7271.87	0.887332	0.512123	-1.73265	0.0831571	0.254832
ECM Regulators	ENSG00000118113.11	MMP8	5.86009	-0.337431	0.529306	0.637496	0.523802	0.766724
ECM Regulators	ENSG00000100985.7	MMP9	1585.24	-0.654413	0.427232	1.53175	0.125584	0.321992
ECM Glycoproteins	ENSG00000138722.9	MMRN1	304.101	-0.554839	0.464394	1.19476	0.232181	0.475665
ECM Glycoproteins	ENSG00000173269.13	MMRN2	899.321	0.19612	0.254105	-0.771807	0.440229	0.695823
Secreted Factors	ENSG00000173531.15	MST1	513.418	-0.207227	0.229823	0.901679	0.367227	0.632934
Secreted Factors	ENSG00000186715.10	MST1L	42.9195	-0.753945	0.32352	2.33044	0.0197827	0.101424
Secreted Factors	ENSG00000138379.4	MSTN	9.86496	0.0593104	0.420747	-0.140964	0.887898	0.964567
ECM-affiliated Proteins	ENSG00000185499.16	MUC1	6071.91	-0.421676	0.414397	1.01756	0.308885	0.564148
ECM-affiliated Proteins	ENSG00000205277.9	MUC12	6.78062	-0.0621631	0.461	0.134844	0.892735	0.965449
ECM-affiliated Proteins	ENSG00000173702.7	MUC13	11.8436	-2.44366	0.584647	4.17973	2.91861e-05	0.00128165
ECM-affiliated Proteins	ENSG00000169550.12	MUC15	124.314	1.0604	0.581058	-1.82494	0.0680102	0.226701
ECM-affiliated Proteins	ENSG00000181143.15	MUC16	41328	-0.235397	0.439293	0.535854	0.59206	0.816566
ECM-affiliated Proteins	ENSG00000169876.13	MUC17	0.194187	-1.03867	1.83737	0.565302	0.571869	0.806151
ECM-affiliated Proteins	ENSG00000205592.13	MUC19	6.36194	-0.613656	0.503225	1.21945	0.222675	0.46181
ECM-affiliated Proteins	ENSG00000198788.8	MUC2	2.88771	-1.67402	1.01469	1.64978	0.0989889	0.28163
ECM-affiliated Proteins	ENSG00000176945.16	MUC20	1102.29	0.125176	0.349075	-0.358593	0.719899	0.889653
ECM-affiliated Proteins	ENSG00000204544.5	MUC21	1.84959	-2.44484	0.77	3.17512	0.00149777	0.0204425
ECM-affiliated Proteins	ENSG00000261272.1	MUC22	0.776151	-2.47404	1.08467	2.28091	0.0225535	0.111477
ECM-affiliated Proteins	ENSG00000169894.17	MUC3A	2.08393	0.138695	0.670104	-0.206975	0.836029	0.944507
ECM-affiliated Proteins	ENSG00000145113.21	MUC4	396.192	0.590115	0.482144	-1.22394	0.220975	0.459228
ECM-affiliated Proteins	ENSG00000215182.8	MUC5AC	25.177	-2.51722	0.714845	3.52135	0.000429353	0.00850288
ECM-affiliated Proteins	ENSG00000117983.17	MUC5B	702.136	-1.99248	0.646268	3.08305	0.00204889	0.0250814
ECM-affiliated Proteins	ENSG00000184956.15	MUC6	13.8686	1.47083	0.682493	-2.15509	0.0311551	0.138859
ECM-affiliated Proteins	ENSG00000171195.10	MUC7	0.067359	0.0903391	2.9381	-0.0307475	0.975471	0.989182
ECM-affiliated Proteins	ENSG00000172551.10	MUCL1	2.11173	-0.113197	1.11808	0.101243	0.919358	0.974346
ECM Glycoproteins	ENSG00000101825.7	MXRA5	9917.11	0.741561	0.311045	-2.3841	0.0171211	0.0944938
Proteoglycans	ENSG00000130287.13	NCAN	1.46136	0.0262896	0.636858	-0.0412802	0.967073	0.986609
ECM Glycoproteins	ENSG00000173376.13	NDNF	225.732	-1.19941	0.438938	2.73253	0.00628493	0.0518158
ECM Glycoproteins	ENSG00000165973.18	NELL1	101.17	0.529419	0.655688	-0.807425	0.419422	0.682151
ECM Glycoproteins	ENSG00000184613.10	NELL2	286.306	-0.423142	0.359343	1.17754	0.238979	0.482636
Secreted Factors	ENSG00000134259.3	NGF	32.9391	0.186039	0.458285	-0.405946	0.684782	0.869975
ECM Regulators	ENSG00000151092.16	NGLY1	1427.91	0.0700574	0.14125	-0.495981	0.619908	0.82405
ECM Glycoproteins	ENSG00000116962.14	NID1	1663.59	-0.196763	0.300915	0.653881	0.513188	0.758455
ECM Glycoproteins	ENSG00000087303.17	NID2	1761.75	0.182786	0.306663	-0.596049	0.551142	0.790701
Secreted Factors	ENSG00000156574.9	NODAL	1.75895	-0.0509966	0.968664	0.0526463	0.958014	0.986609
ECM Glycoproteins	ENSG00000136999.4	NOV	322.544	-0.453533	0.300494	1.50929	0.131224	0.329473
ECM Glycoproteins	ENSG00000168743.12	NPNT	1495.38	0.242551	0.345398	-0.702235	0.482533	0.741587
Secreted Factors	ENSG00000157168.18	NRG1	101.8	-0.554129	0.443899	1.24832	0.211913	0.446832
Secreted Factors	ENSG00000158458.19	NRG2	62.6592	-0.772196	0.50998	1.51417	0.129983	0.327712
Secreted Factors	ENSG00000185737.12	NRG3	69.5313	-0.0892956	0.624744	0.142931	0.886344	0.964567
Secreted Factors	ENSG00000169752.16	NRG4	107.426	-0.233996	0.458579	0.510263	0.609867	0.822385
Secreted Factors	ENSG00000171119.2	NRTN	32.1758	-0.359733	0.397048	0.90602	0.364925	0.631121
Secreted Factors	ENSG00000185652.11	NTF3	137.698	-1.18147	0.451498	2.61677	0.00887657	0.0622593
Secreted Factors	ENSG00000225950.8	NTF4	46.2539	-0.439389	0.411224	1.06849	0.285299	0.536597
ECM Glycoproteins	ENSG00000065320.8	NTN1	903.195	-0.130461	0.280853	0.464515	0.642279	0.8392
ECM Glycoproteins	ENSG00000162068.1	NTN3	46.0453	-1.04469	0.42162	2.47779	0.0132199	0.0829326
ECM Glycoproteins	ENSG00000074527.11	NTN4	1494.72	-0.0359	0.316311	0.113496	0.909637	0.973235
ECM Glycoproteins	ENSG00000142233.11	NTN5	8.62273	-0.844614	0.446553	1.89141	0.05857	0.204691
ECM Glycoproteins	ENSG00000162631.18	NTNG1	88.461	-0.0863413	0.470791	0.183396	0.854487	0.953627
ECM Glycoproteins	ENSG00000196358.10	NTNG2	48.8643	0.440012	0.297724	-1.47792	0.13943	0.345157
Proteoglycans	ENSG00000188937.5	NYX	0.750336	-1.34301	0.984801	1.36374	0.172649	0.388365
ECM Regulators	ENSG00000087263.16	OGFOD1	761.195	0.40353	0.108518	-3.71855	0.000200371	0.00459944
ECM Regulators	ENSG00000111325.16	OGFOD2	209.351	-0.389996	0.171116	2.27914	0.022659	0.111477
Proteoglycans	ENSG00000106809.10	OGN	470.701	-0.633708	0.56431	1.12298	0.261447	0.508798
ECM Glycoproteins	ENSG00000138315.12	OIT3	10.7345	0.0666316	0.433902	-0.153564	0.877954	0.963841
Proteoglycans	ENSG00000127083.7	OMD	142.993	0.735909	0.53757	-1.36896	0.171013	0.388365
ECM-affiliated Proteins	ENSG00000171199.10	OPRPN	0.0232594	-0.378189	2.93812	0.128718	0.897581	0.965449
Proteoglycans	ENSG00000188770.9	OPTC	0.474217	0.0448044	1.61018	-0.0278257	0.977801	0.990551
Secreted Factors	ENSG00000099985.3	OSM	55.0598	0.245616	0.340644	-0.721036	0.470887	0.728641
ECM Glycoproteins	ENSG00000188162.10	OTOG	8.81438	-1.78446	0.737711	2.41891	0.0155671	0.0910367
ECM Glycoproteins	ENSG00000182447.4	OTOL1	0.116542	-0.419406	2.53915	0.165176	0.868805	0.961036
ECM-affiliated Proteins	ENSG00000085465.12	OVGP1	73.9139	-0.738807	0.266465	2.77262	0.00556076	0.0475964
ECM Regulators	ENSG00000117385.15	P3H1	1368.67	0.439183	0.203854	-2.1544	0.0312089	0.138859
ECM Regulators	ENSG00000090530.9	P3H2	577.007	-0.599383	0.325754	1.83999	0.0657703	0.21996
ECM Regulators	ENSG00000110811.19	P3H3	820.582	0.239516	0.32703	-0.732398	0.463926	0.722416
ECM Regulators	ENSG00000122884.12	P4HA1	6000.93	0.0417628	0.195818	-0.213273	0.831114	0.944298
ECM Regulators	ENSG00000072682.18	P4HA2	2083.83	0.327999	0.215613	-1.52124	0.1282	0.325332
ECM Regulators	ENSG00000149380.11	P4HA3	132.295	0.621099	0.314643	-1.97398	0.0483841	0.180992
ECM Regulators	ENSG00000178467.17	P4HTM	1325.33	-0.106863	0.144187	0.741141	0.458608	0.71591
ECM Regulators	ENSG00000149090.11	PAMR1	282.613	0.663146	0.335063	-1.97917	0.047797	0.180845
ECM Glycoproteins	ENSG00000100767.15	PAPLN	858.335	0.186215	0.320509	-0.580996	0.561243	0.802653
ECM Regulators	ENSG00000182752.9	PAPPA	295.976	0.797482	0.37882	-2.10517	0.0352763	0.152261
ECM Regulators	ENSG00000116183.10	PAPPA2	41.9593	-0.59721	0.336279	1.77594	0.0757432	0.245194
ECM-affiliated Proteins	ENSG00000169116.11	PARM1	361.143	-0.277116	0.329793	0.840274	0.400755	0.664711
ECM Glycoproteins	ENSG00000106333.12	PCOLCE	1818.62	0.732709	0.292357	-2.50621	0.0122033	0.0797942
ECM Glycoproteins	ENSG00000163710.7	PCOLCE2	152.841	0.184675	0.375742	-0.491494	0.623077	0.824781
ECM Regulators	ENSG00000099139.13	PCSK5	673.565	0.360472	0.246405	-1.46292	0.143488	0.347657
ECM Regulators	ENSG00000140479.16	PCSK6	439.793	-2.00093	0.393826	5.08073	3.75978e-07	3.16448e-05
Secreted Factors	ENSG00000197461.13	PDGFA	594.218	-0.143787	0.205123	0.70098	0.483316	0.741587
Secreted Factors	ENSG00000100311.16	PDGFB	440.068	0.276667	0.179491	-1.54139	0.123221	0.318295
Secreted Factors	ENSG00000145431.10	PDGFC	2597.49	0.0428661	0.180707	-0.237214	0.812491	0.937847
Secreted Factors	ENSG00000170962.12	PDGFD	911.356	-0.143147	0.330488	0.433139	0.664914	0.855574
Secreted Factors	ENSG00000163737.3	PF4	4.1353	1.7138	0.631259	-2.71489	0.00662968	0.0535692
Secreted Factors	ENSG00000109272.3	PF4V1	1.3019	0.837902	0.8494	-0.986462	0.323906	0.587334
Secreted Factors	ENSG00000119630.13	PGF	214.867	-0.00718048	0.327886	0.0218993	0.982528	0.992354
ECM Regulators	ENSG00000124102.4	PI3	135.243	0.350944	0.5073	-0.691787	0.489071	0.744887
Secreted Factors	ENSG00000100100.12	PIK3IP1	1388.55	-0.0912048	0.227415	0.40105	0.688383	0.870315
ECM Regulators	ENSG00000104368.17	PLAT	2785.99	0.205819	0.346888	-0.593328	0.552962	0.792186
ECM Regulators	ENSG00000122861.15	PLAU	2542.31	1.21364	0.280149	-4.33213	1.47671e-05	0.000710228
ECM Regulators	ENSG00000122194.18	PLG	1.89642	-0.439658	0.655634	0.670585	0.502485	0.756262
ECM Regulators	ENSG00000083444.16	PLOD1	3187.71	-0.0942151	0.183495	0.513447	0.607639	0.821197
ECM Regulators	ENSG00000152952.11	PLOD2	5733.78	0.220273	0.240414	-0.916225	0.359549	0.625034
ECM Regulators	ENSG00000106397.11	PLOD3	1282.59	-0.0213364	0.126187	0.169085	0.86573	0.961036
ECM-affiliated Proteins	ENSG00000161381.13	PLXDC1	386.529	0.731051	0.286842	-2.54862	0.010815	0.0741483
ECM-affiliated Proteins	ENSG00000120594.16	PLXDC2	6205.25	0.426231	0.219109	-1.94529	0.0517395	0.18982
ECM-affiliated Proteins	ENSG00000114554.11	PLXNA1	3910.24	-0.353148	0.165702	2.13123	0.0330703	0.145222
ECM-affiliated Proteins	ENSG00000076356.6	PLXNA2	1979.36	0.160243	0.241804	-0.662696	0.507525	0.756537
ECM-affiliated Proteins	ENSG00000130827.6	PLXNA3	1644.63	-0.294139	0.195958	1.50103	0.133348	0.332547
ECM-affiliated Proteins	ENSG00000221866.9	PLXNA4	1030.6	0.288848	0.418779	-0.689739	0.490358	0.744887
ECM-affiliated Proteins	ENSG00000164050.12	PLXNB1	6668.43	-0.363874	0.165006	2.20521	0.0274395	0.124837
ECM-affiliated Proteins	ENSG00000196576.14	PLXNB2	6328.26	-0.0399066	0.173974	0.229382	0.818572	0.940566
ECM-affiliated Proteins	ENSG00000198753.11	PLXNB3	85.4102	-0.439497	0.371584	1.18277	0.236902	0.480464
ECM-affiliated Proteins	ENSG00000136040.8	PLXNC1	1902.55	0.686222	0.208539	-3.29062	0.000999664	0.0148799
ECM-affiliated Proteins	ENSG00000004399.12	PLXND1	3313.7	0.0734911	0.181002	-0.406023	0.684726	0.869975
Proteoglycans	ENSG00000174348.13	PODN	527.793	0.344498	0.396114	-0.869694	0.384468	0.654037
Proteoglycans	ENSG00000132000.11	PODNL1	138.619	0.439009	0.390937	-1.12297	0.261452	0.508798
ECM Glycoproteins	ENSG00000146707.14	POMZP3	130.578	-0.122368	0.248011	0.493395	0.621734	0.824083
ECM Glycoproteins	ENSG00000133110.14	POSTN	14907.3	1.04114	0.475522	-2.18947	0.0285626	0.129364
Secreted Factors	ENSG00000163736.3	PPBP	21.52	1.88162	0.498328	-3.77587	0.00015945	0.00392792
Proteoglycans	ENSG00000188783.5	PRELP	150.103	-0.375009	0.475229	0.789112	0.430046	0.691635
Proteoglycans	ENSG00000186652.9	PRG2	2.92865	-0.0396597	0.826127	0.0480068	0.961711	0.986609
Proteoglycans	ENSG00000116690.12	PRG4	84.6218	3.31938	0.596378	-5.56589	2.6081e-08	4.39031e-06
Secreted Factors	ENSG00000172179.11	PRL	1.08699	0.90879	0.837179	-1.08554	0.277683	0.528173
ECM Regulators	ENSG00000204983.12	PRSS1	215.973	-1.46747	0.499845	2.93585	0.00332639	0.0353647
ECM Regulators	ENSG00000164099.3	PRSS12	278.53	-0.113677	0.424099	0.268044	0.788666	0.935382
ECM Regulators	ENSG00000275896.5	PRSS2	207.371	0.0723205	0.446308	-0.162041	0.871273	0.961733
ECM Regulators	ENSG00000010438.16	PRSS3	6.09676	-0.438376	0.553072	0.792619	0.428	0.689441
Secreted Factors	ENSG00000125650.4	PSPN	65.5648	0.102639	0.155274	-0.661015	0.508603	0.756537
Secreted Factors	ENSG00000105894.11	PTN	479.827	0.307283	0.359261	-0.85532	0.392374	0.657211
ECM Glycoproteins	ENSG00000130508.10	PXDN	6963.63	0.215854	0.231949	-0.930607	0.352057	0.617322
ECM Glycoproteins	ENSG00000147485.12	PXDNL	60.201	0.127816	0.295066	-0.433177	0.664886	0.855574
ECM Regulators	ENSG00000126838.9	PZP	3.86708	-0.898222	0.628157	1.42993	0.152737	0.357921
ECM Regulators	ENSG00000171570.10	RAB4B-EGLN2	43.8569	-0.763433	0.490701	1.5558	0.119756	0.315805
ECM-affiliated Proteins	ENSG00000115386.5	REG1A	32.4132	2.0218	0.720568	-2.80585	0.00501842	0.0436949
ECM-affiliated Proteins	ENSG00000172023.7	REG1B	0.131237	-0.433147	2.93812	0.147423	0.882798	0.964272
ECM-affiliated Proteins	ENSG00000172016.15	REG3A	0.221805	-0.661825	2.61328	0.253254	0.800072	0.935382
ECM-affiliated Proteins	ENSG00000143954.12	REG3G	5.10483	-0.0632428	0.611903	0.103354	0.917682	0.974346
ECM-affiliated Proteins	ENSG00000134193.14	REG4	3.73668	-3.69703	0.905737	4.08179	4.46896e-05	0.00173602
ECM Glycoproteins	ENSG00000189056.13	RELN	517.504	-0.657542	0.465489	1.41258	0.157778	0.366189
Secreted Factors	ENSG00000215853.3	RPTN	0.919098	-1.0031	1.28818	0.778699	0.436157	0.693748
ECM Glycoproteins	ENSG00000169218.13	RSPO1	473.802	-0.873222	0.499647	1.74768	0.08052	0.251004
ECM Glycoproteins	ENSG00000147655.10	RSPO2	3.16377	-0.82142	0.624119	1.31613	0.188131	0.415783
ECM Glycoproteins	ENSG00000146374.13	RSPO3	447.589	0.659134	0.44975	-1.46556	0.142769	0.347657
ECM Glycoproteins	ENSG00000101282.8	RSPO4	20.507	-0.639519	0.531211	1.20389	0.228632	0.471262
Secreted Factors	ENSG00000160678.11	S100A1	1041.43	-0.392772	0.442388	0.887845	0.374624	0.643487
Secreted Factors	ENSG00000197747.8	S100A10	1778.93	-0.0603043	0.218753	0.275673	0.782799	0.93402
Secreted Factors	ENSG00000163191.5	S100A11	1565.89	0.50251	0.239676	-2.09662	0.0360268	0.153532
Secreted Factors	ENSG00000163221.8	S100A12	6.34182	-0.253392	0.573656	0.441715	0.658696	0.850745
Secreted Factors	ENSG00000189171.14	S100A13	3384.49	-0.309341	0.202468	1.52786	0.126548	0.322762
Secreted Factors	ENSG00000189334.8	S100A14	1101.22	0.0624852	0.329493	-0.18964	0.849591	0.953421
Secreted Factors	ENSG00000188643.10	S100A16	2637.67	0.125876	0.199743	-0.630192	0.528569	0.768263
Secreted Factors	ENSG00000196754.10	S100A2	1188.19	0.678966	0.428681	-1.58385	0.113228	0.306245
Secreted Factors	ENSG00000188015.9	S100A3	32.3264	0.45286	0.281901	-1.60645	0.108176	0.297208
Secreted Factors	ENSG00000196154.11	S100A4	6212.76	-0.531796	0.361769	1.46999	0.141565	0.347657
Secreted Factors	ENSG00000196420.7	S100A5	23.1213	-0.759652	0.436454	1.74051	0.0817695	0.253335
Secreted Factors	ENSG00000197956.9	S100A6	22666	-0.255037	0.277429	0.919286	0.357946	0.624763
Secreted Factors	ENSG00000143556.8	S100A7	18.3547	-0.765251	0.814089	0.940009	0.347213	0.61334
Secreted Factors	ENSG00000184330.11	S100A7A	2.20246	-1.45219	0.971365	1.495	0.134916	0.334803
Secreted Factors	ENSG00000143546.9	S100A8	563.501	-0.104442	0.428743	0.243602	0.807539	0.936412
Secreted Factors	ENSG00000163220.10	S100A9	2293.37	-0.496492	0.417703	1.18862	0.234587	0.478653
Secreted Factors	ENSG00000160307.9	S100B	61.8858	0.151757	0.406206	-0.373596	0.708705	0.881777
Secreted Factors	ENSG00000163993.6	S100P	127.379	-3.19164	0.612401	5.21167	1.87145e-07	2.10018e-05
Secreted Factors	ENSG00000171643.13	S100Z	4.97433	0.522325	0.394288	-1.32473	0.185262	0.410338
ECM Glycoproteins	ENSG00000164764.10	SBSPON	966.605	-0.25917	0.324894	0.797706	0.425041	0.686376
Secreted Factors	ENSG00000159307.18	SCUBE1	168.323	-3.72506	0.602163	6.18613	6.16595e-10	2.07587e-07
Secreted Factors	ENSG00000175356.12	SCUBE2	157.503	0.385838	0.335457	-1.15019	0.250067	0.498161
Secreted Factors	ENSG00000146197.8	SCUBE3	257.426	-0.575884	0.451282	1.2761	0.201918	0.431697
ECM-affiliated Proteins	ENSG00000115884.10	SDC1	3189.41	-0.287303	0.305746	0.939677	0.347383	0.61334
ECM-affiliated Proteins	ENSG00000169439.11	SDC2	2232.45	-0.443966	0.280443	1.58309	0.113402	0.306245
ECM-affiliated Proteins	ENSG00000162512.15	SDC3	2556.86	0.464243	0.188566	-2.46196	0.0138179	0.0854253
ECM-affiliated Proteins	ENSG00000124145.6	SDC4	6073.64	0.359532	0.204082	-1.76171	0.0781187	0.249301
ECM-affiliated Proteins	ENSG00000075213.10	SEMA3A	774.003	0.919207	0.302681	-3.03689	0.00239035	0.0285039
ECM-affiliated Proteins	ENSG00000012171.18	SEMA3B	1447.33	-0.0141593	0.218275	0.0648692	0.948278	0.986609
ECM-affiliated Proteins	ENSG00000075223.13	SEMA3C	4722.17	0.464304	0.265005	-1.75206	0.0797638	0.250809
ECM-affiliated Proteins	ENSG00000153993.13	SEMA3D	726.509	1.28572	0.378501	-3.39688	0.000681586	0.0114734
ECM-affiliated Proteins	ENSG00000170381.12	SEMA3E	340.023	-0.321591	0.508716	0.632163	0.527281	0.768263
ECM-affiliated Proteins	ENSG00000001617.11	SEMA3F	1002.36	-0.455293	0.235423	1.93394	0.0531203	0.192991
ECM-affiliated Proteins	ENSG00000010319.6	SEMA3G	248.255	-0.119117	0.302909	0.393242	0.694141	0.872569
ECM-affiliated Proteins	ENSG00000196189.12	SEMA4A	404.917	-0.114934	0.231608	0.496244	0.619723	0.82405
ECM-affiliated Proteins	ENSG00000185033.14	SEMA4B	802.666	-0.561661	0.198735	2.82618	0.00471067	0.0421962
ECM-affiliated Proteins	ENSG00000168758.10	SEMA4C	2356.5	-0.252627	0.163219	1.54778	0.121676	0.318102
ECM-affiliated Proteins	ENSG00000187764.11	SEMA4D	1110.94	0.0675227	0.177377	-0.380672	0.703446	0.878959
ECM-affiliated Proteins	ENSG00000135622.12	SEMA4F	358.662	-0.091183	0.142581	0.63952	0.522485	0.766724
ECM-affiliated Proteins	ENSG00000095539.15	SEMA4G	106.715	-0.0463559	0.333762	0.138889	0.889538	0.964567
ECM-affiliated Proteins	ENSG00000112902.11	SEMA5A	1960.21	0.470539	0.275341	-1.70893	0.087464	0.262912
ECM-affiliated Proteins	ENSG00000082684.14	SEMA5B	314.792	-1.30161	0.382662	3.40147	0.000670254	0.0114734
ECM-affiliated Proteins	ENSG00000092421.16	SEMA6A	272.054	0.19708	0.312797	-0.630058	0.528656	0.768263
ECM-affiliated Proteins	ENSG00000167680.15	SEMA6B	202.785	0.145052	0.285206	-0.508588	0.611041	0.822414
ECM-affiliated Proteins	ENSG00000143434.15	SEMA6C	365.047	-0.821	0.304899	2.69269	0.00708774	0.0542281
ECM-affiliated Proteins	ENSG00000137872.16	SEMA6D	651.671	-0.187897	0.250311	0.750655	0.452861	0.710232
ECM-affiliated Proteins	ENSG00000138623.9	SEMA7A	315.107	-0.0656856	0.265821	0.247104	0.804828	0.935415
ECM Regulators	ENSG00000197249.13	SERPINA1	992.57	0.177733	0.327583	-0.542557	0.587435	0.814925
ECM Regulators	ENSG00000140093.9	SERPINA10	0.334297	-1.60103	1.84664	0.866992	0.385947	0.654037
ECM Regulators	ENSG00000186910.3	SERPINA11	0.488803	-0.224199	1.18737	0.188819	0.850235	0.953421
ECM Regulators	ENSG00000165953.9	SERPINA12	0.675008	1.45117	1.13783	-1.27539	0.202171	0.431697
ECM Regulators	ENSG00000258597.3	SERPINA2	0.174199	0.558889	2.75586	-0.2028	0.839291	0.947133
ECM Regulators	ENSG00000196136.16	SERPINA3	174.895	0.206945	0.456819	-0.453014	0.650539	0.845729
ECM Regulators	ENSG00000100665.11	SERPINA4	2.6172	-3.61407	1.28073	2.82187	0.00477444	0.0421962
ECM Regulators	ENSG00000188488.13	SERPINA5	944.916	-0.132955	0.483396	0.275044	0.783282	0.93402
ECM Regulators	ENSG00000170099.5	SERPINA6	1.95222	-2.14379	0.719945	2.97772	0.00290405	0.0333306
ECM Regulators	ENSG00000123561.14	SERPINA7	0.148363	-0.768881	2.93804	0.261699	0.793554	0.935382
ECM Regulators	ENSG00000170054.14	SERPINA9	0.557652	0.945742	0.84971	-1.11302	0.265701	0.512134
ECM Regulators	ENSG00000021355.12	SERPINB1	2071.17	0.203123	0.212144	-0.957481	0.338325	0.60266
ECM Regulators	ENSG00000242550.5	SERPINB10	2.35255	-0.300576	0.755257	0.397978	0.690646	0.871941
ECM Regulators	ENSG00000206072.12	SERPINB11	0.14635	0.289851	1.95522	-0.148245	0.882149	0.964272
ECM Regulators	ENSG00000166634.6	SERPINB12	1.22561	-0.898583	1.20449	0.746026	0.455652	0.712863
ECM Regulators	ENSG00000197641.11	SERPINB13	0.615147	0.07815	1.16368	-0.0671575	0.946456	0.986609
ECM Regulators	ENSG00000197632.8	SERPINB2	281.028	0.109601	0.496802	-0.220613	0.825393	0.942278
ECM Regulators	ENSG00000057149.15	SERPINB3	15.8927	1.78484	0.719337	-2.48123	0.0130929	0.0829295
ECM Regulators	ENSG00000206073.10	SERPINB4	13.5611	2.52492	0.579851	-4.35443	1.33412e-05	0.000673729
ECM Regulators	ENSG00000206075.13	SERPINB5	185.253	-1.5607	0.552893	2.82279	0.00476077	0.0421962
ECM Regulators	ENSG00000124570.17	SERPINB6	1558.4	-0.182388	0.163368	1.11642	0.264241	0.512134
ECM Regulators	ENSG00000166396.12	SERPINB7	38.2937	1.1219	0.524174	-2.14032	0.0323288	0.142585
ECM Regulators	ENSG00000166401.14	SERPINB8	257.97	0.350007	0.182232	-1.92067	0.0547737	0.196874
ECM Regulators	ENSG00000170542.5	SERPINB9	615.728	0.416807	0.142703	-2.92081	0.00349124	0.0367308
ECM Regulators	ENSG00000117601.13	SERPINC1	1.44506	1.21688	0.589485	-2.06432	0.0389877	0.162551
ECM Regulators	ENSG00000099937.10	SERPIND1	1.96734	-1.8913	0.852371	2.21887	0.0264957	0.12176
ECM Regulators	ENSG00000106366.8	SERPINE1	4104.94	-0.0817376	0.410147	0.199289	0.842037	0.948113
ECM Regulators	ENSG00000135919.12	SERPINE2	1870.21	-0.817754	0.338153	2.4183	0.0155934	0.0910367
ECM Regulators	ENSG00000253309.6	SERPINE3	0.982789	0.757203	0.90396	-0.837651	0.402227	0.665982
ECM Regulators	ENSG00000132386.10	SERPINF1	2783.29	0.549657	0.340072	-1.6163	0.10603	0.295014
ECM Regulators	ENSG00000167711.13	SERPINF2	58.0139	0.163435	0.330124	-0.495071	0.62055	0.82405
ECM Regulators	ENSG00000149131.15	SERPING1	2503.06	0.541699	0.228414	-2.37157	0.0177127	0.0961819
ECM Regulators	ENSG00000149257.13	SERPINH1	9623.04	0.413184	0.194177	-2.12787	0.0333477	0.145806
ECM Regulators	ENSG00000163536.12	SERPINI1	244.995	0.454202	0.283008	-1.60491	0.108514	0.297208
ECM Regulators	ENSG00000114204.14	SERPINI2	110.879	1.31497	0.644435	-2.04051	0.0412998	0.168757
Secreted Factors	ENSG00000104332.11	SFRP1	849.864	0.0763289	0.457671	-0.166777	0.867546	0.961036
Secreted Factors	ENSG00000145423.4	SFRP2	1274.81	2.19112	0.477089	-4.59268	4.37598e-06	0.00029465
Secreted Factors	ENSG00000106483.11	SFRP4	2479.22	1.11223	0.418015	-2.66074	0.0077969	0.0570642
Secreted Factors	ENSG00000120057.4	SFRP5	59.0091	0.310156	0.603848	-0.513633	0.607509	0.821197
ECM-affiliated Proteins	ENSG00000196260.4	SFTA2	20.7407	-2.64096	0.926155	2.85153	0.00435097	0.0410724
ECM-affiliated Proteins	ENSG00000229415.9	SFTA3	0.7045	-3.00259	1.63122	1.84071	0.0656646	0.21996
ECM-affiliated Proteins	ENSG00000122852.14	SFTPA1	0.160193	0.229329	2.93786	-0.0780598	0.93778	0.984847
ECM-affiliated Proteins	ENSG00000185303.15	SFTPA2	1.26507	-0.514328	0.600185	0.85695	0.391473	0.65679
ECM-affiliated Proteins	ENSG00000168878.16	SFTPB	4.32583	0.642182	0.594874	-1.07953	0.280353	0.532144
ECM-affiliated Proteins	ENSG00000168484.12	SFTPC	1.25739	3.56468	1.26413	-2.81986	0.00480452	0.0421962
ECM-affiliated Proteins	ENSG00000133661.15	SFTPD	140.509	0.436345	0.50144	-0.870184	0.3842	0.654037
Secreted Factors	ENSG00000164690.7	SHH	29.2411	-3.13731	0.865006	3.62692	0.000286822	0.00603521
ECM Glycoproteins	ENSG00000187122.16	SLIT1	33.6013	-0.210765	0.378192	0.557296	0.577325	0.809212
ECM Glycoproteins	ENSG00000145147.19	SLIT2	1466.35	0.232928	0.275764	-0.844662	0.3983	0.662739
ECM Glycoproteins	ENSG00000184347.14	SLIT3	1499.8	0.830421	0.292948	-2.8347	0.00458683	0.0421154
ECM Regulators	ENSG00000124107.5	SLPI	19527.8	0.217752	0.432811	-0.503111	0.614886	0.82405
ECM Glycoproteins	ENSG00000198732.10	SMOC1	21.8253	0.189297	0.44713	-0.42336	0.672032	0.859181
ECM Glycoproteins	ENSG00000112562.18	SMOC2	1549.54	-0.41172	0.36161	1.13858	0.25488	0.502229
ECM Glycoproteins	ENSG00000162804.13	SNED1	616.174	-0.293769	0.268758	1.09306	0.274367	0.52483
ECM Regulators	ENSG00000106304.15	SPAM1	0.372713	-0.752382	1.06761	0.704734	0.480976	0.740527
ECM Glycoproteins	ENSG00000113140.10	SPARC	61688.5	0.759336	0.316048	-2.4026	0.016279	0.0927494
ECM Glycoproteins	ENSG00000152583.12	SPARCL1	6516.27	0.267125	0.343049	-0.77868	0.436168	0.693748
Proteoglycans	ENSG00000152377.13	SPOCK1	301.808	0.409351	0.390811	-1.04744	0.294897	0.548519
Proteoglycans	ENSG00000107742.12	SPOCK2	5488.39	-0.503826	0.373239	1.34987	0.177056	0.396512
Proteoglycans	ENSG00000196104.10	SPOCK3	73.6192	-1.68685	0.494056	3.41428	0.000639509	0.0111363
ECM Glycoproteins	ENSG00000262655.3	SPON1	22535.7	0.189003	0.340279	-0.555435	0.578597	0.809212
ECM Glycoproteins	ENSG00000159674.11	SPON2	1718.76	0.224915	0.33945	-0.662588	0.507594	0.756537
ECM Glycoproteins	ENSG00000118785.13	SPP1	18263.8	-0.000419167	0.327297	0.00128069	0.998978	0.999654
Proteoglycans	ENSG00000122862.4	SRGN	3450.33	0.177747	0.276534	-0.642767	0.520376	0.765608
ECM Glycoproteins	ENSG00000101955.14	SRPX	274.84	0.556113	0.331869	-1.6757	0.0937974	0.271448
ECM Glycoproteins	ENSG00000102359.5	SRPX2	638.191	0.167908	0.319461	-0.525597	0.599168	0.819033
ECM Glycoproteins	ENSG00000197558.11	SSPO	172.735	0.057706	0.310404	-0.185906	0.852519	0.953421
ECM Regulators	ENSG00000149418.10	ST14	5097.34	-0.739637	0.234188	3.1583	0.00158692	0.0213706
ECM Regulators	ENSG00000137573.13	SULF1	9389.33	1.03532	0.349335	-2.96369	0.00303978	0.0344964
ECM Regulators	ENSG00000196562.14	SULF2	2941.44	-0.0326059	0.318945	0.102231	0.918574	0.974346
ECM Glycoproteins	ENSG00000165124.17	SVEP1	1706.67	1.56649	0.355669	-4.40436	1.06096e-05	0.000595317
Secreted Factors	ENSG00000159450.12	TCHH	14.9562	-1.10375	0.387878	2.84562	0.00443257	0.0410724
Secreted Factors	ENSG00000182898.3	TCHHL1	0.568047	-2.29992	1.65617	1.3887	0.164924	0.377718
Secreted Factors	ENSG00000241186.8	TDGF1	23.2451	-2.59022	0.636976	4.06643	4.7738e-05	0.00177863
ECM Glycoproteins	ENSG00000109927.9	TECTA	50.2199	-0.30806	0.235556	1.3078	0.190943	0.418748
ECM Glycoproteins	ENSG00000119913.4	TECTB	0.0864362	-0.869666	2.93807	0.295999	0.767231	0.924705
Secreted Factors	ENSG00000163235.15	TGFA	568.297	0.0244009	0.372549	-0.0654971	0.947778	0.986609
Secreted Factors	ENSG00000105329.9	TGFB1	395.231	0.161588	0.270815	-0.596672	0.550726	0.790701
Secreted Factors	ENSG00000092969.11	TGFB2	686.907	-0.50591	0.348859	1.45018	0.147008	0.351012
Secreted Factors	ENSG00000119699.7	TGFB3	977.932	1.76209	0.321106	-5.48757	4.07507e-08	5.14477e-06
ECM Glycoproteins	ENSG00000120708.16	TGFBI	10615	0.953058	0.330147	-2.88677	0.00389222	0.0393115
ECM Regulators	ENSG00000092295.11	TGM1	881.436	-0.389313	0.385626	1.00956	0.312705	0.569067
ECM Regulators	ENSG00000198959.11	TGM2	3447.82	0.559841	0.292566	-1.91356	0.0556768	0.197735
ECM Regulators	ENSG00000125780.11	TGM3	10.4688	-0.345679	0.555726	0.622031	0.533921	0.77258
ECM Regulators	ENSG00000163810.11	TGM4	1.57684	0.154064	0.566424	-0.271995	0.785626	0.935382
ECM Regulators	ENSG00000104055.15	TGM5	6.4362	-1.21582	0.606777	2.00373	0.0450988	0.176367
ECM Regulators	ENSG00000159495.7	TGM7	2.71637	-0.754385	0.587825	1.28335	0.199369	0.429742
ECM Glycoproteins	ENSG00000137801.10	THBS1	18541.6	0.165037	0.321908	-0.512682	0.608174	0.821197
ECM Glycoproteins	ENSG00000186340.14	THBS2	16270.3	0.900987	0.389588	-2.31267	0.0207408	0.104741
ECM Glycoproteins	ENSG00000169231.13	THBS3	1759.36	-0.139962	0.223274	0.626862	0.53075	0.770197
ECM Glycoproteins	ENSG00000113296.14	THBS4	389.895	-1.81299	0.452793	4.00402	6.22748e-05	0.00195022
Secreted Factors	ENSG00000090534.17	THPO	5.31628	0.257315	0.489706	-0.525447	0.599273	0.819033
ECM Glycoproteins	ENSG00000187720.14	THSD4	7962.29	-0.085235	0.379406	0.224654	0.822249	0.942278
ECM Regulators	ENSG00000102265.11	TIMP1	4611.97	-0.0708931	0.273577	0.259134	0.795532	0.935382
ECM Regulators	ENSG00000035862.12	TIMP2	6319.28	0.135463	0.244834	-0.553284	0.580069	0.809212
ECM Regulators	ENSG00000100234.11	TIMP3	11196.1	0.878351	0.348632	-2.51942	0.0117547	0.0786243
ECM Regulators	ENSG00000157150.4	TIMP4	26.6851	0.462602	0.450302	-1.02732	0.304272	0.560793
ECM Glycoproteins	ENSG00000137251.15	TINAG	0.46034	-2.03473	2.2172	0.917702	0.358775	0.624763
ECM Glycoproteins	ENSG00000142910.15	TINAGL1	818.677	0.156133	0.258489	-0.604022	0.545829	0.787426
ECM Regulators	ENSG00000038295.7	TLL1	166.952	1.24929	0.33756	-3.70093	0.000214813	0.00482136
ECM Regulators	ENSG00000095587.8	TLL2	31.8414	0.15494	0.286158	-0.541449	0.588198	0.814925
ECM Regulators	ENSG00000154646.8	TMPRSS15	1.72111	-1.87094	1.11598	1.6765	0.0936406	0.271448
ECM Glycoproteins	ENSG00000041982.15	TNC	5327.15	0.658524	0.379247	-1.7364	0.0824937	0.254797
Secreted Factors	ENSG00000232810.3	TNF	94.2974	0.556697	0.351014	-1.58597	0.112747	0.306113
ECM Glycoproteins	ENSG00000123610.4	TNFAIP6	240.437	0.818636	0.343687	-2.38193	0.0172223	0.0945357
Secreted Factors	ENSG00000121858.10	TNFSF10	2233.11	0.464335	0.294118	-1.57874	0.114397	0.307244
Secreted Factors	ENSG00000120659.14	TNFSF11	26.7513	0.860518	0.422398	-2.03722	0.0416281	0.168853
Secreted Factors	ENSG00000239697.10	TNFSF12	181.911	0.119778	0.224993	-0.532362	0.594475	0.816898
Secreted Factors	ENSG00000161955.16	TNFSF13	801.566	0.394347	0.196923	-2.00254	0.0452268	0.176367
Secreted Factors	ENSG00000102524.11	TNFSF13B	445.474	0.74351	0.278108	-2.67345	0.0075075	0.0561672
Secreted Factors	ENSG00000125735.10	TNFSF14	56.9335	1.06952	0.386887	-2.76442	0.00570235	0.0479948
Secreted Factors	ENSG00000181634.7	TNFSF15	274.886	0.0859445	0.236471	-0.363446	0.716272	0.88765
Secreted Factors	ENSG00000120337.8	TNFSF18	17.719	-0.0937903	0.361286	0.259601	0.795171	0.935382
Secreted Factors	ENSG00000117586.10	TNFSF4	392.275	0.648071	0.300785	-2.1546	0.0311935	0.138859
Secreted Factors	ENSG00000106952.7	TNFSF8	109.601	0.570879	0.252041	-2.26502	0.0235113	0.113619
Secreted Factors	ENSG00000125657.4	TNFSF9	36.7776	-0.598359	0.37963	1.57616	0.114988	0.307244
ECM Glycoproteins	ENSG00000120332.15	TNN	47.6742	1.44369	0.452685	-3.18916	0.00142685	0.0197414
ECM Glycoproteins	ENSG00000116147.16	TNR	7.53632	1.05761	0.461951	-2.28945	0.0220535	0.110267
ECM Glycoproteins	ENSG00000168477.17	TNXB	1686.73	-1.00669	0.429165	2.34568	0.0189922	0.100631
Secreted Factors	ENSG00000115705.20	TPO	4.01428	2.07638	0.771824	-2.69023	0.00714029	0.0542281
ECM Glycoproteins	ENSG00000182704.7	TSKU	1305.45	-0.326847	0.329243	0.992724	0.320844	0.582829
ECM Glycoproteins	ENSG00000175894.14	TSPEAR	5.82836	-1.32695	0.568563	2.33387	0.0196028	0.101014
Proteoglycans	ENSG00000038427.15	VCAN	24711.6	0.996946	0.363471	-2.74285	0.00609094	0.0508417
Secreted Factors	ENSG00000112715.20	VEGFA	8410.72	-0.389025	0.239428	1.62481	0.104203	0.291537
Secreted Factors	ENSG00000173511.9	VEGFB	1363.07	-0.109389	0.112287	0.974193	0.329961	0.59299
Secreted Factors	ENSG00000150630.3	VEGFC	209.95	-0.0241098	0.278662	0.0865197	0.931053	0.980567
Secreted Factors	ENSG00000165197.4	VEGFD	5.38686	0.14271	0.461965	-0.308918	0.757384	0.916117
ECM Glycoproteins	ENSG00000205221.12	VIT	66.4855	-2.77123	0.677627	4.08961	4.32101e-05	0.00173602
ECM Glycoproteins	ENSG00000109072.13	VTN	66.9437	-0.0920178	0.547338	0.168119	0.86649	0.961036
ECM Glycoproteins	ENSG00000179403.11	VWA1	3335.72	0.130559	0.234504	-0.556743	0.577703	0.809212
ECM Glycoproteins	ENSG00000165816.12	VWA2	290.014	-0.203081	0.325966	0.623014	0.533275	0.77258
ECM Glycoproteins	ENSG00000175267.14	VWA3A	65.6161	-1.73373	0.526966	3.29002	0.00100181	0.0148799
ECM Glycoproteins	ENSG00000168658.18	VWA3B	25.7457	-0.696643	0.401972	1.73306	0.0830846	0.254832
ECM Glycoproteins	ENSG00000110002.15	VWA5A	873.771	0.374166	0.24886	-1.50352	0.132705	0.331763
ECM Glycoproteins	ENSG00000158816.15	VWA5B1	8.70778	-0.0964536	0.656079	0.147015	0.88312	0.964272
ECM Glycoproteins	ENSG00000145198.14	VWA5B2	10.3272	-1.58841	0.474282	3.34909	0.000810778	0.0129982
ECM Glycoproteins	ENSG00000204396.10	VWA7	116.364	-0.651584	0.286519	2.27414	0.0229576	0.111477
ECM Glycoproteins	ENSG00000138614.14	VWA9	1187.65	0.0512314	0.103585	-0.494585	0.620893	0.82405
Secreted Factors	ENSG00000188730.4	VWC2	55.3881	-2.4885	0.623074	3.99391	6.49926e-05	0.00195022
Secreted Factors	ENSG00000174453.9	VWC2L	0.793818	0.536504	0.775292	-0.692002	0.488936	0.744887
ECM Glycoproteins	ENSG00000167992.12	VWCE	151.384	-0.319481	0.387474	0.824523	0.409642	0.672126
ECM Glycoproteins	ENSG00000146530.11	VWDE	281.947	-0.221008	0.468948	0.471285	0.637437	0.836344
ECM Glycoproteins	ENSG00000110799.13	VWF	5212.62	-0.553273	0.279658	1.97839	0.047885	0.180845
Secreted Factors	ENSG00000127578.6	WFIKKN1	16.2268	-0.454431	0.352222	1.29018	0.196987	0.426032
Secreted Factors	ENSG00000173714.7	WFIKKN2	40.4253	-3.95471	0.716772	5.51739	3.44078e-08	4.96455e-06
Secreted Factors	ENSG00000156076.9	WIF1	18.7425	-1.02508	1.04827	0.977878	0.328135	0.591814
ECM Glycoproteins	ENSG00000104415.13	WISP1	1307.84	0.379787	0.336372	-1.12907	0.258869	0.505722
ECM Glycoproteins	ENSG00000064205.10	WISP2	118.43	0.261261	0.487857	-0.535529	0.592284	0.816566
ECM Glycoproteins	ENSG00000112761.19	WISP3	130.576	-0.269109	0.476563	0.564686	0.572287	0.806151
Secreted Factors	ENSG00000125084.11	WNT1	0.193531	-0.490159	1.49976	0.326826	0.7438	0.909489
Secreted Factors	ENSG00000135925.8	WNT10A	789.429	-0.0168234	0.385973	0.0435869	0.965234	0.986609
Secreted Factors	ENSG00000169884.13	WNT10B	13.4237	-0.0925594	0.365073	0.253537	0.799853	0.935382
Secreted Factors	ENSG00000085741.12	WNT11	736.851	0.397764	0.391675	-1.01555	0.309845	0.56488
Secreted Factors	ENSG00000002745.12	WNT16	4.17856	2.23034	0.664394	-3.35696	0.000788045	0.0128375
Secreted Factors	ENSG00000105989.8	WNT2	129.807	-0.261266	0.380929	0.685867	0.492797	0.747335
Secreted Factors	ENSG00000134245.17	WNT2B	232.4	-1.02141	0.367739	2.77754	0.00547714	0.0472813
Secreted Factors	ENSG00000108379.9	WNT3	75.0069	-0.246354	0.278654	0.884084	0.376651	0.64587
Secreted Factors	ENSG00000154342.5	WNT3A	11.1193	-1.1018	0.493857	2.23101	0.0256805	0.121202
Secreted Factors	ENSG00000162552.14	WNT4	198.5	0.377383	0.413903	-0.911767	0.361891	0.626948
Secreted Factors	ENSG00000114251.13	WNT5A	1629.24	-0.586347	0.25769	2.27539	0.0228823	0.111477
Secreted Factors	ENSG00000111186.12	WNT5B	191.528	-1.07853	0.37877	2.84746	0.00440697	0.0410724
Secreted Factors	ENSG00000115596.3	WNT6	116.627	-0.770751	0.459404	1.67772	0.0934021	0.271448
Secreted Factors	ENSG00000154764.5	WNT7A	1890.22	0.792202	0.440467	-1.79855	0.0720898	0.236399
Secreted Factors	ENSG00000188064.9	WNT7B	88.9731	-0.208857	0.421506	0.495502	0.620246	0.82405
Secreted Factors	ENSG00000061492.11	WNT8A	0.440844	-0.118136	0.853274	0.138451	0.889884	0.964567
Secreted Factors	ENSG00000075290.7	WNT8B	3.57107	-0.844328	0.510763	1.65307	0.0983162	0.281169
Secreted Factors	ENSG00000143816.7	WNT9A	208.841	-0.0456572	0.215361	0.212003	0.832104	0.944298
Secreted Factors	ENSG00000158955.10	WNT9B	3.05167	-0.444952	0.543038	0.819376	0.412572	0.675361
Secreted Factors	ENSG00000143184.4	XCL1	31.3235	0.401566	0.372819	-1.0771	0.281433	0.532144
Secreted Factors	ENSG00000143185.3	XCL2	16.789	0.987441	0.408775	-2.41561	0.0157089	0.091184
Secreted Factors	ENSG00000186660.14	ZFP91	3498.34	-0.044739	0.0849349	0.526745	0.59837	0.819033
ECM Glycoproteins	ENSG00000149506.11	ZP1	3.74179	-1.05445	0.688444	1.53164	0.12561	0.321992
ECM Glycoproteins	ENSG00000103310.10	ZP2	0.425739	-0.574458	1.32653	0.433054	0.664976	0.855574
ECM Glycoproteins	ENSG00000188372.14	ZP3	109.762	-0.399605	0.275904	1.44835	0.14752	0.351404
ECM Glycoproteins	ENSG00000116996.9	ZP4	0.17221	-0.14009	2.3658	0.0592146	0.952781	0.986609
ECM Glycoproteins	ENSG00000170044.8	ZPLD1	11.228	-0.446062	0.579692	0.76948	0.441608	0.696687

## Sheet: Supplementary Data 6
Matrisome component	EnsemblID	gene_name	baseMean	log2FoldChange	lfcSE	stat	pvalue	padj
ECM Regulators	ENSG00000175899.14	A2M	9265.42	-1.15752	0.381285	3.03585	0.00239862	0.0535159
ECM Regulators	ENSG00000166535.19	A2ML1	64.2673	-1.06812	0.71302	1.49803	0.134127	0.46921
ECM Glycoproteins	ENSG00000154175.16	ABI3BP	351.932	-1.14919	0.708663	1.62163	0.104882	0.438338
Proteoglycans	ENSG00000157766.15	ACAN	114.502	-0.0731197	0.821703	0.0889856	0.929093	0.983985
ECM Regulators	ENSG00000137845.14	ADAM10	5765.67	0.378875	0.211524	-1.79117	0.0732668	0.368086
ECM Regulators	ENSG00000073670.13	ADAM11	76.9928	-0.523121	0.560701	0.932975	0.350833	0.704472
ECM Regulators	ENSG00000148848.14	ADAM12	1477.12	-0.149002	0.736619	0.202278	0.8397	0.975558
ECM Regulators	ENSG00000143537.13	ADAM15	2251.17	-0.644771	0.35061	1.839	0.0659154	0.353641
ECM Regulators	ENSG00000151694.12	ADAM17	3162	0.548754	0.19739	-2.78005	0.00543508	0.0842727
ECM Regulators	ENSG00000168619.15	ADAM18	1.26769	-1.86783	1.69772	1.1002	0.271245	0.634802
ECM Regulators	ENSG00000135074.15	ADAM19	773.626	-0.538089	0.435251	1.23627	0.216357	0.573147
ECM Regulators	ENSG00000104755.14	ADAM2	1.69276	-1.75542	2.1955	0.799554	0.423969	0.778761
ECM Regulators	ENSG00000134007.3	ADAM20	50.4104	-0.434584	0.502737	0.864437	0.387348	0.737946
ECM Regulators	ENSG00000139985.6	ADAM21	18.3715	0.737605	0.69935	-1.0547	0.291562	0.648846
ECM Regulators	ENSG00000008277.14	ADAM22	280.713	0.133097	0.57222	-0.232597	0.816075	0.967149
ECM Regulators	ENSG00000114948.12	ADAM23	133.927	-1.0067	0.772301	1.3035	0.192402	0.54723
ECM Regulators	ENSG00000042980.12	ADAM28	575.048	-0.537277	0.481869	1.11498	0.264857	0.626703
ECM Regulators	ENSG00000168594.15	ADAM29	0.206449	-0.600417	2.12204	0.282943	0.777221	0.963145
ECM Regulators	ENSG00000134249.6	ADAM30	0.120999	-0.265215	3.96219	0.0669364	0.946632	0.99002
ECM Regulators	ENSG00000197140.14	ADAM32	278.268	0.552023	0.521956	-1.05761	0.290235	0.648846
ECM Regulators	ENSG00000149451.17	ADAM33	289.025	0.0508812	0.697631	-0.0729344	0.941858	0.988433
ECM Regulators	ENSG00000069206.15	ADAM7	0.0966633	0.834833	3.95776	-0.210936	0.832938	0.975558
ECM Regulators	ENSG00000151651.15	ADAM8	859.603	-0.927782	0.455574	2.03651	0.041699	0.266661
ECM Regulators	ENSG00000168615.11	ADAM9	4245.03	0.0505561	0.315825	-0.160076	0.872821	0.979136
ECM Regulators	ENSG00000134028.14	ADAMDEC1	233.122	-1.00755	0.68332	1.47449	0.140351	0.478475
ECM Regulators	ENSG00000154734.14	ADAMTS1	6368.5	0.50165	0.608631	-0.824227	0.409811	0.761944
ECM Regulators	ENSG00000142303.13	ADAMTS10	297.405	-0.796664	0.486894	1.63622	0.101794	0.4349
ECM Regulators	ENSG00000151388.10	ADAMTS12	1268.44	0.203993	0.649589	-0.314034	0.753495	0.946304
ECM Regulators	ENSG00000160323.18	ADAMTS13	146.307	-0.439138	0.320422	1.3705	0.17053	0.533066
ECM Regulators	ENSG00000138316.10	ADAMTS14	409.052	0.123378	0.613847	-0.200991	0.840706	0.975558
ECM Regulators	ENSG00000166106.3	ADAMTS15	1166.77	0.338983	0.454953	-0.745094	0.456215	0.812127
ECM Regulators	ENSG00000145536.15	ADAMTS16	250.771	0.570186	0.830287	-0.686733	0.492251	0.8297
ECM Regulators	ENSG00000140470.13	ADAMTS17	165.186	0.568296	0.553805	-1.02617	0.304814	0.665289
ECM Regulators	ENSG00000140873.15	ADAMTS18	103.248	0.27675	0.77821	-0.355624	0.722122	0.933134
ECM Regulators	ENSG00000145808.8	ADAMTS19	51.407	-1.28718	1.02708	1.25325	0.210114	0.567083
ECM Regulators	ENSG00000087116.14	ADAMTS2	1463.88	-0.221434	0.631486	0.350656	0.725846	0.933134
ECM Regulators	ENSG00000173157.16	ADAMTS20	38.1123	2.44939	0.971134	-2.5222	0.0116623	0.129087
ECM Regulators	ENSG00000156140.9	ADAMTS3	249.553	-0.467462	0.594098	0.786843	0.431374	0.785359
ECM Regulators	ENSG00000158859.9	ADAMTS4	363.274	-0.787622	0.559011	1.40896	0.158848	0.514162
ECM Regulators	ENSG00000154736.5	ADAMTS5	984.408	-0.559461	0.710456	0.787468	0.431008	0.785359
ECM Regulators	ENSG00000049192.14	ADAMTS6	331.934	-0.587251	0.625449	0.938927	0.347768	0.704472
ECM Regulators	ENSG00000136378.14	ADAMTS7	476.403	-0.397933	0.616212	0.645772	0.518427	0.840873
ECM Regulators	ENSG00000134917.9	ADAMTS8	42.0121	-1.02604	0.725508	1.41424	0.15729	0.514162
ECM Regulators	ENSG00000163638.13	ADAMTS9	1717.32	0.559336	0.554353	-1.00899	0.31298	0.668552
ECM Regulators	ENSG00000178031.16	ADAMTSL1	278.66	-1.0681	0.579898	1.84187	0.065494	0.353641
ECM Regulators	ENSG00000197859.9	ADAMTSL2	212.67	-1.48978	0.531472	2.80312	0.00506108	0.0842727
ECM Regulators	ENSG00000156218.12	ADAMTSL3	220.828	0.394015	0.477264	-0.825569	0.409049	0.761939
ECM Regulators	ENSG00000143382.14	ADAMTSL4	153.548	-0.485687	0.418389	1.16085	0.245703	0.615178
ECM Regulators	ENSG00000185761.10	ADAMTSL5	22.6218	-0.989581	0.622464	1.58978	0.111884	0.439773
ECM Glycoproteins	ENSG00000181092.9	ADIPOQ	7.21247	-3.35386	1.35368	2.47758	0.0132276	0.138339
ECM Glycoproteins	ENSG00000106624.9	AEBP1	7233.88	-1.17542	0.586956	2.00256	0.0452246	0.277493
ECM Glycoproteins	ENSG00000188157.13	AGRN	14663.1	-0.051874	0.405506	0.127924	0.898209	0.982016
ECM Regulators	ENSG00000135744.7	AGT	62.4364	-2.12836	0.776525	2.74087	0.0061276	0.089161
ECM Glycoproteins	ENSG00000178522.14	AMBN	0.0721315	-0.594969	3.96219	0.150161	0.880637	0.979136
ECM Regulators	ENSG00000106927.11	AMBP	4.69854	0.0604743	1.15534	-0.0523435	0.958255	0.996127
Secreted Factors	ENSG00000104899.6	AMH	32.3593	-1.1527	0.633444	1.81973	0.0688002	0.360916
Secreted Factors	ENSG00000154188.9	ANGPT1	292.718	-0.616433	0.615135	1.00211	0.31629	0.669995
Secreted Factors	ENSG00000091879.13	ANGPT2	511.83	-1.97281	0.495245	3.98349	6.79094e-05	0.00621403
Secreted Factors	ENSG00000101280.7	ANGPT4	10.8818	-1.71121	0.976859	1.75175	0.0798174	0.383429
Secreted Factors	ENSG00000116194.12	ANGPTL1	313.501	-0.223878	0.800628	0.279628	0.779763	0.963145
Secreted Factors	ENSG00000136859.9	ANGPTL2	726.252	-0.946941	0.55251	1.71389	0.086549	0.401368
Secreted Factors	ENSG00000132855.4	ANGPTL3	0.288338	-1.51227	3.96159	0.381734	0.702659	0.928662
Secreted Factors	ENSG00000167772.11	ANGPTL4	629.314	-2.42834	0.627822	3.86789	0.000109781	0.00724874
Secreted Factors	ENSG00000187151.7	ANGPTL5	9.82872	-3.81428	2.06106	1.85064	0.0642215	0.353641
Secreted Factors	ENSG00000130812.10	ANGPTL6	18.7445	0.959089	0.703039	-1.3642	0.172503	0.533066
Secreted Factors	ENSG00000171819.4	ANGPTL7	10.0074	2.46451	1.26827	-1.94321	0.0519904	0.301725
ECM Glycoproteins	ENSG00000011201.11	ANOS1	656.432	-0.111589	0.469336	0.237759	0.812068	0.967149
ECM-affiliated Proteins	ENSG00000135046.13	ANXA1	5664.22	0.554423	0.398998	-1.38954	0.164669	0.521537
ECM-affiliated Proteins	ENSG00000109511.11	ANXA10	0.818006	-1.75292	1.59876	1.09642	0.272895	0.637178
ECM-affiliated Proteins	ENSG00000122359.17	ANXA11	4954.18	-0.0471127	0.311575	0.151208	0.879812	0.979136
ECM-affiliated Proteins	ENSG00000104537.16	ANXA13	14.5023	-2.46228	0.959541	2.56611	0.0102847	0.120068
ECM-affiliated Proteins	ENSG00000182718.16	ANXA2	16834.2	1.30002	0.381509	-3.40757	0.000655448	0.0263228
ECM-affiliated Proteins	ENSG00000138772.12	ANXA3	2035.99	-0.20747	0.555477	0.373499	0.708777	0.931504
ECM-affiliated Proteins	ENSG00000196975.15	ANXA4	2120.58	-0.0330093	0.420799	0.0784444	0.937475	0.987644
ECM-affiliated Proteins	ENSG00000164111.14	ANXA5	7297.51	-0.0754076	0.311611	0.241992	0.808786	0.967149
ECM-affiliated Proteins	ENSG00000197043.13	ANXA6	3598.42	-0.209469	0.435546	0.480934	0.630563	0.897572
ECM-affiliated Proteins	ENSG00000138279.15	ANXA7	3233.76	0.228137	0.256336	-0.88999	0.373471	0.724463
ECM-affiliated Proteins	ENSG00000265190.6	ANXA8	180.609	1.3836	0.974577	-1.41969	0.155698	0.511821
ECM-affiliated Proteins	ENSG00000264230.7	ANXA8L1	138.687	-0.126826	0.834913	0.151903	0.879263	0.979136
ECM-affiliated Proteins	ENSG00000143412.9	ANXA9	129.709	0.00617862	0.66409	-0.00930389	0.992577	0.998945
Secreted Factors	ENSG00000109321.10	AREG	173.577	-0.474854	0.851812	0.557463	0.577211	0.879311
Secreted Factors	ENSG00000117407.16	ARTN	87.1076	0.126222	0.503722	-0.250579	0.80214	0.967149
Proteoglycans	ENSG00000106819.11	ASPN	357.372	-0.0698652	0.780214	0.0895463	0.928648	0.983985
ECM Regulators	ENSG00000188886.3	ASTL	11.727	-0.143689	0.734319	0.195676	0.844864	0.975558
Proteoglycans	ENSG00000132692.18	BCAN	6.99178	1.6494	1.25348	-1.31586	0.188222	0.544596
Secreted Factors	ENSG00000176697.18	BDNF	53.1855	-1.25252	0.694818	1.80266	0.0714413	0.367831
ECM Glycoproteins	ENSG00000242252.1	BGLAP	23.7228	0.155113	0.437329	-0.354682	0.722828	0.933134
Proteoglycans	ENSG00000182492.15	BGN	2294.57	-1.07784	0.592438	1.81932	0.0688622	0.360916
ECM Regulators	ENSG00000168487.17	BMP1	1226.37	0.388749	0.410878	-0.946143	0.344076	0.702356
Secreted Factors	ENSG00000163217.1	BMP10	0.125767	-0.347653	3.96219	0.0877426	0.930081	0.983985
Secreted Factors	ENSG00000130385.5	BMP15	0.364399	-1.75423	3.49351	0.50214	0.615569	0.891743
Secreted Factors	ENSG00000125845.6	BMP2	88.5889	0.872244	0.683852	-1.27549	0.202137	0.556016
Secreted Factors	ENSG00000152785.6	BMP3	106.65	-1.06174	0.84438	1.25742	0.208602	0.567083
Secreted Factors	ENSG00000125378.15	BMP4	188.578	1.21051	0.515063	-2.35022	0.0187621	0.169704
Secreted Factors	ENSG00000112175.7	BMP5	1.871	-3.91246	1.70535	2.29423	0.0217771	0.186874
Secreted Factors	ENSG00000153162.8	BMP6	287.943	-0.758895	0.731686	1.03719	0.299649	0.658309
Secreted Factors	ENSG00000101144.12	BMP7	1703.58	0.0737692	0.618194	-0.11933	0.905014	0.982016
Secreted Factors	ENSG00000183682.7	BMP8A	48.7291	-2.10044	0.656577	3.19908	0.00137866	0.0375157
Secreted Factors	ENSG00000116985.11	BMP8B	155.547	-0.0952685	0.482641	0.19739	0.843522	0.975558
ECM Glycoproteins	ENSG00000164619.8	BMPER	69.8531	0.0957142	0.699296	-0.136872	0.891132	0.982016
Secreted Factors	ENSG00000198797.6	BRINP2	28.105	1.72648	1.0007	-1.72527	0.0844789	0.397952
Secreted Factors	ENSG00000162670.10	BRINP3	0.746479	0.272542	1.38857	-0.196275	0.844395	0.975558
Secreted Factors	ENSG00000174808.11	BTC	294.35	0.388793	0.543974	-0.714728	0.474777	0.821233
ECM Regulators	ENSG00000186665.9	C17orf58	377.904	1.00613	0.439863	-2.28736	0.0221746	0.187086
ECM-affiliated Proteins	ENSG00000173372.16	C1QA	2970.8	-0.450039	0.495466	0.908316	0.363711	0.717419
ECM-affiliated Proteins	ENSG00000173369.15	C1QB	2474.49	-0.4338	0.467088	0.928732	0.353028	0.704653
ECM-affiliated Proteins	ENSG00000159189.11	C1QC	1827.25	-0.565403	0.455097	1.24238	0.214097	0.572745
ECM-affiliated Proteins	ENSG00000131094.3	C1QL1	56.7367	1.32203	0.829636	-1.5935	0.111047	0.439773
ECM-affiliated Proteins	ENSG00000144119.3	C1QL2	1.88906	-0.0208682	1.73554	0.0120241	0.990406	0.998945
ECM-affiliated Proteins	ENSG00000165985.9	C1QL3	4.74718	-1.53957	1.05383	1.46093	0.144035	0.484295
ECM-affiliated Proteins	ENSG00000186897.4	C1QL4	295.217	-0.460849	1.08975	0.422895	0.672372	0.906559
ECM-affiliated Proteins	ENSG00000173918.14	C1QTNF1	874.397	-0.764261	0.671385	1.13833	0.254981	0.618368
ECM-affiliated Proteins	ENSG00000145861.7	C1QTNF2	9.59224	0.574622	0.67724	-0.848476	0.396173	0.747665
ECM-affiliated Proteins	ENSG00000082196.20	C1QTNF3	484.34	0.740868	0.487435	-1.51993	0.128528	0.463408
ECM-affiliated Proteins	ENSG00000172247.3	C1QTNF4	44.1692	0.273657	0.867145	-0.315584	0.752318	0.946304
ECM-affiliated Proteins	ENSG00000223953.5	C1QTNF5	536.491	-0.526548	0.514907	1.02261	0.306493	0.666387
ECM-affiliated Proteins	ENSG00000133466.13	C1QTNF6	449.154	-0.0545885	0.417468	0.130761	0.895964	0.982016
ECM-affiliated Proteins	ENSG00000163145.12	C1QTNF7	213.325	-0.794097	0.727374	1.09173	0.274951	0.638318
ECM-affiliated Proteins	ENSG00000184471.7	C1QTNF8	0.375934	1.58477	3.33988	-0.474499	0.635144	0.900685
ECM-affiliated Proteins	ENSG00000240654.6	C1QTNF9	4.07898	0.0411551	1.0056	-0.0409261	0.967355	0.996127
Secreted Factors	ENSG00000205863.9	C1QTNF9B	6.03422	-0.435452	1.17001	0.372176	0.709762	0.931504
Secreted Factors	ENSG00000102924.11	CBLN1	19.9725	-0.958816	0.931329	1.02951	0.303238	0.663293
Secreted Factors	ENSG00000141668.9	CBLN2	9.57321	2.04575	1.1574	-1.76754	0.0771378	0.379639
Secreted Factors	ENSG00000139899.10	CBLN3	88.4073	-0.204905	0.390889	0.524201	0.600139	0.890891
Secreted Factors	ENSG00000054803.3	CBLN4	10.2831	-1.71296	0.764638	2.24023	0.0250761	0.201411
Secreted Factors	ENSG00000183287.13	CCBE1	143.734	-0.302236	0.985044	0.306825	0.758976	0.948598
Secreted Factors	ENSG00000108702.3	CCL1	0.313776	-1.0504	3.03392	0.346219	0.729178	0.934987
Secreted Factors	ENSG00000172156.3	CCL11	28.0626	-0.220952	0.910704	0.242616	0.808303	0.967149
Secreted Factors	ENSG00000181374.7	CCL13	43.4926	-0.987346	0.883755	1.11722	0.263902	0.626376
Secreted Factors	ENSG00000276409.4	CCL14	41.6072	-1.93477	1.06922	1.80951	0.0703714	0.36419
Secreted Factors	ENSG00000275718.1	CCL15	1.27507	0.240899	2.5185	-0.0956517	0.923797	0.983985
Secreted Factors	ENSG00000275152.4	CCL16	0.705886	-2.53702	2.0604	1.23133	0.218201	0.573492
Secreted Factors	ENSG00000102970.10	CCL17	6.4583	-0.595948	0.870023	0.684979	0.493357	0.8297
Secreted Factors	ENSG00000275385.1	CCL18	74.012	-0.63653	0.970105	0.656146	0.51173	0.836129
Secreted Factors	ENSG00000172724.11	CCL19	17.1841	-0.376684	1.1115	0.338897	0.734687	0.937084
Secreted Factors	ENSG00000108691.9	CCL2	405.134	-0.400075	0.613336	0.652294	0.514212	0.83674
Secreted Factors	ENSG00000115009.11	CCL20	208.099	0.074636	0.753029	-0.0991144	0.921047	0.983985
Secreted Factors	ENSG00000137077.7	CCL21	52.9407	-4.15255	1.20778	3.43816	0.000585691	0.0255667
Secreted Factors	ENSG00000102962.4	CCL22	6.62594	-1.57247	0.86341	1.82123	0.0685716	0.360916
Secreted Factors	ENSG00000274736.4	CCL23	4.78467	-1.0303	1.10347	0.933693	0.350462	0.704472
Secreted Factors	ENSG00000106178.6	CCL24	7.21141	-1.8137	0.984846	1.84161	0.065532	0.353641
Secreted Factors	ENSG00000131142.13	CCL25	9.05559	0.000636717	0.874302	-0.000728258	0.999419	0.999419
Secreted Factors	ENSG00000006606.8	CCL26	14.0004	-1.47383	0.869902	1.69425	0.0902184	0.411594
Secreted Factors	ENSG00000213927.3	CCL27	0.10277	-0.182777	3.96219	0.0461302	0.963207	0.996127
Secreted Factors	ENSG00000151882.11	CCL28	596.287	-0.266969	0.500011	0.533928	0.593392	0.887971
Secreted Factors	ENSG00000277632.1	CCL3	175.954	-0.5832	0.58564	0.995833	0.319332	0.673548
Secreted Factors	ENSG00000276085.1	CCL3L3	29.8063	-1.07093	0.661614	1.61866	0.105521	0.438338
Secreted Factors	ENSG00000275302.1	CCL4	187.787	-0.433849	0.514804	0.842746	0.399371	0.750222
Secreted Factors	ENSG00000276070.4	CCL4L2	81.6557	-0.750243	0.609009	1.23191	0.217984	0.573492
Secreted Factors	ENSG00000271503.5	CCL5	105.683	-0.181191	0.733568	0.246999	0.804909	0.967149
Secreted Factors	ENSG00000108688.11	CCL7	8.96643	-0.959893	0.943336	1.01755	0.308892	0.668552
Secreted Factors	ENSG00000108700.4	CCL8	58.4944	-0.761302	0.701226	1.08567	0.277624	0.638318
ECM Regulators	ENSG00000156535.13	CD109	2499.23	-0.0290269	0.588424	0.0493298	0.960656	0.996127
ECM-affiliated Proteins	ENSG00000090659.17	CD209	177.055	-0.96622	0.630023	1.53362	0.125122	0.456809
ECM Glycoproteins	ENSG00000157211.11	CDCP2	1.73131	0.82765	0.953163	-0.868319	0.38522	0.735286
ECM Regulators	ENSG00000139610.1	CELA1	0.419411	-1.90242	2.41422	0.788004	0.430694	0.785359
ECM Regulators	ENSG00000142615.7	CELA2A	0.376748	-1.31759	2.43423	0.541274	0.588319	0.887971
ECM Regulators	ENSG00000215704.9	CELA2B	0.626286	-2.30564	2.65431	0.868639	0.385044	0.735286
ECM Regulators	ENSG00000142789.19	CELA3A	0.271774	-1.40249	2.38049	0.589159	0.555755	0.86172
ECM Regulators	ENSG00000219073.7	CELA3B	0.179398	0.481721	2.79539	-0.172327	0.863181	0.979136
Secreted Factors	ENSG00000136698.8	CFC1	3.30516	0.791072	2.18979	-0.361256	0.717908	0.933134
Secreted Factors	ENSG00000152093.7	CFC1B	0.671069	-2.47523	2.42126	1.02229	0.306644	0.666387
Proteoglycans	ENSG00000136457.9	CHAD	1.03975	-1.85398	1.39484	1.32916	0.183794	0.543666
Proteoglycans	ENSG00000100399.15	CHADL	56.6458	0.128998	0.40678	-0.317119	0.751154	0.946304
Secreted Factors	ENSG00000090539.15	CHRD	215.698	-1.67796	0.592334	2.83279	0.00461433	0.0842727
Secreted Factors	ENSG00000101938.14	CHRDL1	281.633	0.0305971	0.71924	-0.0425408	0.966068	0.996127
Secreted Factors	ENSG00000054938.15	CHRDL2	10.2669	-1.05879	1.39306	0.760041	0.44723	0.798966
ECM Glycoproteins	ENSG00000138615.5	CILP	670.186	-0.425722	0.633113	0.672426	0.501312	0.832168
ECM Glycoproteins	ENSG00000160161.9	CILP2	329.577	-0.513946	0.526428	0.976288	0.328922	0.686564
ECM-affiliated Proteins	ENSG00000105205.6	CLC	1.39209	1.01519	1.41152	-0.719218	0.472007	0.821233
Secreted Factors	ENSG00000175505.10	CLCF1	257.18	-0.30188	0.391178	0.771721	0.44028	0.792131
ECM-affiliated Proteins	ENSG00000132514.13	CLEC10A	91.4436	-0.103975	0.748866	0.138843	0.889574	0.982016
ECM-affiliated Proteins	ENSG00000105472.12	CLEC11A	571.514	-0.817427	0.530098	1.54203	0.123066	0.45487
ECM-affiliated Proteins	ENSG00000172322.13	CLEC12A	51.1937	-0.0156697	0.742058	0.0211166	0.983153	0.998945
ECM-affiliated Proteins	ENSG00000256660.5	CLEC12B	4.24129	0.886026	0.996184	-0.889421	0.373777	0.724463
ECM-affiliated Proteins	ENSG00000176435.6	CLEC14A	253.81	-1.37212	0.424696	3.23082	0.00123435	0.0375157
ECM-affiliated Proteins	ENSG00000187912.11	CLEC17A	5.21474	0.169909	0.998089	-0.170234	0.864826	0.979136
ECM-affiliated Proteins	ENSG00000157322.17	CLEC18A	95.886	3.17252	0.628654	-5.04653	4.49902e-07	0.000451702
ECM-affiliated Proteins	ENSG00000140839.11	CLEC18B	154.098	1.84119	0.742475	-2.4798	0.0131455	0.138339
ECM-affiliated Proteins	ENSG00000157335.20	CLEC18C	52.44	2.85194	0.785761	-3.62953	0.00028394	0.0167691
ECM-affiliated Proteins	ENSG00000261210.6	CLEC19A	0.73609	-2.55949	1.51797	1.68612	0.0917719	0.415041
ECM-affiliated Proteins	ENSG00000150048.10	CLEC1A	44.7166	-0.700071	0.460892	1.51895	0.128776	0.463408
ECM-affiliated Proteins	ENSG00000165682.14	CLEC1B	3.18981	2.48924	1.44755	-1.71962	0.0855014	0.399272
ECM-affiliated Proteins	ENSG00000188393.8	CLEC2A	4.64155	3.75793	2.67118	-1.40685	0.159473	0.514162
ECM-affiliated Proteins	ENSG00000110852.4	CLEC2B	561.83	0.730974	0.559916	-1.30551	0.19172	0.54723
ECM-affiliated Proteins	ENSG00000069493.14	CLEC2D	515.269	-0.135506	0.289731	0.467697	0.640001	0.901717
ECM-affiliated Proteins	ENSG00000236279.6	CLEC2L	5.02292	-1.00654	0.876898	1.14784	0.251034	0.616415
ECM-affiliated Proteins	ENSG00000166509.10	CLEC3A	0.799851	-1.76456	2.4697	0.714485	0.474927	0.821233
ECM-affiliated Proteins	ENSG00000163815.5	CLEC3B	46.3571	-0.814104	0.850921	0.956732	0.338703	0.701149
ECM-affiliated Proteins	ENSG00000111729.12	CLEC4A	69.4075	-0.00745893	0.44931	0.0166008	0.986755	0.998945
ECM-affiliated Proteins	ENSG00000198178.10	CLEC4C	3.82852	-0.274234	0.994759	0.275679	0.782795	0.963145
ECM-affiliated Proteins	ENSG00000166527.7	CLEC4D	9.55907	-0.473286	0.606145	0.780813	0.434912	0.78604
ECM-affiliated Proteins	ENSG00000166523.7	CLEC4E	53.4034	-0.846401	0.596613	1.41868	0.155993	0.511821
ECM-affiliated Proteins	ENSG00000152672.7	CLEC4F	28.6722	0.976111	0.692371	-1.40981	0.158596	0.514162
ECM-affiliated Proteins	ENSG00000182566.13	CLEC4G	3.92037	-2.82421	1.33348	2.11793	0.0341808	0.245125
ECM-affiliated Proteins	ENSG00000104938.16	CLEC4M	10.0065	-2.85637	1.20511	2.37022	0.0177775	0.16226
ECM-affiliated Proteins	ENSG00000258227.6	CLEC5A	242.769	-0.520108	0.54141	0.960654	0.336726	0.698498
ECM-affiliated Proteins	ENSG00000205846.3	CLEC6A	7.21982	-0.892171	0.777621	1.14731	0.251254	0.616415
ECM-affiliated Proteins	ENSG00000172243.17	CLEC7A	371.29	-0.657295	0.500216	1.31402	0.188839	0.544811
ECM-affiliated Proteins	ENSG00000197992.6	CLEC9A	3.10078	-1.2564	0.849115	1.47966	0.138964	0.478475
Secreted Factors	ENSG00000242689.2	CNTF	32.6849	0.248746	0.40617	-0.61242	0.54026	0.860868
ECM Glycoproteins	ENSG00000100473.15	COCH	129.737	0.832002	0.878871	-0.946671	0.343806	0.702356
Collagens	ENSG00000123500.9	COL10A1	989.806	-0.807272	0.757244	1.06607	0.286394	0.647611
Collagens	ENSG00000060718.19	COL11A1	3591.67	-0.15576	0.814102	0.191328	0.848269	0.975558
Collagens	ENSG00000204248.10	COL11A2	273.932	-0.712057	0.616819	1.1544	0.248335	0.61591
Collagens	ENSG00000111799.20	COL12A1	13767.5	-0.57032	0.536641	1.06276	0.287891	0.648078
Collagens	ENSG00000197467.13	COL13A1	419.7	-1.10653	0.70066	1.57927	0.114273	0.439773
Collagens	ENSG00000187955.11	COL14A1	3508.79	-1.51654	0.743633	2.03936	0.041414	0.266536
Collagens	ENSG00000204291.10	COL15A1	2366.05	-1.75847	0.628921	2.79601	0.00517374	0.0842727
Collagens	ENSG00000084636.17	COL16A1	3622.86	-0.672517	0.560021	1.20088	0.229799	0.594633
Collagens	ENSG00000065618.17	COL17A1	114.969	-3.07668	0.964304	3.19057	0.00141992	0.0375157
Collagens	ENSG00000182871.14	COL18A1	16053	-0.299048	0.29537	1.01245	0.311322	0.668552
Collagens	ENSG00000082293.12	COL19A1	23.2873	-1.12258	0.980082	1.1454	0.252045	0.616415
Collagens	ENSG00000108821.13	COL1A1	96770.2	-0.619241	0.659719	0.938644	0.347914	0.704472
Collagens	ENSG00000164692.17	COL1A2	139456	-0.193736	0.620764	0.312093	0.75497	0.946304
Collagens	ENSG00000101203.16	COL20A1	10.6236	-0.0872543	1.04601	0.083416	0.933521	0.985547
Collagens	ENSG00000124749.16	COL21A1	69.8075	-1.11319	0.717988	1.55043	0.121037	0.45008
Collagens	ENSG00000169436.16	COL22A1	308.874	0.491728	0.70376	-0.698715	0.48473	0.824863
Collagens	ENSG00000050767.15	COL23A1	567.251	-0.844668	0.690402	1.22344	0.221162	0.576745
Collagens	ENSG00000171502.14	COL24A1	159.397	0.772439	0.732316	-1.05479	0.291522	0.648846
Collagens	ENSG00000188517.14	COL25A1	218.351	1.78414	0.707695	-2.52106	0.0117001	0.129087
Collagens	ENSG00000160963.13	COL26A1	475.945	1.56896	0.754855	-2.07849	0.0376641	0.255505
Collagens	ENSG00000196739.14	COL27A1	1051.86	-0.417075	0.470586	0.886289	0.375462	0.726327
Collagens	ENSG00000215018.9	COL28A1	59.0044	0.300863	0.574879	-0.52335	0.60073	0.890891
Collagens	ENSG00000139219.17	COL2A1	399.362	0.585355	1.0059	-0.581923	0.560619	0.86446
Collagens	ENSG00000168542.13	COL3A1	161450	0.16811	0.698081	-0.240818	0.809696	0.967149
Collagens	ENSG00000187498.14	COL4A1	17079.7	-1.01383	0.47553	2.13201	0.0330064	0.24231
Collagens	ENSG00000134871.17	COL4A2	16715.4	-0.210881	0.42096	0.500953	0.616404	0.891743
Collagens	ENSG00000169031.18	COL4A3	62.2351	-0.805205	0.742115	1.08501	0.277916	0.638318
Collagens	ENSG00000081052.11	COL4A4	174.745	-1.29026	0.663519	1.94458	0.0518261	0.301725
Collagens	ENSG00000188153.12	COL4A5	1906.7	-0.318988	0.527523	0.604691	0.545384	0.860868
Collagens	ENSG00000197565.15	COL4A6	305.828	-0.901911	0.775278	1.16334	0.244692	0.615178
Collagens	ENSG00000130635.15	COL5A1	17052.9	-0.711691	0.656636	1.08384	0.278434	0.638318
Collagens	ENSG00000204262.11	COL5A2	13498.2	-0.375034	0.645732	0.580789	0.561383	0.86446
Collagens	ENSG00000080573.6	COL5A3	703.075	-0.55666	0.672616	0.827605	0.407894	0.761201
Collagens	ENSG00000142156.14	COL6A1	15947.3	-0.323553	0.540385	0.598745	0.549343	0.860868
Collagens	ENSG00000142173.14	COL6A2	17100.1	-0.673524	0.553191	1.21753	0.223404	0.581082
Collagens	ENSG00000163359.15	COL6A3	32686.7	-0.568929	0.612293	0.929178	0.352797	0.704653
Collagens	ENSG00000172752.14	COL6A5	70.0214	2.38648	0.997403	-2.3927	0.016725	0.156934
Collagens	ENSG00000206384.10	COL6A6	648.443	2.23751	1.04478	-2.14161	0.032225	0.239659
Collagens	ENSG00000114270.16	COL7A1	2095.85	-1.53224	0.567587	2.69957	0.0069429	0.0932612
Collagens	ENSG00000144810.15	COL8A1	4128.68	-0.121259	0.674265	0.179839	0.857279	0.979136
Collagens	ENSG00000171812.11	COL8A2	979.428	0.507275	0.501729	-1.01105	0.311991	0.668552
Collagens	ENSG00000112280.15	COL9A1	391.971	0.349711	1.03979	-0.336329	0.736623	0.937084
Collagens	ENSG00000049089.13	COL9A2	1953.67	1.17832	0.609987	-1.93171	0.0533957	0.304598
Collagens	ENSG00000092758.15	COL9A3	974.508	0.614872	0.915138	-0.671889	0.501654	0.832168
ECM-affiliated Proteins	ENSG00000184374.2	COLEC10	9.34518	-0.316689	0.609566	0.519532	0.60339	0.891743
ECM-affiliated Proteins	ENSG00000118004.17	COLEC11	500.184	-4.23667	0.930406	4.55358	5.27418e-06	0.00106502
ECM-affiliated Proteins	ENSG00000158270.11	COLEC12	1027.45	0.302442	0.602916	-0.501633	0.615926	0.891743
ECM Glycoproteins	ENSG00000206561.12	COLQ	103.809	-0.485441	0.375221	1.29374	0.195754	0.552069
ECM Glycoproteins	ENSG00000105664.10	COMP	206.394	-2.70526	0.856891	3.15706	0.00159367	0.0410269
ECM Regulators	ENSG00000160111.12	CPAMD8	758.496	0.00608067	0.658041	-0.00924057	0.992627	0.998945
ECM Regulators	ENSG00000178772.6	CPN2	0.653494	0.256578	1.91432	-0.134031	0.893378	0.982016
ECM Glycoproteins	ENSG00000163703.17	CRELD1	1073.94	0.0868752	0.247599	-0.35087	0.725686	0.933134
ECM Glycoproteins	ENSG00000184164.14	CRELD2	462.952	0.280785	0.228502	-1.22881	0.219143	0.574393
Secreted Factors	ENSG00000145708.10	CRHBP	6.17806	-1.03022	0.818874	1.25809	0.208359	0.567083
ECM Glycoproteins	ENSG00000150938.9	CRIM1	3497.48	-0.234889	0.323085	0.72702	0.467214	0.817356
ECM Glycoproteins	ENSG00000121005.8	CRISPLD1	610.212	0.803198	0.642154	-1.25079	0.211012	0.567979
ECM Glycoproteins	ENSG00000103196.11	CRISPLD2	1490.33	0.237892	0.568293	-0.418608	0.675502	0.90669
Secreted Factors	ENSG00000006016.10	CRLF1	42.3958	0.341855	0.735675	-0.464682	0.642159	0.901717
Secreted Factors	ENSG00000176390.11	CRLF3	534.977	0.0150151	0.207872	-0.0722325	0.942417	0.988433
Secreted Factors	ENSG00000143536.7	CRNN	5.8614	-3.67769	1.63387	2.25091	0.0243909	0.199094
Secreted Factors	ENSG00000184371.13	CSF1	918.657	-1.06959	0.414679	2.57931	0.00989972	0.116933
Secreted Factors	ENSG00000164400.5	CSF2	2.65649	-0.784499	1.63834	0.478836	0.632055	0.897572
Secreted Factors	ENSG00000108342.12	CSF3	1.48396	0.457101	1.37311	-0.332895	0.739214	0.937084
Secreted Factors	ENSG00000136488.14	CSH1	0.118499	-0.182777	3.96219	0.0461302	0.963207	0.996127
Secreted Factors	ENSG00000213218.9	CSH2	0.376688	1.42787	2.92982	-0.487358	0.626005	0.897572
ECM-affiliated Proteins	ENSG00000173546.7	CSPG4	766.595	-1.33922	0.439637	3.0462	0.00231756	0.0528825
ECM-affiliated Proteins	ENSG00000114646.9	CSPG5	151	-0.328088	0.639522	0.513021	0.607936	0.891743
ECM Regulators	ENSG00000170373.8	CST1	70.9819	-2.77743	0.906537	3.06379	0.00218556	0.0510302
ECM Regulators	ENSG00000125831.9	CST11	0.2812	-1.27657	3.02659	0.421786	0.673181	0.906559
ECM Regulators	ENSG00000170369.3	CST2	13.542	-1.51014	0.980932	1.53949	0.123685	0.45487
ECM Regulators	ENSG00000101439.8	CST3	4718.17	-0.362805	0.277868	1.30567	0.191663	0.54723
ECM Regulators	ENSG00000101441.4	CST4	7.08172	-2.0386	1.41266	1.44309	0.148996	0.492079
ECM Regulators	ENSG00000170367.4	CST5	38.2932	4.58367	1.03574	-4.42552	9.62105e-06	0.00160992
ECM Regulators	ENSG00000175315.2	CST6	154.121	2.03694	0.708999	-2.87298	0.00406626	0.07851
ECM Regulators	ENSG00000077984.5	CST7	29.347	-0.197894	0.561719	0.352301	0.724612	0.933134
ECM Regulators	ENSG00000125815.8	CST8	0.26322	-1.26927	3.53334	0.359226	0.719426	0.933134
ECM Regulators	ENSG00000173335.4	CST9	2.35904	-3.81778	1.41482	2.69843	0.00696673	0.0932612
ECM Regulators	ENSG00000101435.4	CST9L	1.06932	-2.67562	2.0284	1.31908	0.187142	0.543666
ECM Regulators	ENSG00000121552.3	CSTA	147.792	-1.05511	0.459327	2.29708	0.021614	0.186874
ECM Regulators	ENSG00000160213.5	CSTB	552.527	-0.525342	0.344913	1.52311	0.12773	0.462964
ECM Regulators	ENSG00000125823.12	CSTL1	1.61689	1.37066	1.1597	-1.18191	0.237242	0.607629
Secreted Factors	ENSG00000150281.6	CTF1	64.6296	-0.190693	0.511933	0.372497	0.709523	0.931504
ECM Glycoproteins	ENSG00000118523.5	CTGF	2941.97	0.11003	0.479641	-0.229401	0.818557	0.967149
ECM Glycoproteins	ENSG00000164932.12	CTHRC1	2473.7	0.765186	0.577139	-1.32583	0.184897	0.543666
ECM Regulators	ENSG00000064601.16	CTSA	2900.57	-0.118692	0.264603	0.448565	0.653745	0.904314
ECM Regulators	ENSG00000164733.20	CTSB	22203.2	-0.854416	0.415142	2.05813	0.0395777	0.261837
ECM Regulators	ENSG00000109861.15	CTSC	3571.3	-0.48096	0.343959	1.39831	0.162021	0.51641
ECM Regulators	ENSG00000117984.13	CTSD	12692.4	-0.639164	0.3189	2.00428	0.0450406	0.277493
ECM Regulators	ENSG00000196188.10	CTSE	45.7358	0.787701	0.789659	-0.997521	0.318512	0.673233
ECM Regulators	ENSG00000174080.10	CTSF	2623.05	-0.969408	0.346014	2.80164	0.00508431	0.0842727
ECM Regulators	ENSG00000100448.3	CTSG	6.20677	0.51785	1.38078	-0.37504	0.70763	0.931504
ECM Regulators	ENSG00000103811.15	CTSH	2047.11	-0.867086	0.378836	2.28881	0.0220902	0.187086
ECM Regulators	ENSG00000143387.12	CTSK	2894.82	1.2688	0.690396	-1.83779	0.0660935	0.353641
ECM Regulators	ENSG00000135047.14	CTSL	3790.14	-0.814575	0.359942	2.26307	0.0236313	0.196081
ECM Regulators	ENSG00000256043.2	CTSO	1171.83	-0.614611	0.374728	1.64015	0.100974	0.433238
ECM Regulators	ENSG00000163131.10	CTSS	2367.23	-0.471015	0.49575	0.950105	0.342059	0.702305
ECM Regulators	ENSG00000136943.10	CTSV	406.512	-0.717758	0.448196	1.60144	0.10928	0.439773
ECM Regulators	ENSG00000172543.7	CTSW	44.3408	-0.254125	0.540619	0.470064	0.63831	0.901717
ECM Regulators	ENSG00000101160.13	CTSZ	4075.5	-0.311777	0.286346	1.08881	0.276237	0.638318
Secreted Factors	ENSG00000006210.6	CX3CL1	467.377	-0.56928	0.500751	1.13685	0.2556	0.618368
Secreted Factors	ENSG00000163739.4	CXCL1	77.8003	0.0577913	0.646277	-0.0894219	0.928747	0.983985
Secreted Factors	ENSG00000169245.5	CXCL10	1360.73	-0.90346	0.675389	1.33769	0.180998	0.543666
Secreted Factors	ENSG00000169248.12	CXCL11	310.25	-0.653423	0.74657	0.875233	0.381447	0.733664
Secreted Factors	ENSG00000107562.16	CXCL12	1678.29	0.0144868	0.591805	-0.0244789	0.980471	0.998945
Secreted Factors	ENSG00000156234.7	CXCL13	72.6843	-0.00721347	0.870042	0.00829095	0.993385	0.998945
Secreted Factors	ENSG00000145824.12	CXCL14	188.125	0.372564	0.804049	-0.46336	0.643106	0.901786
Secreted Factors	ENSG00000081041.8	CXCL2	107.771	-0.504906	0.581221	0.868699	0.385012	0.735286
Secreted Factors	ENSG00000163734.4	CXCL3	48.8478	-0.928459	0.694408	1.33705	0.181206	0.543666
Secreted Factors	ENSG00000163735.6	CXCL5	46.4051	-0.173075	0.759608	0.227848	0.819765	0.967149
Secreted Factors	ENSG00000124875.9	CXCL6	40.7336	1.79312	0.749169	-2.39348	0.0166895	0.156934
Secreted Factors	ENSG00000169429.10	CXCL8	743.581	-1.5387	0.697197	2.20698	0.0273154	0.212594
Secreted Factors	ENSG00000138755.5	CXCL9	602.539	-1.25262	0.78689	1.59187	0.111415	0.439773
ECM Glycoproteins	ENSG00000142871.16	CYR61	1807.93	-0.64668	0.496089	1.30356	0.192385	0.54723
Proteoglycans	ENSG00000011465.16	DCN	16166.8	0.0632569	0.687519	-0.0920075	0.926692	0.983985
Secreted Factors	ENSG00000139549.2	DHH	8.00081	-1.4168	0.975558	1.4523	0.146419	0.487481
ECM Glycoproteins	ENSG00000187908.15	DMBT1	66.9148	0.00526817	0.834789	-0.00631079	0.994965	0.998945
ECM Glycoproteins	ENSG00000152592.13	DMP1	1.26633	0.259267	1.01166	-0.25628	0.797735	0.967149
ECM Glycoproteins	ENSG00000143196.4	DPT	170.574	1.37563	0.856666	-1.60579	0.108319	0.439773
ECM Glycoproteins	ENSG00000152591.12	DSPP	0.965768	0.751163	1.11318	-0.674787	0.499811	0.832168
Secreted Factors	ENSG00000105246.5	EBI3	27.9195	-0.387688	0.49736	0.779492	0.43569	0.78604
ECM Glycoproteins	ENSG00000143369.14	ECM1	294.146	0.196856	0.562516	-0.349956	0.726372	0.933134
ECM Glycoproteins	ENSG00000106823.12	ECM2	548.251	-0.626105	0.743564	0.842033	0.39977	0.750222
Secreted Factors	ENSG00000158813.17	EDA	228.381	-0.504915	0.42894	1.17712	0.239147	0.608712
ECM Glycoproteins	ENSG00000164176.12	EDIL3	753.358	-0.197037	0.643614	0.306141	0.759497	0.948598
ECM Glycoproteins	ENSG00000115380.19	EFEMP1	1820.7	-0.0298084	0.71727	0.0415582	0.966851	0.996127
ECM Glycoproteins	ENSG00000172638.12	EFEMP2	1448.38	-0.247805	0.3964	0.625138	0.531881	0.851688
Secreted Factors	ENSG00000138798.11	EGF	51.2209	-0.287111	0.640944	0.447951	0.654189	0.904314
Secreted Factors	ENSG00000198759.11	EGFL6	867.616	1.27697	0.613421	-2.08172	0.0373678	0.25522
Secreted Factors	ENSG00000172889.15	EGFL7	481.107	-0.142461	0.57989	0.24567	0.805938	0.967149
Secreted Factors	ENSG00000241404.6	EGFL8	87.2736	-0.760972	0.437487	1.73942	0.0819614	0.389996
ECM Glycoproteins	ENSG00000164318.17	EGFLAM	432.013	-0.857469	0.480618	1.7841	0.0744081	0.369831
ECM Regulators	ENSG00000135766.8	EGLN1	2983.04	-0.47774	0.271434	1.76006	0.0783983	0.380804
ECM Regulators	ENSG00000129521.13	EGLN3	1955.29	1.17011	0.741021	-1.57905	0.114324	0.439773
ECM Regulators	ENSG00000197561.6	ELANE	0.825059	-1.32608	2.1114	0.628059	0.529965	0.85124
ECM-affiliated Proteins	ENSG00000225968.7	ELFN1	63.2589	-0.264987	0.578668	0.457926	0.647006	0.904314
ECM-affiliated Proteins	ENSG00000243902.6	ELFN2	1.50237	1.06457	1.18885	-0.895465	0.370539	0.723776
ECM Glycoproteins	ENSG00000049540.16	ELN	1061.48	0.00414351	0.571558	-0.00724951	0.994216	0.998945
ECM Glycoproteins	ENSG00000169393.8	ELSPBP1	0.509514	1.8302	3.74271	-0.489004	0.624839	0.897572
ECM-affiliated Proteins	ENSG00000164035.9	EMCN	137.754	-0.325899	0.599875	0.543277	0.586939	0.887971
ECM Glycoproteins	ENSG00000186998.15	EMID1	842.816	0.913087	0.502168	-1.81829	0.0690198	0.360916
ECM Glycoproteins	ENSG00000138080.13	EMILIN1	4259.55	-1.13804	0.679024	1.67599	0.0937408	0.418292
ECM Glycoproteins	ENSG00000132205.10	EMILIN2	794.409	-0.254355	0.433121	0.587261	0.557028	0.86172
ECM Glycoproteins	ENSG00000183798.4	EMILIN3	143.977	-0.102144	0.875294	0.116697	0.9071	0.982016
Secreted Factors	ENSG00000182585.9	EPGN	42.8028	3.15286	1.14338	-2.7575	0.00582459	0.0872819
Secreted Factors	ENSG00000130427.2	EPO	0.621511	0.683817	1.23593	-0.55328	0.580071	0.881077
Proteoglycans	ENSG00000083782.7	EPYC	99.8833	-1.18397	1.08227	1.09397	0.273968	0.638199
Secreted Factors	ENSG00000124882.3	EREG	73.4652	1.96612	0.92311	-2.12989	0.0331809	0.24231
Proteoglycans	ENSG00000164283.12	ESM1	523.211	-1.88727	0.545145	3.46196	0.00053626	0.0249219
ECM Glycoproteins	ENSG00000188107.14	EYS	6.16467	-2.53257	1.05224	2.40684	0.016091	0.156931
ECM Regulators	ENSG00000126218.11	F10	89.0364	-3.32632	0.800677	4.15438	3.26166e-05	0.00409338
ECM Regulators	ENSG00000131187.9	F12	35.2504	-0.118693	0.680328	0.174464	0.861501	0.979136
ECM Regulators	ENSG00000124491.15	F13A1	2415.73	-0.0765454	0.567009	0.134999	0.892613	0.982016
ECM Regulators	ENSG00000143278.3	F13B	0.89425	0.692412	1.29705	-0.533837	0.593455	0.887971
ECM Regulators	ENSG00000180210.14	F2	2.73404	-1.07585	0.866709	1.2413	0.214494	0.572745
ECM Regulators	ENSG00000057593.13	F7	10.1237	0.192315	0.821788	-0.23402	0.814969	0.967149
ECM Regulators	ENSG00000108950.11	FAM20A	927.653	-0.55375	0.550755	1.00544	0.314686	0.669374
ECM Regulators	ENSG00000116199.11	FAM20B	2660.52	-0.207292	0.313653	0.660896	0.508679	0.835866
ECM Regulators	ENSG00000177706.8	FAM20C	1187.41	-1.02405	0.333925	3.06671	0.0021643	0.0510302
Secreted Factors	ENSG00000117560.7	FASLG	16.2614	-0.212875	0.576127	0.369493	0.71176	0.932908
ECM Glycoproteins	ENSG00000077942.18	FBLN1	2292.56	-0.178034	0.569816	0.312441	0.754705	0.946304
ECM Glycoproteins	ENSG00000163520.13	FBLN2	1435.25	0.287739	0.427739	-0.672697	0.50114	0.832168
ECM Glycoproteins	ENSG00000140092.14	FBLN5	725.806	-1.19699	0.600299	1.99398	0.0461538	0.280839
ECM Glycoproteins	ENSG00000144152.12	FBLN7	84.3084	0.362756	0.529175	-0.685512	0.493021	0.8297
ECM Glycoproteins	ENSG00000166147.13	FBN1	8214.19	-0.945994	0.589917	1.6036	0.108801	0.439773
ECM Glycoproteins	ENSG00000138829.11	FBN2	2148.45	2.5231	0.744788	-3.38768	0.000704865	0.0272186
ECM Glycoproteins	ENSG00000142449.12	FBN3	1221.85	-0.520825	0.741832	0.702079	0.48263	0.824863
ECM-affiliated Proteins	ENSG00000085265.10	FCN1	187.304	-0.282282	0.742549	0.380152	0.703832	0.928662
ECM-affiliated Proteins	ENSG00000160339.15	FCN2	4.07986	-3.02524	1.51141	2.0016	0.0453275	0.277493
ECM-affiliated Proteins	ENSG00000142748.12	FCN3	30.6791	-0.769571	0.592596	1.29864	0.194066	0.548853
ECM Glycoproteins	ENSG00000171560.14	FGA	0.866635	-1.05577	2.10065	0.502592	0.615251	0.891743
ECM Glycoproteins	ENSG00000171564.11	FGB	0.789151	-1.24067	2.50479	0.495318	0.620375	0.894909
Secreted Factors	ENSG00000113578.17	FGF1	114.266	1.13919	0.709795	-1.60496	0.108504	0.439773
Secreted Factors	ENSG00000070193.4	FGF10	14.6618	-2.51127	1.23971	2.0257	0.0427959	0.268544
Secreted Factors	ENSG00000161958.10	FGF11	161.277	0.864905	0.599233	-1.44335	0.148921	0.492079
Secreted Factors	ENSG00000114279.13	FGF12	256.912	1.4404	0.464188	-3.10307	0.00191527	0.0469007
Secreted Factors	ENSG00000129682.14	FGF13	157.063	0.835652	0.555425	-1.50453	0.132445	0.468222
Secreted Factors	ENSG00000102466.15	FGF14	16.365	-0.140206	0.883967	0.15861	0.873976	0.979136
Secreted Factors	ENSG00000196468.7	FGF16	1.46264	-0.763232	1.51072	0.505213	0.61341	0.891743
Secreted Factors	ENSG00000158815.10	FGF17	73.2515	0.612881	1.13199	-0.54142	0.588218	0.887971
Secreted Factors	ENSG00000156427.7	FGF18	316.419	1.61257	0.636657	-2.53286	0.0113135	0.128943
Secreted Factors	ENSG00000162344.3	FGF19	15.8997	0.0686688	1.34262	-0.0511453	0.95921	0.996127
Secreted Factors	ENSG00000138685.12	FGF2	202.558	-1.16844	0.65278	1.78995	0.0734622	0.368086
Secreted Factors	ENSG00000078579.8	FGF20	2.47233	-1.46744	1.2464	1.17734	0.23906	0.608712
Secreted Factors	ENSG00000105550.8	FGF21	0.570132	-1.80561	1.59986	1.1286	0.259066	0.622254
Secreted Factors	ENSG00000070388.11	FGF22	4.57298	-3.88787	1.36924	2.83944	0.00451933	0.0842727
Secreted Factors	ENSG00000118972.1	FGF23	0.786823	-1.80146	2.2991	0.783549	0.433305	0.78604
Secreted Factors	ENSG00000186895.2	FGF3	5.93369	1.19904	2.23544	-0.53638	0.591696	0.887971
Secreted Factors	ENSG00000075388.3	FGF4	5.67322	4.05166	1.70576	-2.37528	0.0175356	0.161918
Secreted Factors	ENSG00000138675.16	FGF5	6.08707	0.930108	1.32351	-0.702761	0.482204	0.824863
Secreted Factors	ENSG00000111241.2	FGF6	0.0249645	-0.430092	3.96219	0.108549	0.91356	0.982016
Secreted Factors	ENSG00000140285.9	FGF7	311.11	-1.51447	0.878788	1.72336	0.0848225	0.397952
Secreted Factors	ENSG00000107831.12	FGF8	1.34848	-1.18368	1.29775	0.912105	0.361713	0.717419
Secreted Factors	ENSG00000102678.6	FGF9	222.436	-0.565257	0.844172	0.669599	0.503113	0.832168
Secreted Factors	ENSG00000137440.4	FGFBP1	39.1791	-0.584305	0.978847	0.596932	0.550553	0.860868
Secreted Factors	ENSG00000137441.7	FGFBP2	3.35192	-0.345722	0.773565	0.44692	0.654933	0.904314
Secreted Factors	ENSG00000174721.9	FGFBP3	43.1568	-0.368206	0.477915	0.770443	0.441037	0.792131
ECM Glycoproteins	ENSG00000171557.16	FGG	8.89247	-4.13919	1.57966	2.62031	0.00878508	0.107564
ECM Glycoproteins	ENSG00000104760.16	FGL1	1.36824	-1.81805	1.41115	1.28835	0.197625	0.554913
ECM Glycoproteins	ENSG00000127951.6	FGL2	796.37	-0.578475	0.517219	1.11843	0.263382	0.626376
Secreted Factors	ENSG00000143631.10	FLG	153.518	-4.93116	1.0832	4.55239	5.30388e-06	0.00106502
Secreted Factors	ENSG00000143520.6	FLG2	1.52823	-2.76716	2.09774	1.31912	0.18713	0.543666
Secreted Factors	ENSG00000090554.12	FLT3LG	37.8623	-0.738406	0.500972	1.47395	0.140496	0.478475
Proteoglycans	ENSG00000122176.10	FMOD	2497.18	-0.300577	0.505693	0.594387	0.552254	0.860967
ECM Glycoproteins	ENSG00000115414.18	FN1	117917	-0.436833	0.643252	0.6791	0.497075	0.830571
ECM Glycoproteins	ENSG00000164694.16	FNDC1	525.978	-1.32869	0.645785	2.05747	0.0396407	0.261837
ECM Glycoproteins	ENSG00000143107.8	FNDC7	3.19167	0.259098	0.731278	-0.354308	0.723108	0.933134
ECM Glycoproteins	ENSG00000073598.5	FNDC8	0.224511	-0.188225	2.12704	0.0884915	0.929486	0.983985
ECM Glycoproteins	ENSG00000138759.17	FRAS1	2562.6	-0.361147	0.549993	0.65664	0.511413	0.836129
ECM-affiliated Proteins	ENSG00000164946.19	FREM1	250.239	-0.721421	0.648837	1.11187	0.266195	0.627278
ECM-affiliated Proteins	ENSG00000150893.10	FREM2	626.714	-1.29288	0.920796	1.40409	0.160292	0.514162
ECM-affiliated Proteins	ENSG00000183090.5	FREM3	5.06161	-0.400187	1.13257	0.353345	0.72383	0.933134
Secreted Factors	ENSG00000162998.4	FRZB	544.129	-1.77717	0.710423	2.50157	0.0123643	0.133482
Secreted Factors	ENSG00000134363.11	FST	385.647	0.67814	0.731834	-0.926631	0.354118	0.705426
Secreted Factors	ENSG00000163430.10	FSTL1	9298.87	-0.204132	0.484626	0.421215	0.673598	0.906559
Secreted Factors	ENSG00000070404.9	FSTL3	513.362	-0.257912	0.458339	0.562709	0.573633	0.87527
ECM Glycoproteins	ENSG00000183087.14	GAS6	3990	-0.640034	0.390147	1.6405	0.100902	0.433238
Secreted Factors	ENSG00000130283.8	GDF1	14.9125	-1.04009	0.814877	1.27637	0.201824	0.556016
Secreted Factors	ENSG00000266524.2	GDF10	22.5956	-0.00230734	1.01318	0.00227733	0.998183	0.999419
Secreted Factors	ENSG00000135414.9	GDF11	1074.26	1.19329	0.492761	-2.42164	0.0154505	0.155123
Secreted Factors	ENSG00000130513.6	GDF15	223.45	0.746662	0.597725	-1.24917	0.211602	0.568044
Secreted Factors	ENSG00000263761.2	GDF2	0.0535342	-0.51253	3.96219	0.129355	0.897077	0.982016
Secreted Factors	ENSG00000184344.3	GDF3	2.92004	-1.41093	1.07016	1.31843	0.187359	0.543666
Secreted Factors	ENSG00000125965.8	GDF5	22.6945	0.233771	0.651066	-0.359059	0.719551	0.933134
Secreted Factors	ENSG00000156466.9	GDF6	52.5031	-0.481826	0.678902	0.709713	0.477882	0.822973
Secreted Factors	ENSG00000143869.6	GDF7	63.1105	-0.777952	0.861969	0.902528	0.366776	0.719225
Secreted Factors	ENSG00000164404.8	GDF9	25.6186	-0.843742	0.372656	2.26413	0.0235659	0.196081
Secreted Factors	ENSG00000168621.14	GDNF	15.7935	-0.886751	0.831395	1.06658	0.28616	0.647611
Secreted Factors	ENSG00000259384.6	GH1	0.822553	0.157093	1.76167	-0.0891729	0.928945	0.983985
Secreted Factors	ENSG00000136487.17	GH2	0.0596754	-0.594969	3.96219	0.150161	0.880637	0.979136
ECM Glycoproteins	ENSG00000186417.13	GLDN	165.49	-0.683315	0.648611	1.0535	0.29211	0.648846
ECM-affiliated Proteins	ENSG00000063660.8	GPC1	2127.58	-0.521523	0.424916	1.22736	0.219688	0.574393
ECM-affiliated Proteins	ENSG00000213420.7	GPC2	213.667	-0.278015	0.640011	0.434391	0.664005	0.904314
ECM-affiliated Proteins	ENSG00000147257.13	GPC3	551.468	0.898473	0.671414	-1.33818	0.180838	0.543666
ECM-affiliated Proteins	ENSG00000076716.8	GPC4	1048.02	0.991343	0.447534	-2.21512	0.0267516	0.209833
ECM-affiliated Proteins	ENSG00000179399.14	GPC5	16.0015	-1.05869	0.595498	1.77782	0.0754332	0.373079
ECM-affiliated Proteins	ENSG00000183098.10	GPC6	1128.76	0.178846	0.567326	-0.315243	0.752577	0.946304
ECM-affiliated Proteins	ENSG00000166923.10	GREM1	284.137	0.0940155	0.826789	-0.113712	0.909466	0.982016
ECM-affiliated Proteins	ENSG00000275572.1	GRIFIN	0.0640731	-0.51253	3.96219	0.129355	0.897077	0.982016
ECM Regulators	ENSG00000148702.14	HABP2	19.4355	-3.45731	1.36692	2.52927	0.0114302	0.128943
Proteoglycans	ENSG00000145681.10	HAPLN1	172.879	0.0237534	0.683913	-0.0347316	0.972294	0.998945
Proteoglycans	ENSG00000132702.12	HAPLN2	4.29211	-0.179875	0.891181	0.201839	0.840042	0.975558
Proteoglycans	ENSG00000140511.11	HAPLN3	802.189	0.0657844	0.448423	-0.146702	0.883367	0.981085
Proteoglycans	ENSG00000187664.8	HAPLN4	11.3319	-2.77982	1.58	1.75938	0.0785123	0.380804
Secreted Factors	ENSG00000113070.7	HBEGF	295.18	0.0292811	0.519078	-0.0564098	0.955015	0.994643
Secreted Factors	ENSG00000172534.13	HCFC1	2444.69	-0.42739	0.238742	1.79017	0.073426	0.368086
Secreted Factors	ENSG00000111727.11	HCFC2	749.454	-0.004237	0.263857	0.016058	0.987188	0.998945
Secreted Factors	ENSG00000019991.15	HGF	215.642	-0.938831	0.585567	1.60329	0.108872	0.439773
Secreted Factors	ENSG00000109758.8	HGFAC	46.3715	0.453923	0.761918	-0.595764	0.551333	0.860868
Secreted Factors	ENSG00000164161.9	HHIP	135.187	-1.52556	0.962081	1.58568	0.112811	0.439773
ECM Glycoproteins	ENSG00000143341.11	HMCN1	2758.58	-0.840443	0.566298	1.4841	0.137782	0.478475
ECM Glycoproteins	ENSG00000148357.16	HMCN2	231.082	-0.860115	0.522721	1.64546	0.0998758	0.433238
ECM Regulators	ENSG00000221887.5	HMSD	5.27521	0.70097	0.964341	-0.726891	0.467293	0.817356
ECM Regulators	ENSG00000173083.14	HPSE	442.938	-1.49481	0.512742	2.91533	0.00355307	0.0713457
ECM Regulators	ENSG00000172987.12	HPSE2	16.5115	-1.39857	1.19358	1.17174	0.2413	0.609312
ECM-affiliated Proteins	ENSG00000110169.10	HPX	13.7211	-0.281005	0.309835	0.906948	0.364434	0.717435
ECM Regulators	ENSG00000113905.4	HRG	1.50677	-0.6582	1.15235	0.57118	0.567878	0.871768
Secreted Factors	ENSG00000197915.5	HRNR	1.63798	-2.35368	1.76302	1.33503	0.181867	0.543666
Proteoglycans	ENSG00000142798.17	HSPG2	18428.2	-0.120207	0.35409	0.339481	0.734248	0.937084
ECM Regulators	ENSG00000166033.11	HTRA1	5369.81	-0.334569	0.517501	0.646508	0.51795	0.840873
ECM Regulators	ENSG00000170801.9	HTRA3	855.222	-1.29813	0.740078	1.75405	0.0794217	0.383363
ECM Regulators	ENSG00000169495.4	HTRA4	19.7393	-1.72604	0.70314	2.45477	0.0140976	0.144429
ECM Regulators	ENSG00000114378.16	HYAL1	50.1633	-1.09011	0.464808	2.34528	0.0190128	0.170436
ECM Regulators	ENSG00000068001.13	HYAL2	1774.87	-0.43113	0.246566	1.74853	0.0803717	0.384253
ECM Regulators	ENSG00000186792.16	HYAL3	77.2252	-0.167959	0.381674	0.44006	0.659894	0.904314
ECM Regulators	ENSG00000106302.9	HYAL4	3.66033	-1.07171	0.912914	1.17394	0.240419	0.609312
ECM Glycoproteins	ENSG00000029559.6	IBSP	16.0283	-0.343175	0.792445	0.433058	0.664973	0.904314
Secreted Factors	ENSG00000197919.4	IFNA1	0.31317	-1.03901	3.53365	0.294032	0.768733	0.957578
Secreted Factors	ENSG00000233816.3	IFNA13	0.598769	-1.7392	2.19193	0.793458	0.427511	0.783251
Secreted Factors	ENSG00000188379.6	IFNA2	0.292944	-1.54261	3.5798	0.43092	0.666526	0.904314
Secreted Factors	ENSG00000147873.5	IFNA5	0.458815	-1.35072	2.17121	0.622105	0.533873	0.853516
Secreted Factors	ENSG00000120235.4	IFNA6	0.167876	-1.10003	3.96209	0.277638	0.78129	0.963145
Secreted Factors	ENSG00000214042.1	IFNA7	0.0268088	-0.430092	3.96219	0.108549	0.91356	0.982016
Secreted Factors	ENSG00000171855.6	IFNB1	1.46984	-0.152982	1.14698	0.133378	0.893895	0.982016
Secreted Factors	ENSG00000184995.7	IFNE	19.6406	-1.00652	0.966181	1.04175	0.297526	0.657965
Secreted Factors	ENSG00000111537.4	IFNG	7.23943	-1.17637	0.884865	1.32943	0.183706	0.543666
Secreted Factors	ENSG00000147896.3	IFNK	0.0268088	-0.430092	3.96219	0.108549	0.91356	0.982016
Secreted Factors	ENSG00000177047.6	IFNW1	0.0635122	-0.677407	3.96219	0.170968	0.864249	0.979136
Secreted Factors	ENSG00000017427.15	IGF1	1860.17	-0.464615	0.6498	0.715013	0.474601	0.821233
Secreted Factors	ENSG00000167244.18	IGF2	27614.5	0.696033	0.81099	-0.858251	0.390754	0.74162
ECM Glycoproteins	ENSG00000099769.5	IGFALS	31.8348	1.97545	0.714699	-2.76403	0.00570929	0.0868504
ECM Glycoproteins	ENSG00000146678.9	IGFBP1	23.0372	0.350997	0.80076	-0.43833	0.661147	0.904314
ECM Glycoproteins	ENSG00000115457.9	IGFBP2	18356	0.32923	0.407611	-0.807708	0.419259	0.773779
ECM Glycoproteins	ENSG00000146674.14	IGFBP3	5884.84	-1.24508	0.448062	2.77881	0.0054559	0.0842727
ECM Glycoproteins	ENSG00000141753.6	IGFBP4	4358.31	-0.70795	0.550865	1.28516	0.198737	0.555307
ECM Glycoproteins	ENSG00000115461.4	IGFBP5	14559.6	-1.57795	0.598864	2.63491	0.00841601	0.104317
ECM Glycoproteins	ENSG00000167779.7	IGFBP6	528.441	0.106962	0.617426	-0.173238	0.862465	0.979136
ECM Glycoproteins	ENSG00000163453.11	IGFBP7	9169.46	-0.702324	0.423536	1.65824	0.0972688	0.428324
ECM Glycoproteins	ENSG00000137142.4	IGFBPL1	36.5579	0.0583823	0.817805	-0.071389	0.943088	0.988433
ECM Glycoproteins	ENSG00000152580.8	IGSF10	454.78	-1.04569	0.671504	1.55724	0.119413	0.447353
Secreted Factors	ENSG00000163501.6	IHH	3.58993	-2.29711	1.41462	1.62383	0.104412	0.438338
Secreted Factors	ENSG00000136634.5	IL10	37.4966	0.163011	0.533918	-0.305311	0.76013	0.948598
Secreted Factors	ENSG00000095752.6	IL11	51.0503	0.325915	0.674592	-0.483129	0.629004	0.897572
Secreted Factors	ENSG00000168811.6	IL12A	112.853	-0.520007	0.760732	0.683562	0.494252	0.829814
Secreted Factors	ENSG00000113302.4	IL12B	1.64994	0.389719	0.903556	-0.431317	0.666238	0.904314
Secreted Factors	ENSG00000169194.9	IL13	0.39894	0.766139	1.84866	-0.414429	0.67856	0.907482
Secreted Factors	ENSG00000164136.16	IL15	223.087	-0.681441	0.506153	1.34632	0.178201	0.543666
Secreted Factors	ENSG00000172349.17	IL16	329.864	-0.294408	0.424126	0.69415	0.487588	0.826923
Secreted Factors	ENSG00000127743.5	IL17B	3.52514	-2.03284	1.20127	1.69224	0.0906	0.411594
Secreted Factors	ENSG00000124391.4	IL17C	1.96312	-2.6426	1.47518	1.79138	0.0732328	0.368086
Secreted Factors	ENSG00000172458.4	IL17D	41.2223	-0.581845	0.480176	1.21173	0.225615	0.585315
Secreted Factors	ENSG00000112116.9	IL17F	0.117128	-0.182777	3.96219	0.0461302	0.963207	0.996127
Secreted Factors	ENSG00000150782.11	IL18	271.696	0.186726	0.421845	-0.442642	0.658024	0.904314
Secreted Factors	ENSG00000142224.15	IL19	6.86015	1.25011	0.833835	-1.49923	0.133813	0.46921
Secreted Factors	ENSG00000115008.5	IL1A	17.4367	0.221281	0.836142	-0.264645	0.791283	0.967149
Secreted Factors	ENSG00000125538.11	IL1B	82.1961	-0.19555	0.514515	0.380067	0.703896	0.928662
Secreted Factors	ENSG00000136697.12	IL1F10	0.176881	-0.759845	3.96219	0.191774	0.847919	0.975558
Secreted Factors	ENSG00000136689.18	IL1RN	146.594	-1.01705	0.525869	1.93403	0.0531097	0.304598
Secreted Factors	ENSG00000109471.4	IL2	0.895722	0.298813	1.62062	-0.184381	0.853714	0.979136
Secreted Factors	ENSG00000162891.10	IL20	4.35172	-0.196326	1.02222	0.192058	0.847696	0.975558
Secreted Factors	ENSG00000127318.10	IL22	0.116712	0.909962	3.95641	-0.229997	0.818094	0.967149
Secreted Factors	ENSG00000110944.8	IL23A	23.8805	0.724228	0.686017	-1.0557	0.291105	0.648846
Secreted Factors	ENSG00000162892.15	IL24	2.17209	1.42188	0.970236	-1.4655	0.142784	0.4831
Secreted Factors	ENSG00000166090.8	IL25	0.576715	-2.23828	1.99765	1.12046	0.26252	0.626057
Secreted Factors	ENSG00000111536.4	IL26	0.162601	-0.347653	3.21233	0.108224	0.913818	0.982016
Secreted Factors	ENSG00000157368.10	IL34	92.4716	-0.741778	0.49167	1.50869	0.131378	0.467743
Secreted Factors	ENSG00000136694.8	IL36A	0.116854	0.229416	3.96219	-0.0579012	0.953827	0.994437
Secreted Factors	ENSG00000136696.10	IL36B	0.310148	-0.687659	3.394	0.20261	0.83944	0.975558
Secreted Factors	ENSG00000136688.10	IL36G	2.55348	-3.50372	1.27805	2.74146	0.00611677	0.089161
Secreted Factors	ENSG00000136695.14	IL36RN	8.48437	-2.34083	1.3515	1.73202	0.0832707	0.394357
Secreted Factors	ENSG00000125571.9	IL37	1.04108	0.807676	1.36999	-0.58955	0.555492	0.86172
Secreted Factors	ENSG00000113520.10	IL4	0.121609	-0.759845	3.96219	0.191774	0.847919	0.975558
Secreted Factors	ENSG00000113525.9	IL5	0.347748	-1.00045	2.08395	0.480074	0.631175	0.897572
Secreted Factors	ENSG00000136244.11	IL6	58.9537	1.43399	0.868165	-1.65174	0.0985871	0.430354
Secreted Factors	ENSG00000104432.12	IL7	30.6063	-0.0641675	0.610628	0.105085	0.916309	0.982878
Proteoglycans	ENSG00000112706.11	IMPG1	0.690734	0.888233	1.82719	-0.486121	0.626881	0.897572
Proteoglycans	ENSG00000081148.11	IMPG2	678.973	-2.6212	0.799293	3.2794	0.00104027	0.0360149
Secreted Factors	ENSG00000123999.4	INHA	278.757	-3.19261	0.904536	3.52956	0.000416253	0.0219957
Secreted Factors	ENSG00000122641.10	INHBA	952.133	-0.881008	0.627222	1.40462	0.160135	0.514162
Secreted Factors	ENSG00000163083.5	INHBB	789.348	0.462448	0.507812	-0.910668	0.36247	0.717419
Secreted Factors	ENSG00000175189.3	INHBC	1.38086	-1.2841	1.30121	0.986849	0.323716	0.678521
Secreted Factors	ENSG00000139269.2	INHBE	21.1949	-0.119031	0.760658	0.156484	0.875652	0.979136
Secreted Factors	ENSG00000254647.6	INS	0.230206	-1.01332	3.96213	0.25575	0.798144	0.967149
Secreted Factors	ENSG00000129965.13	INS-IGF2	78.4377	0.958629	1.61733	-0.592723	0.553366	0.861364
Secreted Factors	ENSG00000248099.3	INSL3	3.92571	-1.52223	0.846005	1.79931	0.0719689	0.368086
Secreted Factors	ENSG00000172410.4	INSL5	0.534566	0.583723	1.74988	-0.333579	0.738697	0.937084
Secreted Factors	ENSG00000120210.6	INSL6	4.50978	-3.85636	2.96774	1.29943	0.193796	0.548853
ECM Glycoproteins	ENSG00000165359.14	INTS6L	713.327	-0.0567851	0.363006	0.15643	0.875694	0.979136
Secreted Factors	ENSG00000101230.5	ISM1	169.5	0.764602	0.650017	-1.17628	0.239483	0.608712
Secreted Factors	ENSG00000100593.17	ISM2	19.9948	0.838761	0.539636	-1.55431	0.12011	0.448293
ECM Regulators	ENSG00000055957.10	ITIH1	1.24988	-0.882982	1.40859	0.626857	0.530753	0.85124
ECM Regulators	ENSG00000151655.18	ITIH2	34.688	-5.37392	1.61049	3.33683	0.000847396	0.0315106
ECM Regulators	ENSG00000162267.12	ITIH3	42.4064	-2.25592	0.706486	3.19316	0.00140726	0.0375157
ECM Regulators	ENSG00000055955.15	ITIH4	77.4547	-0.978303	0.571897	1.71063	0.0871497	0.401368
ECM Regulators	ENSG00000123243.14	ITIH5	912.951	0.465559	0.657659	-0.707903	0.479005	0.823496
ECM Regulators	ENSG00000102313.8	ITIH6	4.3935	0.413021	0.954201	-0.432844	0.665128	0.904314
ECM-affiliated Proteins	ENSG00000179914.4	ITLN1	48.3436	-1.5491	0.937602	1.65219	0.0984949	0.430354
ECM-affiliated Proteins	ENSG00000158764.6	ITLN2	8.34251	-2.61427	1.34297	1.94663	0.0515793	0.301725
ECM Regulators	ENSG00000107821.14	KAZALD1	419.688	0.492577	0.667193	-0.738283	0.460343	0.81376
ECM Glycoproteins	ENSG00000135253.13	KCP	257.527	-0.177741	0.751305	0.236576	0.812986	0.967149
Proteoglycans	ENSG00000139330.5	KERA	6.01603	1.20993	1.04653	-1.15614	0.247626	0.61591
Secreted Factors	ENSG00000049130.13	KITLG	513.209	0.486284	0.509067	-0.955245	0.339454	0.701259
ECM Regulators	ENSG00000113889.11	KNG1	0.19529	-0.687576	3.19813	0.214993	0.829773	0.973238
ECM Regulators	ENSG00000174611.11	KY	14.8468	-0.545201	0.7636	0.713987	0.475235	0.821233
ECM Glycoproteins	ENSG00000101680.13	LAMA1	1935.45	-0.479939	0.732794	0.654944	0.512504	0.836129
ECM Glycoproteins	ENSG00000196569.11	LAMA2	2013	-2.5837	0.670144	3.85545	0.000115518	0.00724874
ECM Glycoproteins	ENSG00000053747.15	LAMA3	3001.36	-0.605206	0.600403	1.008	0.313454	0.668552
ECM Glycoproteins	ENSG00000112769.18	LAMA4	3183.82	-0.529421	0.49935	1.06022	0.289044	0.648846
ECM Glycoproteins	ENSG00000130702.14	LAMA5	13630.9	-0.444686	0.393292	1.13067	0.258192	0.621643
ECM Glycoproteins	ENSG00000091136.13	LAMB1	5751.29	-0.261497	0.499408	0.523614	0.600547	0.890891
ECM Glycoproteins	ENSG00000172037.13	LAMB2	7830.1	-0.945617	0.294907	3.2065	0.00134361	0.0375157
ECM Glycoproteins	ENSG00000196878.13	LAMB3	2726.21	-1.03246	0.556871	1.85404	0.0637331	0.353641
ECM Glycoproteins	ENSG00000091128.12	LAMB4	10.6989	-0.0235851	0.576276	0.0409268	0.967354	0.996127
ECM Glycoproteins	ENSG00000135862.5	LAMC1	15504.2	-0.72666	0.243984	2.97831	0.00289846	0.0620364
ECM Glycoproteins	ENSG00000058085.14	LAMC2	3767.84	-0.987224	0.509534	1.9375	0.0526837	0.303991
ECM Glycoproteins	ENSG00000050555.17	LAMC3	511.662	-2.05849	0.657511	3.13073	0.00174374	0.0437679
Secreted Factors	ENSG00000243709.1	LEFTY1	130.484	-0.201485	0.934024	0.215717	0.829209	0.973238
Secreted Factors	ENSG00000143768.12	LEFTY2	119.57	-1.33482	1.17341	1.13756	0.255305	0.618368
Secreted Factors	ENSG00000174697.4	LEP	7.96122	-0.882975	0.902764	0.97808	0.328035	0.686139
ECM-affiliated Proteins	ENSG00000100097.11	LGALS1	6561.11	0.310653	0.468165	-0.663553	0.506976	0.835803
ECM-affiliated Proteins	ENSG00000133317.14	LGALS12	8.24196	0.377353	0.853123	-0.44232	0.658257	0.904314
ECM-affiliated Proteins	ENSG00000105198.10	LGALS13	0.043301	-0.51253	3.96219	0.129355	0.897077	0.982016
ECM-affiliated Proteins	ENSG00000006659.12	LGALS14	0.681904	-0.953609	2.26072	0.421817	0.673159	0.906559
ECM-affiliated Proteins	ENSG00000100079.6	LGALS2	28.0286	-0.957521	0.927011	1.03291	0.301645	0.661248
ECM-affiliated Proteins	ENSG00000131981.15	LGALS3	4582.48	-0.013529	0.529834	0.0255344	0.979629	0.998945
ECM-affiliated Proteins	ENSG00000171747.8	LGALS4	13.8142	-1.02509	0.744752	1.37641	0.168694	0.532605
ECM-affiliated Proteins	ENSG00000205076.4	LGALS7	18.8153	-3.07084	1.27598	2.40665	0.0160995	0.156931
ECM-affiliated Proteins	ENSG00000116977.18	LGALS8	1648.12	-0.374211	0.291424	1.28408	0.199114	0.555307
ECM-affiliated Proteins	ENSG00000168961.16	LGALS9	522.892	-1.002	0.446493	2.24416	0.0248219	0.200977
ECM-affiliated Proteins	ENSG00000170298.15	LGALS9B	0.246718	0.429099	2.35337	-0.182334	0.855321	0.979136
ECM-affiliated Proteins	ENSG00000171916.16	LGALS9C	0.713305	1.7571	1.28519	-1.36719	0.171566	0.533066
ECM-affiliated Proteins	ENSG00000119862.12	LGALSL	444.353	-0.382472	0.227729	1.6795	0.093054	0.417081
ECM Glycoproteins	ENSG00000108231.12	LGI1	2.60279	-3.9731	1.72708	2.30047	0.0214218	0.186874
ECM Glycoproteins	ENSG00000153012.11	LGI2	243.992	-0.0132979	0.618664	0.0214945	0.982851	0.998945
ECM Glycoproteins	ENSG00000168481.8	LGI3	5.22074	2.29499	1.1024	-2.08182	0.0373591	0.25522
ECM Glycoproteins	ENSG00000153902.13	LGI4	26.8911	-1.18658	0.599802	1.97828	0.0478973	0.289692
Secreted Factors	ENSG00000128342.4	LIF	295.503	1.64105	0.422171	-3.88717	0.000101419	0.00724874
ECM-affiliated Proteins	ENSG00000074695.5	LMAN1	5558.28	0.142735	0.304698	-0.468446	0.639465	0.901717
ECM-affiliated Proteins	ENSG00000140506.16	LMAN1L	0.565587	0.252407	1.76073	-0.143354	0.886011	0.981849
ECM Regulators	ENSG00000113083.12	LOX	1997.07	-0.186855	0.743184	0.251425	0.801485	0.967149
ECM Regulators	ENSG00000129038.15	LOXL1	917.604	0.261169	0.507382	-0.514737	0.606737	0.891743
ECM Regulators	ENSG00000134013.15	LOXL2	1113.47	-1.51461	0.569749	2.65838	0.00785173	0.100064
ECM Regulators	ENSG00000115318.11	LOXL3	371.439	-0.044693	0.395128	0.11311	0.909943	0.982016
ECM Regulators	ENSG00000138131.3	LOXL4	501.393	-0.888541	0.473948	1.87476	0.0608252	0.34502
ECM Regulators	ENSG00000198670.11	LPA	6.31968	0.106959	0.8533	-0.125347	0.900249	0.982016
ECM Glycoproteins	ENSG00000171236.9	LRG1	200.464	-2.00093	0.77434	2.58405	0.00976478	0.116712
Secreted Factors	ENSG00000226979.8	LTA	3.45952	-0.0684452	0.747917	0.0915144	0.927084	0.983985
Secreted Factors	ENSG00000227507.2	LTB	183.361	1.7907	0.754179	-2.37437	0.0175788	0.161918
ECM Glycoproteins	ENSG00000049323.15	LTBP1	2611.22	-0.885943	0.380273	2.32976	0.019819	0.174546
ECM Glycoproteins	ENSG00000119681.11	LTBP2	6022.91	-0.983283	0.481108	2.04379	0.0409745	0.266536
ECM Glycoproteins	ENSG00000168056.15	LTBP3	2984.68	-0.612217	0.287742	2.12766	0.0333651	0.24231
ECM Glycoproteins	ENSG00000090006.17	LTBP4	1934.26	-1.17785	0.56395	2.08857	0.0367469	0.25522
Proteoglycans	ENSG00000139329.4	LUM	12815	1.39998	0.719701	-1.94523	0.0517477	0.301725
ECM Regulators	ENSG00000127241.16	MASP1	58.5159	-0.0831624	0.736537	0.11291	0.910102	0.982016
ECM Regulators	ENSG00000009724.16	MASP2	0.523176	0.703891	1.55464	-0.452767	0.650717	0.904314
ECM Glycoproteins	ENSG00000162510.5	MATN1	8.71256	0.935745	0.619219	-1.51117	0.130745	0.467145
ECM Glycoproteins	ENSG00000132561.13	MATN2	2256.22	-0.582875	0.497697	1.17115	0.24154	0.609312
ECM Glycoproteins	ENSG00000132031.12	MATN3	80.9001	0.542281	0.425014	-1.27591	0.201986	0.556016
ECM Glycoproteins	ENSG00000124159.15	MATN4	22.9838	3.11684	1.10726	-2.81492	0.00487897	0.0842727
ECM-affiliated Proteins	ENSG00000165471.6	MBL2	0.502154	-2.03493	1.77771	1.14469	0.252337	0.616415
Secreted Factors	ENSG00000110492.15	MDK	5649.56	0.107636	0.334024	-0.322239	0.747271	0.944912
Secreted Factors	ENSG00000145794.16	MEGF10	284.567	1.06239	0.931682	-1.14029	0.254166	0.618368
Secreted Factors	ENSG00000157890.17	MEGF11	24.2012	0.583399	0.66997	-0.870784	0.383872	0.735286
Secreted Factors	ENSG00000162591.15	MEGF6	1339.05	-0.279613	0.427432	0.654168	0.513003	0.836129
Secreted Factors	ENSG00000105429.12	MEGF8	2828.37	0.200246	0.314193	-0.637334	0.523907	0.845664
Secreted Factors	ENSG00000106780.8	MEGF9	712.663	-0.200263	0.456559	0.438636	0.660925	0.904314
ECM Regulators	ENSG00000112818.9	MEP1A	3.37815	-4.76036	1.6051	2.96577	0.00301931	0.0624676
ECM Regulators	ENSG00000141434.11	MEP1B	3.06434	-0.230145	1.00928	0.228029	0.819624	0.967149
ECM Glycoproteins	ENSG00000152595.16	MEPE	2.07021	-0.746508	1.42045	0.525545	0.599204	0.890891
ECM Glycoproteins	ENSG00000140259.6	MFAP1	735.003	0.282842	0.236781	-1.19453	0.23227	0.599484
ECM Glycoproteins	ENSG00000117122.13	MFAP2	1430.13	-0.0157643	0.645706	0.024414	0.980522	0.998945
ECM Glycoproteins	ENSG00000037749.11	MFAP3	1123.41	0.391181	0.180867	-2.16281	0.0305555	0.23066
ECM Glycoproteins	ENSG00000166482.11	MFAP4	556.64	0.0187463	0.746834	-0.0251011	0.979974	0.998945
ECM Glycoproteins	ENSG00000197614.10	MFAP5	767.633	0.00822603	0.879784	-0.00935006	0.99254	0.998945
ECM Glycoproteins	ENSG00000140545.14	MFGE8	4324.74	0.437671	0.45114	-0.970145	0.331974	0.691498
ECM Glycoproteins	ENSG00000111341.9	MGP	1889.45	-0.654329	0.649376	1.00763	0.313634	0.668552
ECM Regulators	ENSG00000196611.4	MMP1	547.774	0.0909217	1.00365	-0.0905909	0.927818	0.983985
ECM Regulators	ENSG00000166670.9	MMP10	366.013	0.976872	1.0493	-0.930976	0.351866	0.704653
ECM Regulators	ENSG00000099953.9	MMP11	5869.47	0.567572	0.783501	-0.724405	0.468817	0.818596
ECM Regulators	ENSG00000262406.2	MMP12	237.871	-2.11267	1.07923	1.95757	0.05028	0.300483
ECM Regulators	ENSG00000137745.11	MMP13	594.39	3.22355	1.51662	-2.12548	0.0335469	0.24231
ECM Regulators	ENSG00000157227.12	MMP14	8487.14	-0.263541	0.479971	0.549078	0.582952	0.884114
ECM Regulators	ENSG00000102996.4	MMP15	1106.29	-0.173581	0.431364	0.4024	0.68739	0.915304
ECM Regulators	ENSG00000156103.15	MMP16	452.059	0.387277	0.729522	-0.530865	0.595513	0.888402
ECM Regulators	ENSG00000198598.6	MMP17	51.9231	0.115421	0.689171	-0.167478	0.866994	0.979136
ECM Regulators	ENSG00000123342.15	MMP19	397.508	-0.3555	0.589124	0.603438	0.546217	0.860868
ECM Regulators	ENSG00000087245.12	MMP2	5102.98	-0.551937	0.674019	0.818874	0.412858	0.766191
ECM Regulators	ENSG00000137674.3	MMP20	1.48293	0.207557	1.30062	-0.159583	0.873209	0.979136
ECM Regulators	ENSG00000154485.4	MMP21	8.04506	-0.664575	0.903488	0.735566	0.461995	0.81376
ECM Regulators	ENSG00000189409.13	MMP23B	447.806	0.0798871	0.554905	-0.143965	0.885528	0.981849
ECM Regulators	ENSG00000125966.9	MMP24	264.65	2.79148	0.695366	-4.0144	5.95973e-05	0.00621403
ECM Regulators	ENSG00000008516.16	MMP25	29.6714	-0.424158	0.506867	0.836823	0.402692	0.754296
ECM Regulators	ENSG00000167346.7	MMP26	0.67042	-2.36301	3.35526	0.70427	0.481265	0.824863
ECM Regulators	ENSG00000137675.4	MMP27	0.188897	1.58451	3.12826	-0.506515	0.612495	0.891743
ECM Regulators	ENSG00000271447.5	MMP28	92.2105	-0.156947	0.545205	0.287869	0.773447	0.961934
ECM Regulators	ENSG00000149968.11	MMP3	2.6485	-0.123996	1.14636	0.108165	0.913865	0.982016
ECM Regulators	ENSG00000137673.8	MMP7	5212.78	0.429609	0.894328	-0.480371	0.630964	0.897572
ECM Regulators	ENSG00000118113.11	MMP8	11.0938	0.420653	1.01434	-0.414708	0.678356	0.907482
ECM Regulators	ENSG00000100985.7	MMP9	1560.22	-2.54895	0.776545	3.28242	0.00102919	0.0360149
ECM Glycoproteins	ENSG00000138722.9	MMRN1	286.619	-3.73065	0.785778	4.74771	2.05735e-06	0.000688526
ECM Glycoproteins	ENSG00000173269.13	MMRN2	701.225	-1.9162	0.401368	4.77418	1.80442e-06	0.000688526
Secreted Factors	ENSG00000173531.15	MST1	532.556	0.218415	0.407275	-0.536283	0.591763	0.887971
Secreted Factors	ENSG00000186715.10	MST1L	46.1053	-0.90663	0.506914	1.78853	0.0736906	0.368086
Secreted Factors	ENSG00000138379.4	MSTN	9.05253	-0.0794625	0.492751	0.161263	0.871886	0.979136
ECM-affiliated Proteins	ENSG00000185499.16	MUC1	5631.68	-2.40691	0.704372	3.4171	0.000632922	0.0263228
ECM-affiliated Proteins	ENSG00000205277.9	MUC12	7.16181	0.660272	0.809619	-0.815534	0.414767	0.768313
ECM-affiliated Proteins	ENSG00000173702.7	MUC13	15.1822	-3.44831	1.07073	3.22052	0.00127956	0.0375157
ECM-affiliated Proteins	ENSG00000169550.12	MUC15	75.8572	-0.307185	0.879228	0.349381	0.726804	0.933134
ECM-affiliated Proteins	ENSG00000181143.15	MUC16	37933.4	-1.25747	0.769936	1.63322	0.102423	0.435734
ECM-affiliated Proteins	ENSG00000169876.13	MUC17	0.282852	-0.361708	2.32407	0.155636	0.87632	0.979136
ECM-affiliated Proteins	ENSG00000205592.13	MUC19	6.66126	-0.805549	0.917497	0.877986	0.379952	0.732191
ECM-affiliated Proteins	ENSG00000198788.8	MUC2	3.62384	-1.1835	1.97138	0.600344	0.548277	0.860868
ECM-affiliated Proteins	ENSG00000176945.16	MUC20	922.684	-0.911648	0.58375	1.56171	0.118357	0.445792
ECM-affiliated Proteins	ENSG00000204544.5	MUC21	2.46351	-2.20231	1.40586	1.56652	0.117226	0.445792
ECM-affiliated Proteins	ENSG00000261272.1	MUC22	1.01751	-2.60284	1.79317	1.45153	0.146633	0.487481
ECM-affiliated Proteins	ENSG00000169894.17	MUC3A	7.27912	0.228884	1.45752	-0.157037	0.875216	0.979136
ECM-affiliated Proteins	ENSG00000145113.21	MUC4	339.737	0.768825	0.760104	-1.01147	0.31179	0.668552
ECM-affiliated Proteins	ENSG00000215182.8	MUC5AC	36.1514	-0.626273	1.24102	0.504643	0.61381	0.891743
ECM-affiliated Proteins	ENSG00000117983.17	MUC5B	981.484	-0.298935	1.07661	0.277663	0.781271	0.963145
ECM-affiliated Proteins	ENSG00000184956.15	MUC6	6.26294	-2.17364	1.11646	1.94691	0.0515456	0.301725
ECM-affiliated Proteins	ENSG00000172551.10	MUCL1	2.96375	1.8566	1.59919	-1.16097	0.245656	0.615178
ECM Glycoproteins	ENSG00000101825.7	MXRA5	6755.87	-0.638054	0.568242	1.12286	0.261498	0.625105
Proteoglycans	ENSG00000130287.13	NCAN	1.95145	1.83665	1.01465	-1.81013	0.0702752	0.36419
ECM Glycoproteins	ENSG00000173376.13	NDNF	252.386	-2.18097	0.807629	2.70046	0.00692441	0.0932612
ECM Glycoproteins	ENSG00000165973.18	NELL1	115.373	1.89267	1.17644	-1.60882	0.107656	0.439773
ECM Glycoproteins	ENSG00000184613.10	NELL2	434.749	1.81121	0.647515	-2.79717	0.00515525	0.0842727
Secreted Factors	ENSG00000134259.3	NGF	30.0964	0.196825	0.754629	-0.260823	0.794229	0.967149
ECM Regulators	ENSG00000151092.16	NGLY1	1296.96	-0.170784	0.24441	0.698758	0.484703	0.824863
ECM Glycoproteins	ENSG00000116962.14	NID1	1500.83	-1.44111	0.537171	2.68278	0.00730136	0.0952021
ECM Glycoproteins	ENSG00000087303.17	NID2	1455.7	-0.879365	0.552193	1.59249	0.111274	0.439773
Secreted Factors	ENSG00000156574.9	NODAL	1.62288	-0.379063	1.6853	0.224923	0.822039	0.968694
ECM Glycoproteins	ENSG00000136999.4	NOV	343.472	-0.114117	0.553682	0.206105	0.836709	0.975558
ECM Glycoproteins	ENSG00000168743.12	NPNT	1243.75	-0.517694	0.580889	0.89121	0.372816	0.724463
Secreted Factors	ENSG00000157168.18	NRG1	115.105	0.151381	0.84616	-0.178904	0.858013	0.979136
Secreted Factors	ENSG00000158458.19	NRG2	66.0598	-1.47619	0.803618	1.83693	0.0662196	0.353641
Secreted Factors	ENSG00000185737.12	NRG3	70.4125	0.330631	1.022	-0.323515	0.746305	0.94488
Secreted Factors	ENSG00000169752.16	NRG4	104.267	-0.473082	0.788604	0.599898	0.548574	0.860868
Secreted Factors	ENSG00000171119.2	NRTN	33.9745	0.0153607	0.629666	-0.0243951	0.980537	0.998945
Secreted Factors	ENSG00000185652.11	NTF3	187.109	0.473353	0.746459	-0.634131	0.525995	0.847671
Secreted Factors	ENSG00000225950.8	NTF4	45.4981	-1.04673	0.706596	1.48137	0.138508	0.478475
ECM Glycoproteins	ENSG00000065320.8	NTN1	976.075	0.64386	0.557878	-1.15412	0.24845	0.61591
ECM Glycoproteins	ENSG00000162068.1	NTN3	55.8205	-0.212426	0.768784	0.276314	0.782307	0.963145
ECM Glycoproteins	ENSG00000074527.11	NTN4	1310.22	-1.03808	0.492332	2.1085	0.0349874	0.24913
ECM Glycoproteins	ENSG00000142233.11	NTN5	9.63595	-0.627839	0.737365	0.851463	0.394512	0.745933
ECM Glycoproteins	ENSG00000162631.18	NTNG1	94.732	0.710225	0.883831	-0.803575	0.421642	0.77675
ECM Glycoproteins	ENSG00000196358.10	NTNG2	37.108	-0.737269	0.550522	1.33922	0.180499	0.543666
Proteoglycans	ENSG00000188937.5	NYX	0.870023	-1.30492	1.67522	0.778952	0.436008	0.78604
ECM Regulators	ENSG00000087263.16	OGFOD1	638.142	0.144156	0.152395	-0.945933	0.344183	0.702356
ECM Regulators	ENSG00000111325.16	OGFOD2	224.798	0.0836206	0.307076	-0.272312	0.785382	0.965145
Proteoglycans	ENSG00000106809.10	OGN	523.546	-0.22022	1.0828	0.203381	0.838838	0.975558
ECM Glycoproteins	ENSG00000138315.12	OIT3	9.41076	-0.480635	0.792764	0.606278	0.54433	0.860868
Proteoglycans	ENSG00000127083.7	OMD	106.331	0.199247	0.988765	-0.201511	0.840299	0.975558
ECM-affiliated Proteins	ENSG00000171199.10	OPRPN	0.0343008	-0.430092	3.96219	0.108549	0.91356	0.982016
Proteoglycans	ENSG00000188770.9	OPTC	0.443304	0.211466	3.03529	-0.0696692	0.944457	0.988775
Secreted Factors	ENSG00000099985.3	OSM	45.1884	-0.625906	0.580637	1.07796	0.28105	0.640697
ECM Glycoproteins	ENSG00000188162.10	OTOG	12.2451	-0.220771	1.32991	0.166004	0.868154	0.979136
ECM Glycoproteins	ENSG00000182447.4	OTOL1	0.131475	-0.759845	3.94133	0.192789	0.847124	0.975558
ECM-affiliated Proteins	ENSG00000085465.12	OVGP1	82.1378	-0.434109	0.437347	0.992595	0.320908	0.675453
ECM Regulators	ENSG00000117385.15	P3H1	1140.4	0.186275	0.347504	-0.536036	0.591934	0.887971
ECM Regulators	ENSG00000090530.9	P3H2	606.566	-0.728421	0.589065	1.23657	0.216247	0.573147
ECM Regulators	ENSG00000110811.19	P3H3	684.033	-0.491556	0.526409	0.93379	0.350412	0.704472
ECM Regulators	ENSG00000122884.12	P4HA1	5529.11	-0.132623	0.340166	0.389876	0.696628	0.923929
ECM Regulators	ENSG00000072682.18	P4HA2	1756.18	-0.0507837	0.378866	0.134041	0.89337	0.982016
ECM Regulators	ENSG00000149380.11	P4HA3	99.0704	-0.148299	0.531548	0.278994	0.780249	0.963145
ECM Regulators	ENSG00000178467.17	P4HTM	1297.01	-0.00627209	0.253846	0.0247083	0.980288	0.998945
ECM Regulators	ENSG00000149090.11	PAMR1	356.787	-0.37654	0.763305	0.493302	0.6218	0.895677
ECM Glycoproteins	ENSG00000100767.15	PAPLN	815.051	0.486187	0.598879	-0.811829	0.41689	0.770823
ECM Regulators	ENSG00000182752.9	PAPPA	242.434	0.957875	0.729921	-1.3123	0.189419	0.544918
ECM Regulators	ENSG00000116183.10	PAPPA2	52.4783	0.746963	0.584598	-1.27774	0.201342	0.556016
ECM-affiliated Proteins	ENSG00000169116.11	PARM1	334.318	-1.40109	0.576473	2.43045	0.0150801	0.152933
ECM Glycoproteins	ENSG00000106333.12	PCOLCE	1358.55	0.21773	0.546533	-0.398383	0.690348	0.918025
ECM Glycoproteins	ENSG00000163710.7	PCOLCE2	140.891	0.242612	0.633306	-0.383088	0.701655	0.928662
ECM Regulators	ENSG00000099139.13	PCSK5	536.795	-0.496159	0.441227	1.1245	0.260802	0.624928
ECM Regulators	ENSG00000140479.16	PCSK6	551.261	-2.42109	0.744454	3.25217	0.00114528	0.0370923
Secreted Factors	ENSG00000197461.13	PDGFA	561.362	-0.453223	0.360892	1.25584	0.209174	0.567083
Secreted Factors	ENSG00000100311.16	PDGFB	363.237	-0.428127	0.285663	1.49871	0.133948	0.46921
Secreted Factors	ENSG00000145431.10	PDGFC	2310.04	-0.492916	0.319847	1.5411	0.123292	0.45487
Secreted Factors	ENSG00000170962.12	PDGFD	929.484	0.208205	0.618223	-0.33678	0.736283	0.937084
Secreted Factors	ENSG00000163737.3	PF4	1.79027	-0.737373	1.09991	0.670397	0.502605	0.832168
Secreted Factors	ENSG00000109272.3	PF4V1	0.980258	0.628217	1.23521	-0.508592	0.611038	0.891743
Secreted Factors	ENSG00000119630.13	PGF	197.332	-0.316332	0.529185	0.597773	0.549992	0.860868
ECM Regulators	ENSG00000124102.4	PI3	167.424	0.247443	0.959901	-0.25778	0.796577	0.967149
Secreted Factors	ENSG00000100100.12	PIK3IP1	1328.32	-0.171285	0.378308	0.452766	0.650717	0.904314
ECM Regulators	ENSG00000104368.17	PLAT	2371.15	-0.412593	0.624097	0.661103	0.508546	0.835866
ECM Regulators	ENSG00000122861.15	PLAU	1537.88	0.218595	0.466471	-0.468614	0.639345	0.901717
ECM Regulators	ENSG00000122194.18	PLG	1.80159	-1.92306	1.27745	1.50539	0.132224	0.468222
ECM Regulators	ENSG00000083444.16	PLOD1	3028.96	-0.248208	0.310645	0.799009	0.424285	0.778761
ECM Regulators	ENSG00000152952.11	PLOD2	5450.31	0.56041	0.435219	-1.28765	0.197867	0.554913
ECM Regulators	ENSG00000106397.11	PLOD3	1178.07	-0.372981	0.219137	1.70204	0.0887472	0.406859
ECM-affiliated Proteins	ENSG00000161381.13	PLXDC1	280.75	-0.00055923	0.544911	0.00102628	0.999181	0.999419
ECM-affiliated Proteins	ENSG00000120594.16	PLXDC2	4839.14	-0.469418	0.436909	1.07441	0.282641	0.642017
ECM-affiliated Proteins	ENSG00000114554.11	PLXNA1	4198.81	0.161563	0.317539	-0.508797	0.610895	0.891743
ECM-affiliated Proteins	ENSG00000076356.6	PLXNA2	1672.43	-0.647409	0.421573	1.5357	0.124613	0.45661
ECM-affiliated Proteins	ENSG00000130827.6	PLXNA3	1577.19	-0.830514	0.312524	2.65744	0.00787356	0.100064
ECM-affiliated Proteins	ENSG00000221866.9	PLXNA4	954.067	0.560785	0.736073	-0.761861	0.446143	0.798445
ECM-affiliated Proteins	ENSG00000164050.12	PLXNB1	6730.46	-0.430732	0.313783	1.3727	0.169844	0.532886
ECM-affiliated Proteins	ENSG00000196576.14	PLXNB2	6015.35	-0.0787155	0.23555	0.334178	0.738246	0.937084
ECM-affiliated Proteins	ENSG00000198753.11	PLXNB3	83.314	-1.25157	0.637061	1.96459	0.0494613	0.29736
ECM-affiliated Proteins	ENSG00000136040.8	PLXNC1	1354.58	-0.365228	0.379703	0.961879	0.33611	0.698498
ECM-affiliated Proteins	ENSG00000004399.12	PLXND1	2883.84	-0.649502	0.311542	2.0848	0.0370873	0.25522
Proteoglycans	ENSG00000174348.13	PODN	413.174	-0.83731	0.728845	1.14882	0.250631	0.616415
Proteoglycans	ENSG00000132000.11	PODNL1	67.0422	-0.169945	0.592234	0.286956	0.774146	0.961934
ECM Glycoproteins	ENSG00000146707.14	POMZP3	125.719	-0.191755	0.416395	0.460513	0.645148	0.903388
ECM Glycoproteins	ENSG00000133110.14	POSTN	10103	0.453307	0.912924	-0.496544	0.61951	0.894909
Secreted Factors	ENSG00000163736.3	PPBP	9.05301	-0.033914	0.81534	0.0415949	0.966822	0.996127
Proteoglycans	ENSG00000188783.5	PRELP	136.843	-2.5202	0.774878	3.25238	0.00114442	0.0370923
Proteoglycans	ENSG00000186652.9	PRG2	2.43999	-2.57704	1.58383	1.62709	0.103718	0.438338
Proteoglycans	ENSG00000116690.12	PRG4	22.253	1.83167	1.1693	-1.56647	0.117239	0.445792
Secreted Factors	ENSG00000172179.11	PRL	0.940627	1.42195	1.59305	-0.892597	0.372073	0.724463
ECM Regulators	ENSG00000204983.12	PRSS1	252.348	-2.17131	0.871444	2.49162	0.012716	0.135818
ECM Regulators	ENSG00000164099.3	PRSS12	264.352	-0.325558	0.699786	0.465225	0.64177	0.901717
ECM Regulators	ENSG00000275896.5	PRSS2	234.272	1.22705	0.75699	-1.62095	0.105027	0.438338
ECM Regulators	ENSG00000010438.16	PRSS3	3.70908	-0.513248	0.652878	0.786131	0.431791	0.785359
Secreted Factors	ENSG00000125650.4	PSPN	61.852	0.263078	0.247156	-1.06442	0.287138	0.647834
Secreted Factors	ENSG00000105894.11	PTN	367.367	-1.45168	0.620817	2.33833	0.0193699	0.172101
ECM Glycoproteins	ENSG00000130508.10	PXDN	6095.65	-0.0702992	0.39895	0.17621	0.860129	0.979136
ECM Glycoproteins	ENSG00000147485.12	PXDNL	53.1201	-0.305227	0.548712	0.55626	0.578033	0.879311
ECM Regulators	ENSG00000126838.9	PZP	5.9499	1.40195	1.06253	-1.31945	0.187019	0.543666
ECM Regulators	ENSG00000171570.10	EGLN2	48.6836	-0.507596	0.794853	0.638603	0.523081	0.845664
ECM-affiliated Proteins	ENSG00000115386.5	REG1A	12.629	-0.0720831	1.01076	0.0713159	0.943146	0.988433
ECM-affiliated Proteins	ENSG00000172023.7	REG1B	0.168996	-0.677407	3.96219	0.170968	0.864249	0.979136
ECM-affiliated Proteins	ENSG00000172016.15	REG3A	0.284741	-1.0021	3.96213	0.25292	0.80033	0.967149
ECM-affiliated Proteins	ENSG00000143954.12	REG3G	4.75027	-0.434358	1.23908	0.350549	0.725927	0.933134
ECM-affiliated Proteins	ENSG00000134193.14	REG4	5.45797	-1.58701	1.60298	0.990036	0.322157	0.676663
ECM Glycoproteins	ENSG00000189056.13	RELN	511.81	-2.25081	0.805112	2.79564	0.00517967	0.0842727
Secreted Factors	ENSG00000215853.3	RPTN	0.946725	-2.91806	2.08242	1.40128	0.161129	0.515203
ECM Glycoproteins	ENSG00000169218.13	RSPO1	491.604	-2.39308	0.878916	2.72276	0.00647389	0.0915462
ECM Glycoproteins	ENSG00000147655.10	RSPO2	3.40239	-1.11184	1.10955	1.00206	0.316312	0.669995
ECM Glycoproteins	ENSG00000146374.13	RSPO3	327.31	-0.177357	0.805184	0.220269	0.825661	0.970684
ECM Glycoproteins	ENSG00000101282.8	RSPO4	24.4135	0.40489	0.902611	-0.448576	0.653737	0.904314
Secreted Factors	ENSG00000160678.11	S100A1	1055.73	-0.482306	0.807529	0.597262	0.550333	0.860868
Secreted Factors	ENSG00000197747.8	S100A10	1750.36	0.167915	0.425817	-0.394336	0.693333	0.920776
Secreted Factors	ENSG00000163191.5	S100A11	1181.11	-0.510223	0.385902	1.32216	0.186115	0.543666
Secreted Factors	ENSG00000163221.8	S100A12	5.77491	-1.557	1.05659	1.47361	0.140588	0.478475
Secreted Factors	ENSG00000189171.14	S100A13	4037.41	0.914494	0.424854	-2.15249	0.0313587	0.234956
Secreted Factors	ENSG00000189334.8	S100A14	1004.9	-0.149092	0.579285	0.257372	0.796892	0.967149
Secreted Factors	ENSG00000188643.10	S100A16	2486.2	0.28748	0.418261	-0.687324	0.491879	0.8297
Secreted Factors	ENSG00000196754.10	S100A2	954.463	0.585928	0.706321	-0.829549	0.406794	0.76056
Secreted Factors	ENSG00000188015.9	S100A3	27.1284	0.292448	0.487292	-0.600149	0.548407	0.860868
Secreted Factors	ENSG00000196154.11	S100A4	7677.76	0.784903	0.707721	-1.10906	0.267406	0.627278
Secreted Factors	ENSG00000196420.7	S100A5	26.4747	-0.194284	0.83265	0.233332	0.815503	0.967149
Secreted Factors	ENSG00000197956.9	S100A6	24131.8	0.304497	0.523244	-0.581941	0.560606	0.86446
Secreted Factors	ENSG00000143556.8	S100A7	18.1544	-3.98317	1.48109	2.68936	0.00715896	0.0945736
Secreted Factors	ENSG00000184330.11	S100A7A	2.57218	-2.48224	1.53411	1.61803	0.105655	0.438338
Secreted Factors	ENSG00000143546.9	S100A8	499.978	-1.218	0.762505	1.59737	0.110183	0.439773
Secreted Factors	ENSG00000163220.10	S100A9	2301.58	-1.02163	0.748976	1.36404	0.172556	0.533066
Secreted Factors	ENSG00000160307.9	S100B	53.1386	-0.430924	0.722932	0.596078	0.551123	0.860868
Secreted Factors	ENSG00000163993.6	S100P	111.524	-1.57457	1.06469	1.47891	0.139165	0.478475
Secreted Factors	ENSG00000171643.13	S100Z	3.73562	-0.507981	0.760263	0.668165	0.504028	0.832309
ECM Glycoproteins	ENSG00000164764.10	SBSPON	932.706	-0.634163	0.534216	1.18709	0.235192	0.60392
Secreted Factors	ENSG00000159307.18	SCUBE1	321.395	0.934969	1.23506	-0.757023	0.449036	0.800768
Secreted Factors	ENSG00000175356.12	SCUBE2	119.575	-1.02095	0.486379	2.09909	0.0358087	0.251412
Secreted Factors	ENSG00000146197.8	SCUBE3	288.988	0.0459747	0.772656	-0.0595022	0.952552	0.994437
ECM-affiliated Proteins	ENSG00000115884.10	SDC1	3541.71	0.539671	0.531674	-1.01504	0.310086	0.668552
ECM-affiliated Proteins	ENSG00000169439.11	SDC2	2268.75	-0.637106	0.482168	1.32134	0.186389	0.543666
ECM-affiliated Proteins	ENSG00000162512.15	SDC3	1977.19	-0.410499	0.290626	1.41247	0.157813	0.514162
ECM-affiliated Proteins	ENSG00000124145.6	SDC4	5539.77	0.61914	0.333422	-1.85693	0.0633218	0.353641
ECM-affiliated Proteins	ENSG00000075213.10	SEMA3A	815.255	2.13557	0.545975	-3.91148	9.17322e-05	0.00724874
ECM-affiliated Proteins	ENSG00000012171.18	SEMA3B	1345.56	-0.202937	0.360327	0.563201	0.573298	0.87527
ECM-affiliated Proteins	ENSG00000075223.13	SEMA3C	3548.81	-0.789376	0.492323	1.60337	0.108853	0.439773
ECM-affiliated Proteins	ENSG00000153993.13	SEMA3D	423.523	0.177758	0.68006	-0.261386	0.793795	0.967149
ECM-affiliated Proteins	ENSG00000170381.12	SEMA3E	327.9	-0.802738	0.855958	0.937824	0.348335	0.704472
ECM-affiliated Proteins	ENSG00000001617.11	SEMA3F	1059.63	-0.205791	0.442105	0.465479	0.641589	0.901717
ECM-affiliated Proteins	ENSG00000010319.6	SEMA3G	215.554	-1.7219	0.49808	3.45706	0.000546098	0.0249219
ECM-affiliated Proteins	ENSG00000196189.12	SEMA4A	380.952	-0.411438	0.43244	0.951435	0.341384	0.702305
ECM-affiliated Proteins	ENSG00000185033.14	SEMA4B	1094.35	1.23602	0.441409	-2.80017	0.00510754	0.0842727
ECM-affiliated Proteins	ENSG00000168758.10	SEMA4C	2347.24	-0.244162	0.289723	0.842744	0.399372	0.750222
ECM-affiliated Proteins	ENSG00000187764.11	SEMA4D	977.949	-0.498989	0.31954	1.56159	0.118385	0.445792
ECM-affiliated Proteins	ENSG00000135622.12	SEMA4F	344.593	-0.125382	0.240607	0.521105	0.602294	0.891743
ECM-affiliated Proteins	ENSG00000095539.15	SEMA4G	96.3406	-0.637958	0.508678	1.25415	0.209788	0.567083
ECM-affiliated Proteins	ENSG00000112902.11	SEMA5A	1534.03	-0.256012	0.528069	0.484808	0.627812	0.897572
ECM-affiliated Proteins	ENSG00000082684.14	SEMA5B	404.158	-0.167812	0.677397	0.247731	0.804342	0.967149
ECM-affiliated Proteins	ENSG00000092421.16	SEMA6A	291.971	1.16919	0.488437	-2.39374	0.0166776	0.156934
ECM-affiliated Proteins	ENSG00000167680.15	SEMA6B	167.443	-1.07435	0.476996	2.25232	0.0243022	0.199094
ECM-affiliated Proteins	ENSG00000143434.15	SEMA6C	393.62	-1.09762	0.54542	2.01244	0.0441736	0.275467
ECM-affiliated Proteins	ENSG00000137872.16	SEMA6D	641.779	-0.174478	0.496306	0.351553	0.725174	0.933134
ECM-affiliated Proteins	ENSG00000138623.9	SEMA7A	291.702	-0.414056	0.443114	0.934424	0.350085	0.704472
ECM Regulators	ENSG00000197249.13	SERPINA1	824.103	-0.77509	0.616701	1.25683	0.208814	0.567083
ECM Regulators	ENSG00000140093.9	SERPINA10	0.491172	-1.1167	2.71149	0.411841	0.680456	0.908481
ECM Regulators	ENSG00000186910.3	SERPINA11	0.420421	-1.36174	2.63055	0.517665	0.604692	0.891743
ECM Regulators	ENSG00000165953.9	SERPINA12	0.313	-1.1869	2.93184	0.40483	0.685603	0.914137
ECM Regulators	ENSG00000258597.3	SERPINA2	0.0594481	-0.100338	3.96219	0.0253239	0.979797	0.998945
ECM Regulators	ENSG00000273259.2	SERPINA3	328.486	-1.82616	0.692443	2.63727	0.00835764	0.104317
ECM Regulators	ENSG00000100665.11	SERPINA4	3.64931	-3.40653	2.03806	1.67146	0.094631	0.418995
ECM Regulators	ENSG00000188488.13	SERPINA5	1008.98	0.554548	0.751919	-0.73751	0.460812	0.81376
ECM Regulators	ENSG00000170099.5	SERPINA6	2.53369	-1.70878	1.16637	1.46504	0.142909	0.4831
ECM Regulators	ENSG00000123561.14	SERPINA7	0.160305	-1.01332	3.96213	0.25575	0.798144	0.967149
ECM Regulators	ENSG00000170054.14	SERPINA9	0.403506	0.888287	2.09781	-0.423435	0.671978	0.906559
ECM Regulators	ENSG00000021355.12	SERPINB1	1901.76	0.284313	0.386428	-0.735745	0.461886	0.81376
ECM Regulators	ENSG00000242550.5	SERPINB10	1.2534	-0.189544	1.52425	0.124353	0.901036	0.982016
ECM Regulators	ENSG00000206072.12	SERPINB11	0.108738	0.229416	3.96219	-0.0579012	0.953827	0.994437
ECM Regulators	ENSG00000166634.6	SERPINB12	1.29313	-2.0093	2.20237	0.912333	0.361593	0.717419
ECM Regulators	ENSG00000197641.11	SERPINB13	0.557797	0.0390988	2.40829	-0.0162351	0.987047	0.998945
ECM Regulators	ENSG00000197632.8	SERPINB2	285.875	0.728718	0.996617	-0.731192	0.464662	0.815596
ECM Regulators	ENSG00000057149.15	SERPINB3	6.88651	-0.311765	1.25327	0.248762	0.803545	0.967149
ECM Regulators	ENSG00000206073.10	SERPINB4	4.4054	0.593929	1.1829	-0.502097	0.615599	0.891743
ECM Regulators	ENSG00000206075.13	SERPINB5	230.348	-1.09674	1.00995	1.08594	0.277507	0.638318
ECM Regulators	ENSG00000124570.17	SERPINB6	1631.22	0.33567	0.352073	-0.95341	0.340382	0.701733
ECM Regulators	ENSG00000166396.12	SERPINB7	22.2304	-0.615926	0.979903	0.628558	0.529638	0.85124
ECM Regulators	ENSG00000166401.14	SERPINB8	218.055	0.0376099	0.3664	-0.102647	0.918243	0.983902
ECM Regulators	ENSG00000170542.5	SERPINB9	484.882	-0.396858	0.250747	1.5827	0.113489	0.439773
ECM Regulators	ENSG00000117601.13	SERPINC1	0.933683	0.55332	0.927867	-0.596336	0.550951	0.860868
ECM Regulators	ENSG00000099937.10	SERPIND1	2.33653	-4.24941	1.76946	2.40153	0.0163266	0.156934
ECM Regulators	ENSG00000106366.8	SERPINE1	3566.84	-1.50741	0.731049	2.06199	0.0392092	0.261837
ECM Regulators	ENSG00000135919.12	SERPINE2	1912.01	-2.56982	0.661481	3.88495	0.000102352	0.00724874
ECM Regulators	ENSG00000253309.6	SERPINE3	1.20343	2.43555	1.81431	-1.34241	0.179462	0.543666
ECM Regulators	ENSG00000132386.10	SERPINF1	2116.1	-0.265208	0.619012	0.428438	0.668332	0.905541
ECM Regulators	ENSG00000167711.13	SERPINF2	47.1642	-1.17688	0.567977	2.07206	0.0382596	0.257803
ECM Regulators	ENSG00000149131.15	SERPING1	1831.4	-0.717725	0.459821	1.56088	0.118552	0.445792
ECM Regulators	ENSG00000149257.13	SERPINH1	8043.62	0.143599	0.331552	-0.433111	0.664934	0.904314
ECM Regulators	ENSG00000163536.12	SERPINI1	189.094	-0.459514	0.426609	1.07713	0.281422	0.640697
ECM Regulators	ENSG00000114204.14	SERPINI2	58.7571	-0.517786	0.906469	0.571212	0.567856	0.871768
Secreted Factors	ENSG00000104332.11	SFRP1	774.515	-0.134349	0.810902	0.165679	0.86841	0.979136
Secreted Factors	ENSG00000145423.4	SFRP2	450.96	-0.0766107	0.811534	0.0944022	0.92479	0.983985
Secreted Factors	ENSG00000106483.11	SFRP4	1345.57	-1.84859	0.723888	2.5537	0.0106585	0.123001
Secreted Factors	ENSG00000120057.4	SFRP5	95.0453	2.64503	1.09712	-2.4109	0.0159134	0.156931
ECM-affiliated Proteins	ENSG00000196260.4	SFTA2	28.8604	-1.26627	1.62586	0.77883	0.43608	0.78604
ECM-affiliated Proteins	ENSG00000229415.9	SFTA3	1.19544	-0.324686	1.98327	0.163713	0.869957	0.979136
ECM-affiliated Proteins	ENSG00000122852.14	SFTPA1	0.0559471	-0.100338	3.96219	0.0253239	0.979797	0.998945
ECM-affiliated Proteins	ENSG00000185303.15	SFTPA2	2.20046	2.1579	0.792267	-2.7237	0.00645542	0.0915462
ECM-affiliated Proteins	ENSG00000168878.16	SFTPB	2.91898	-1.31231	1.02341	1.28229	0.199741	0.555512
ECM-affiliated Proteins	ENSG00000168484.12	SFTPC	0.0565451	-0.100338	3.96219	0.0253239	0.979797	0.998945
ECM-affiliated Proteins	ENSG00000133661.15	SFTPD	101.239	-1.55451	0.840363	1.84981	0.0643409	0.353641
Secreted Factors	ENSG00000164690.7	SHH	39.6712	-3.93805	1.41532	2.78244	0.00539518	0.0842727
ECM Glycoproteins	ENSG00000187122.16	SLIT1	88.386	2.00459	0.810468	-2.47337	0.0133844	0.138535
ECM Glycoproteins	ENSG00000145147.19	SLIT2	1311.65	0.169017	0.501071	-0.337311	0.735883	0.937084
ECM Glycoproteins	ENSG00000184347.14	SLIT3	1115.11	0.479008	0.530298	-0.90328	0.366377	0.719225
ECM Regulators	ENSG00000124107.5	SLPI	17496.5	0.148554	0.735508	-0.201974	0.839937	0.975558
ECM Glycoproteins	ENSG00000198732.10	SMOC1	17.293	-1.49414	0.730801	2.04453	0.0409012	0.266536
ECM Glycoproteins	ENSG00000112562.18	SMOC2	1538.57	-0.860963	0.618595	1.3918	0.163982	0.521006
ECM Glycoproteins	ENSG00000162804.13	SNED1	599.815	-0.649866	0.481266	1.35033	0.176912	0.543666
ECM Regulators	ENSG00000106304.15	SPAM1	0.523225	0.469887	1.76002	-0.266978	0.789486	0.967149
ECM Glycoproteins	ENSG00000113140.10	SPARC	46947.1	0.426029	0.598287	-0.712082	0.476414	0.821855
ECM Glycoproteins	ENSG00000152583.12	SPARCL1	5361.99	-0.523203	0.584169	0.895636	0.370447	0.723776
Proteoglycans	ENSG00000152377.13	SPOCK1	234.425	-0.599534	0.65973	0.908757	0.363479	0.717419
Proteoglycans	ENSG00000107742.12	SPOCK2	6403.02	0.460276	0.660371	-0.696995	0.485806	0.825294
Proteoglycans	ENSG00000196104.10	SPOCK3	91.2669	-1.5024	0.893197	1.68205	0.0925598	0.416727
ECM Glycoproteins	ENSG00000262655.3	SPON1	20415.2	0.159745	0.650703	-0.245496	0.806073	0.967149
ECM Glycoproteins	ENSG00000159674.11	SPON2	1399.85	-0.868221	0.567227	1.53064	0.125858	0.45783
ECM Glycoproteins	ENSG00000118785.13	SPP1	15702.9	-1.1908	0.56567	2.10511	0.035282	0.249459
Proteoglycans	ENSG00000122862.4	SRGN	2884.53	-0.725374	0.537668	1.34911	0.177301	0.543666
ECM Glycoproteins	ENSG00000101955.14	SRPX	217.934	0.150206	0.576228	-0.260671	0.794346	0.967149
ECM Glycoproteins	ENSG00000102359.5	SRPX2	523.368	-1.05309	0.598438	1.75972	0.0784549	0.380804
ECM Glycoproteins	ENSG00000197558.11	SSPO	155.251	-0.303176	0.489773	0.619013	0.535908	0.855408
ECM Regulators	ENSG00000149418.10	ST14	5622.83	-0.518083	0.448886	1.15415	0.248438	0.61591
ECM Regulators	ENSG00000137573.13	SULF1	5907.74	-0.115391	0.692158	0.166712	0.867597	0.979136
ECM Regulators	ENSG00000196562.14	SULF2	2803.86	-0.0624376	0.581734	0.10733	0.914527	0.982016
ECM Glycoproteins	ENSG00000165124.17	SVEP1	880.216	0.272479	0.649672	-0.41941	0.674917	0.90669
Secreted Factors	ENSG00000159450.12	TCHH	16.2336	-2.59783	0.809783	3.20806	0.00133634	0.0375157
Secreted Factors	ENSG00000182898.3	TCHHL1	0.802098	-1.81727	2.47819	0.733303	0.463373	0.814758
Secreted Factors	ENSG00000241186.8	TDGF1	30.0949	-4.94245	1.24092	3.98289	6.8082e-05	0.00621403
ECM Glycoproteins	ENSG00000109927.9	TECTA	49.5071	-0.526458	0.424793	1.23933	0.215225	0.573147
ECM Glycoproteins	ENSG00000119913.4	TECTB	0.127054	-0.921396	3.96215	0.232549	0.816111	0.967149
Secreted Factors	ENSG00000163235.15	TGFA	605.717	0.862239	0.677405	-1.27286	0.203069	0.557054
Secreted Factors	ENSG00000105329.9	TGFB1	319.747	-1.32909	0.462607	2.87304	0.00406548	0.07851
Secreted Factors	ENSG00000092969.11	TGFB2	740.016	-0.142541	0.624739	0.228161	0.819521	0.967149
Secreted Factors	ENSG00000119699.7	TGFB3	478.841	0.603553	0.508276	-1.18745	0.23505	0.60392
ECM Glycoproteins	ENSG00000120708.16	TGFBI	6850.94	-0.261771	0.577423	0.453344	0.650301	0.904314
ECM Regulators	ENSG00000092295.11	TGM1	956.082	0.158902	0.71527	-0.222157	0.824192	0.970092
ECM Regulators	ENSG00000198959.11	TGM2	2533.1	-0.562145	0.456183	1.23228	0.217845	0.573492
ECM Regulators	ENSG00000125780.11	TGM3	19.4703	-0.517447	1.00807	0.513306	0.607737	0.891743
ECM Regulators	ENSG00000163810.11	TGM4	1.44312	0.320394	0.878756	-0.3646	0.71541	0.933134
ECM Regulators	ENSG00000104055.15	TGM5	7.25636	-1.91746	1.16659	1.64364	0.100251	0.433238
ECM Regulators	ENSG00000159495.7	TGM7	2.73152	-2.18618	1.17454	1.86131	0.0627005	0.353641
ECM Glycoproteins	ENSG00000137801.10	THBS1	15043.5	-1.27969	0.591369	2.16395	0.0304682	0.23066
ECM Glycoproteins	ENSG00000186340.14	THBS2	10387.7	-0.621173	0.72178	0.860613	0.389451	0.740548
ECM Glycoproteins	ENSG00000169231.13	THBS3	1697.18	-0.233128	0.433995	0.537169	0.591151	0.887971
ECM Glycoproteins	ENSG00000113296.14	THBS4	486.979	-1.75487	0.798135	2.19871	0.0278987	0.215464
Secreted Factors	ENSG00000090534.17	THPO	4.15354	-1.38497	0.868679	1.59434	0.11086	0.439773
ECM Glycoproteins	ENSG00000187720.14	THSD4	7036.24	-1.15302	0.673209	1.71272	0.0867634	0.401368
ECM Regulators	ENSG00000102265.11	TIMP1	4073.52	-1.14184	0.525649	2.17225	0.0298365	0.228671
ECM Regulators	ENSG00000035862.12	TIMP2	5341.45	-0.762772	0.456492	1.67094	0.0947329	0.418995
ECM Regulators	ENSG00000100234.11	TIMP3	7115.52	-0.776873	0.565225	1.37445	0.169302	0.53285
ECM Regulators	ENSG00000157150.4	TIMP4	21.6608	0.055845	0.662862	-0.0842484	0.932859	0.985547
ECM Glycoproteins	ENSG00000137251.15	TINAG	0.798019	0.349253	2.99092	-0.116771	0.907042	0.982016
ECM Glycoproteins	ENSG00000142910.15	TINAGL1	712.247	-0.311271	0.458474	0.678927	0.497184	0.830571
ECM Regulators	ENSG00000038295.7	TLL1	100.114	0.289719	0.562366	-0.515179	0.606428	0.891743
ECM Regulators	ENSG00000095587.8	TLL2	29.7447	0.295649	0.522473	-0.565865	0.571485	0.874651
ECM Regulators	ENSG00000154646.8	TMPRSS15	2.12611	-2.36998	1.63214	1.45206	0.146484	0.487481
ECM Glycoproteins	ENSG00000041982.15	TNC	4457.11	0.758688	0.700049	-1.08376	0.278469	0.638318
Secreted Factors	ENSG00000232810.3	TNF	73.5896	0.0512157	0.640731	-0.0799331	0.93629	0.987432
ECM Glycoproteins	ENSG00000123610.4	TNFAIP6	179.962	0.490741	0.662513	-0.740726	0.45886	0.81376
Secreted Factors	ENSG00000121858.10	TNFSF10	1680.17	-0.740021	0.541137	1.36753	0.171459	0.533066
Secreted Factors	ENSG00000120659.14	TNFSF11	15.9872	-2.21311	0.792651	2.79204	0.00523773	0.0842727
Secreted Factors	ENSG00000239697.10	TNFSF12	157.783	-0.519556	0.468125	1.10987	0.267057	0.627278
Secreted Factors	ENSG00000161955.16	TNFSF13	637.049	-0.393368	0.35312	1.11398	0.265288	0.626703
Secreted Factors	ENSG00000102524.11	TNFSF13B	305.816	-0.532155	0.524637	1.01433	0.310425	0.668552
Secreted Factors	ENSG00000125735.10	TNFSF14	36.6551	0.206253	0.768953	-0.268226	0.788525	0.967149
Secreted Factors	ENSG00000181634.7	TNFSF15	247.862	-0.188512	0.455236	0.414096	0.678804	0.907482
Secreted Factors	ENSG00000120337.8	TNFSF18	16.7931	-0.346693	0.65201	0.53173	0.594913	0.888402
Secreted Factors	ENSG00000117586.10	TNFSF4	290.861	-0.116484	0.50914	0.228785	0.819036	0.967149
Secreted Factors	ENSG00000106952.7	TNFSF8	83.0373	-0.205595	0.463834	0.443251	0.657584	0.904314
Secreted Factors	ENSG00000125657.4	TNFSF9	36.279	-1.93673	0.653687	2.96278	0.00304872	0.0624676
ECM Glycoproteins	ENSG00000120332.15	TNN	25.2094	-0.00794167	0.771076	0.0102995	0.991782	0.998945
ECM Glycoproteins	ENSG00000116147.16	TNR	20.8235	2.13241	1.15705	-1.84296	0.0653342	0.353641
ECM Glycoproteins	ENSG00000168477.17	TNXB	1960.03	-0.644919	0.839708	0.768027	0.442471	0.793287
Secreted Factors	ENSG00000115705.20	TPO	1.71833	0.803872	1.14789	-0.700306	0.483736	0.824863
ECM Glycoproteins	ENSG00000182704.7	TSKU	1224.39	-1.3154	0.588744	2.23424	0.025467	0.202928
ECM Glycoproteins	ENSG00000175894.14	TSPEAR	8.28352	0.604858	0.923469	-0.654984	0.512478	0.836129
Proteoglycans	ENSG00000038427.15	VCAN	15572.4	-0.291289	0.654566	0.445011	0.656312	0.904314
Secreted Factors	ENSG00000112715.20	VEGFA	7987.16	-1.45596	0.403889	3.60485	0.000312331	0.0174212
Secreted Factors	ENSG00000173511.9	VEGFB	1298.81	-0.26777	0.202054	1.32524	0.185093	0.543666
Secreted Factors	ENSG00000150630.3	VEGFC	210.638	0.383549	0.556599	-0.689093	0.490765	0.8297
Secreted Factors	ENSG00000165197.4	VEGFD	4.63325	-0.662663	0.709636	0.933807	0.350404	0.704472
ECM Glycoproteins	ENSG00000205221.12	VIT	90.844	-2.1762	1.37705	1.58033	0.114031	0.439773
ECM Glycoproteins	ENSG00000109072.13	VTN	66.6968	0.168471	1.09531	-0.153812	0.877758	0.979136
ECM Glycoproteins	ENSG00000179403.11	VWA1	2879.92	-0.496534	0.340039	1.46023	0.144227	0.484295
ECM Glycoproteins	ENSG00000165816.12	VWA2	292.242	-0.00927223	0.599257	0.0154729	0.987655	0.998945
ECM Glycoproteins	ENSG00000175267.14	VWA3A	54.0184	-1.6171	0.795236	2.03348	0.0420041	0.266691
ECM Glycoproteins	ENSG00000168658.18	VWA3B	18.5354	-2.22611	0.643272	3.4606	0.000538974	0.0249219
ECM Glycoproteins	ENSG00000110002.15	VWA5A	705.99	-0.292451	0.497526	0.587811	0.556659	0.86172
ECM Glycoproteins	ENSG00000158816.15	VWA5B1	12.3372	1.89912	0.934977	-2.0312	0.0422349	0.266691
ECM Glycoproteins	ENSG00000145198.14	VWA5B2	12.3314	-2.00392	0.737476	2.71727	0.00658233	0.0917869
ECM Glycoproteins	ENSG00000204396.10	VWA7	134.677	0.159489	0.523393	-0.30472	0.760579	0.948598
ECM Glycoproteins	ENSG00000138614.14	VWA9	1181.83	0.499105	0.191736	-2.60308	0.00923891	0.111757
Secreted Factors	ENSG00000188730.4	VWC2	76.4877	-1.27663	1.22861	1.03908	0.298766	0.658309
Secreted Factors	ENSG00000174453.9	VWC2L	0.676067	0.615226	1.0795	-0.569918	0.568733	0.871768
ECM Glycoproteins	ENSG00000167992.12	VWCE	139.883	-1.60131	0.638989	2.50601	0.0122103	0.133252
ECM Glycoproteins	ENSG00000146530.11	VWDE	263.148	-0.884207	0.780714	1.13256	0.257398	0.621221
ECM Glycoproteins	ENSG00000110799.13	VWF	5086.81	-1.9224	0.453681	4.23733	2.26193e-05	0.00324425
Secreted Factors	ENSG00000127578.6	WFIKKN1	18.2346	0.324292	0.507922	-0.638468	0.523169	0.845664
Secreted Factors	ENSG00000173714.7	WFIKKN2	24.2538	-2.57016	1.15966	2.21631	0.0266704	0.209833
Secreted Factors	ENSG00000156076.9	WIF1	21.969	-0.519105	1.81909	0.285366	0.775364	0.962256
ECM Glycoproteins	ENSG00000104415.13	WISP1	1009.24	-0.849904	0.634971	1.33849	0.180736	0.543666
ECM Glycoproteins	ENSG00000064205.10	WISP2	88.4901	-2.36549	0.794397	2.97771	0.00290409	0.0620364
ECM Glycoproteins	ENSG00000112761.19	WISP3	135.474	0.0950207	0.792267	-0.119935	0.904534	0.982016
Secreted Factors	ENSG00000125084.11	WNT1	0.189653	-0.928355	2.71556	0.341865	0.732452	0.937084
Secreted Factors	ENSG00000135925.8	WNT10A	761.523	0.0943077	0.681018	-0.13848	0.889861	0.982016
Secreted Factors	ENSG00000169884.13	WNT10B	12.1812	-0.757762	0.658538	1.15067	0.249866	0.616415
Secreted Factors	ENSG00000085741.12	WNT11	674.389	0.739192	0.71257	-1.03736	0.299568	0.658309
Secreted Factors	ENSG00000002745.12	WNT16	1.5574	0.452164	1.02537	-0.440975	0.659231	0.904314
Secreted Factors	ENSG00000105989.8	WNT2	132.834	0.000974874	0.659754	-0.00147763	0.998821	0.999419
Secreted Factors	ENSG00000134245.17	WNT2B	274.763	-0.471883	0.691903	0.682008	0.495234	0.830074
Secreted Factors	ENSG00000108379.9	WNT3	80.4561	0.381889	0.529208	-0.721623	0.470526	0.820153
Secreted Factors	ENSG00000154342.5	WNT3A	13.546	-0.308946	0.854489	0.361556	0.717684	0.933134
Secreted Factors	ENSG00000162552.14	WNT4	200.431	1.18148	0.74392	-1.58819	0.112244	0.439773
Secreted Factors	ENSG00000114251.13	WNT5A	1703.06	-0.730618	0.482248	1.51502	0.129766	0.465305
Secreted Factors	ENSG00000111186.12	WNT5B	265.839	0.738255	0.684482	-1.07856	0.280784	0.640697
Secreted Factors	ENSG00000115596.3	WNT6	129.007	-0.619033	0.726546	0.852022	0.394202	0.745933
Secreted Factors	ENSG00000154764.5	WNT7A	1638.42	1.24003	0.788473	-1.5727	0.115789	0.44371
Secreted Factors	ENSG00000188064.9	WNT7B	90.567	0.0742499	0.678736	-0.109394	0.91289	0.982016
Secreted Factors	ENSG00000061492.11	WNT8A	0.531466	1.35872	1.29908	-1.04591	0.295605	0.655159
Secreted Factors	ENSG00000075290.7	WNT8B	4.25231	0.0111918	0.746046	-0.0150014	0.988031	0.998945
Secreted Factors	ENSG00000143816.7	WNT9A	209.819	0.353353	0.402347	-0.87823	0.379819	0.732191
Secreted Factors	ENSG00000158955.10	WNT9B	3.4076	0.297587	0.93429	-0.318517	0.750093	0.946304
Secreted Factors	ENSG00000143184.4	XCL1	30.6218	1.09385	0.733747	-1.49077	0.136021	0.474183
Secreted Factors	ENSG00000143185.3	XCL2	9.94232	-1.14675	0.866779	1.32301	0.185833	0.543666
Secreted Factors	ENSG00000186660.14	ZFP91	3331.96	-0.0773258	0.158605	0.487538	0.625877	0.897572
ECM Glycoproteins	ENSG00000149506.11	ZP1	3.99612	-2.66591	1.30602	2.04125	0.0412258	0.266536
ECM Glycoproteins	ENSG00000103310.10	ZP2	0.371756	-1.76118	2.38328	0.738975	0.459922	0.81376
ECM Glycoproteins	ENSG00000188372.14	ZP3	116.446	-0.0359098	0.482066	0.0744913	0.940619	0.988433
ECM Glycoproteins	ENSG00000116996.9	ZP4	0.113812	-0.677407	3.96219	0.170968	0.864249	0.979136
ECM Glycoproteins	ENSG00000170044.8	ZPLD1	11.5731	-0.463921	1.05537	0.439581	0.660241	0.904314

## Sheet: Supplementary Data 7
Matrisome component	EnsemblID	gene_name	baseMean	log2FoldChange	lfcSE	stat	pvalue	padj
ECM Regulators	ENSG00000175899.14	A2M	11461.8	1.44066	0.329442	-4.37303	1.22533e-05	6.20629e-05
ECM Regulators	ENSG00000166535.19	A2ML1	71.6273	0.0402873	0.623455	-0.0646195	0.948477	0.986455
ECM Glycoproteins	ENSG00000154175.16	ABI3BP	454.496	0.961301	0.499935	-1.92285	0.0544984	0.112667
Proteoglycans	ENSG00000157766.15	ACAN	135.979	6.59737	0.611386	-10.7908	3.80262e-27	2.96312e-25
ECM Regulators	ENSG00000137845.14	ADAM10	6300.78	-0.28528	0.135318	2.10822	0.0350119	0.0777785
ECM Regulators	ENSG00000073670.13	ADAM11	55.5521	1.57007	0.401964	-3.90599	9.38388e-05	0.000397735
ECM Regulators	ENSG00000148848.14	ADAM12	2162	3.83503	0.529865	-7.23775	4.56193e-13	8.25221e-12
ECM Regulators	ENSG00000143537.13	ADAM15	2541.43	-1.02603	0.256446	4.00098	6.30816e-05	0.00027663
ECM Regulators	ENSG00000151694.12	ADAM17	3472.55	-0.158677	0.150646	1.05331	0.292199	0.442448
ECM Regulators	ENSG00000168619.15	ADAM18	0.94322	0.523825	1.16745	-0.448691	0.653654	0.805537
ECM Regulators	ENSG00000135074.15	ADAM19	1117.58	0.0648259	0.33931	-0.191052	0.848485	0.936291
ECM Regulators	ENSG00000104755.14	ADAM2	0.840209	0.113939	2.15568	-0.0528551	0.957847	0.989092
ECM Regulators	ENSG00000134007.3	ADAM20	48.5673	0.445071	0.326018	-1.36517	0.172199	0.285029
ECM Regulators	ENSG00000139985.6	ADAM21	23.0598	-1.06428	0.498277	2.13592	0.0326859	0.0732541
ECM Regulators	ENSG00000008277.14	ADAM22	337.619	1.77329	0.452651	-3.91755	8.94525e-05	0.0003821
ECM Regulators	ENSG00000114948.12	ADAM23	102.815	0.871013	0.535169	-1.62755	0.10362	0.194501
ECM Regulators	ENSG00000042980.12	ADAM28	847.347	0.146166	0.374592	-0.3902	0.696388	0.835914
ECM Regulators	ENSG00000168594.15	ADAM29	0.573819	-1.38179	0.902505	1.53106	0.125755	0.225469
ECM Regulators	ENSG00000134249.6	ADAM30	0.23373	-1.54469	1.5216	1.01518	0.310021	0.461163
ECM Regulators	ENSG00000197140.14	ADAM32	273.084	0.25369	0.349839	-0.725161	0.468353	0.624266
ECM Regulators	ENSG00000149451.17	ADAM33	330.689	1.24211	0.505603	-2.45669	0.0140222	0.0355134
ECM Regulators	ENSG00000069206.15	ADAM7	0.0566882	-0.114753	4.3787	0.0262071	0.979092	0.999724
ECM Regulators	ENSG00000151651.15	ADAM8	885.76	0.0790423	0.321937	-0.245521	0.806053	0.909278
ECM Regulators	ENSG00000168615.11	ADAM9	5097.18	-0.31074	0.192884	1.61102	0.107176	0.199672
ECM Regulators	ENSG00000134028.14	ADAMDEC1	286.091	2.30781	0.490777	-4.70236	2.57169e-06	1.43139e-05
ECM Regulators	ENSG00000154734.14	ADAMTS1	6289.36	-0.132366	0.403553	0.328001	0.742911	0.867015
ECM Regulators	ENSG00000142303.13	ADAMTS10	364.608	0.675136	0.387145	-1.74388	0.0811796	0.158144
ECM Regulators	ENSG00000151388.10	ADAMTS12	1704.77	2.60888	0.485674	-5.37166	7.80162e-08	6.07927e-07
ECM Regulators	ENSG00000160323.18	ADAMTS13	137.48	0.335326	0.258373	-1.29784	0.194343	0.31702
ECM Regulators	ENSG00000138316.10	ADAMTS14	538.669	2.65174	0.405064	-6.54647	5.89125e-11	7.95712e-10
ECM Regulators	ENSG00000166106.3	ADAMTS15	1389.71	0.492676	0.365959	-1.34626	0.178219	0.293554
ECM Regulators	ENSG00000145536.15	ADAMTS16	500.878	4.16895	0.609066	-6.84483	7.65652e-12	1.10801e-10
ECM Regulators	ENSG00000140470.13	ADAMTS17	147.884	0.855442	0.362277	-2.36129	0.0182115	0.044561
ECM Regulators	ENSG00000140873.15	ADAMTS18	75.0102	2.30853	0.532279	-4.33708	1.4439e-05	7.12701e-05
ECM Regulators	ENSG00000145808.8	ADAMTS19	40.3279	1.77005	0.78282	-2.26113	0.0237515	0.0562156
ECM Regulators	ENSG00000087116.14	ADAMTS2	2083.42	1.06181	0.477792	-2.22232	0.0262617	0.0611566
ECM Regulators	ENSG00000173157.16	ADAMTS20	31.2804	3.37413	0.700896	-4.81402	1.47922e-06	8.71191e-06
ECM Regulators	ENSG00000156140.9	ADAMTS3	263.816	-0.0837957	0.413321	0.202737	0.83934	0.930828
ECM Regulators	ENSG00000158859.9	ADAMTS4	596.946	4.97596	0.478632	-10.3962	2.57972e-25	1.74217e-23
ECM Regulators	ENSG00000154736.5	ADAMTS5	787.681	1.91725	0.425471	-4.50617	6.60078e-06	3.5567e-05
ECM Regulators	ENSG00000049192.14	ADAMTS6	331.234	1.23665	0.455984	-2.71204	0.00668713	0.0188168
ECM Regulators	ENSG00000136378.14	ADAMTS7	438.009	1.53233	0.434538	-3.52634	0.000421349	0.00159353
ECM Regulators	ENSG00000134917.9	ADAMTS8	43.36	1.32914	0.610617	-2.17672	0.0295013	0.0673081
ECM Regulators	ENSG00000163638.13	ADAMTS9	2213.06	1.09047	0.39311	-2.77395	0.00553807	0.0160288
ECM Regulators	ENSG00000178031.16	ADAMTSL1	402.491	4.29958	0.442629	-9.71374	2.63483e-22	1.40478e-20
ECM Regulators	ENSG00000197859.9	ADAMTSL2	214.181	3.27397	0.41694	-7.85236	4.08269e-15	1.00872e-13
ECM Regulators	ENSG00000156218.12	ADAMTSL3	362.007	0.347622	0.394879	-0.880325	0.378683	0.538773
ECM Regulators	ENSG00000143382.14	ADAMTSL4	202.949	-0.714103	0.359873	1.98432	0.0472203	0.100477
ECM Regulators	ENSG00000185761.10	ADAMTSL5	25.1711	0.349262	0.470552	-0.742238	0.457943	0.615247
ECM Glycoproteins	ENSG00000181092.9	ADIPOQ	225.098	5.9144	1.18384	-4.99594	5.85495e-07	3.77775e-06
ECM Glycoproteins	ENSG00000106624.9	AEBP1	9250.02	3.90668	0.431062	-9.06291	1.2702e-19	4.5954e-18
ECM Glycoproteins	ENSG00000188157.13	AGRN	14113.2	0.0954804	0.283626	-0.336642	0.736387	0.86438
ECM Regulators	ENSG00000135744.7	AGT	48.0892	1.23602	0.58983	-2.09555	0.0361222	0.0795473
ECM Glycoproteins	ENSG00000178522.14	AMBN	0.0602155	-0.114752	4.33065	0.0264977	0.97886	0.999724
ECM Regulators	ENSG00000106927.11	AMBP	4.52274	1.06977	0.917371	-1.16613	0.243562	0.379582
Secreted Factors	ENSG00000104899.6	AMH	53.9103	-1.27399	0.560853	2.27152	0.0231157	0.0549677
Secreted Factors	ENSG00000154188.9	ANGPT1	276.21	2.30609	0.427131	-5.39903	6.7001e-08	5.2614e-07
Secreted Factors	ENSG00000091879.13	ANGPT2	476.187	7.50566	0.458398	-16.3737	2.94856e-60	2.98689e-57
Secreted Factors	ENSG00000101280.7	ANGPT4	8.39271	2.75058	0.72125	-3.81364	0.000136937	0.00056389
Secreted Factors	ENSG00000116194.12	ANGPTL1	332.712	1.53554	0.556714	-2.75822	0.00581174	0.0166779
Secreted Factors	ENSG00000136859.9	ANGPTL2	848.555	2.19982	0.402938	-5.45944	4.7763e-08	3.90193e-07
Secreted Factors	ENSG00000132855.4	ANGPTL3	0.218472	-2.07036	2.9567	0.700228	0.483785	0.642299
Secreted Factors	ENSG00000167772.11	ANGPTL4	689.653	-1.0653	0.466976	2.28127	0.0225327	0.0539614
Secreted Factors	ENSG00000187151.7	ANGPTL5	3.89014	4.56609	1.42155	-3.21206	0.00131788	0.00449499
Secreted Factors	ENSG00000130812.10	ANGPTL6	15.2203	0.670598	0.444285	-1.50939	0.1312	0.231947
Secreted Factors	ENSG00000171819.4	ANGPTL7	10.9032	1.68558	0.76401	-2.20622	0.0273684	0.063153
ECM Glycoproteins	ENSG00000011201.11	ANOS1	870.067	1.16135	0.309937	-3.74704	0.000178932	0.000722143
ECM-affiliated Proteins	ENSG00000135046.13	ANXA1	7902.7	-1.04479	0.299124	3.49283	0.000477939	0.00177997
ECM-affiliated Proteins	ENSG00000109511.11	ANXA10	1.18514	-0.324841	1.23841	0.262305	0.793086	0.901105
ECM-affiliated Proteins	ENSG00000122359.17	ANXA11	5372.37	-0.559041	0.189469	2.95056	0.00317198	0.0096493
ECM-affiliated Proteins	ENSG00000104537.16	ANXA13	11.3062	1.84681	0.626927	-2.94581	0.00322113	0.00976946
ECM-affiliated Proteins	ENSG00000182718.16	ANXA2	19359.6	-0.390357	0.253276	1.54123	0.123261	0.22297
ECM-affiliated Proteins	ENSG00000138772.12	ANXA3	2107.92	-1.19973	0.3332	3.60063	0.000317451	0.0012321
ECM-affiliated Proteins	ENSG00000196975.15	ANXA4	2186.19	-0.0764749	0.254212	0.300831	0.763543	0.882956
ECM-affiliated Proteins	ENSG00000164111.14	ANXA5	8845.72	-0.480358	0.194	2.47607	0.0132836	0.0340781
ECM-affiliated Proteins	ENSG00000197043.13	ANXA6	3895.37	0.384503	0.275318	-1.39658	0.16254	0.274059
ECM-affiliated Proteins	ENSG00000138279.15	ANXA7	3480.26	-0.192769	0.165569	1.16428	0.244309	0.380161
ECM-affiliated Proteins	ENSG00000265190.6	ANXA8	222.354	-0.355485	0.601389	0.591107	0.554449	0.712657
ECM-affiliated Proteins	ENSG00000264230.7	ANXA8L1	172.343	-0.0630619	0.552509	0.114137	0.909129	0.969419
ECM-affiliated Proteins	ENSG00000143412.9	ANXA9	113.745	-0.256524	0.459975	0.557692	0.577055	0.733446
Secreted Factors	ENSG00000109321.10	AREG	215.398	-1.14958	0.570618	2.01462	0.0439447	0.0947148
Secreted Factors	ENSG00000117407.16	ARTN	76.8587	-0.117978	0.354561	0.332745	0.739327	0.866711
Proteoglycans	ENSG00000106819.11	ASPN	597.44	6.96004	0.580084	-11.9983	3.62562e-33	4.59094e-31
ECM Regulators	ENSG00000188886.3	ASTL	15.2489	-0.854426	0.489415	1.74581	0.0808439	0.157794
Proteoglycans	ENSG00000132692.18	BCAN	4.98576	2.62551	0.960839	-2.73251	0.00628528	0.0177849
Secreted Factors	ENSG00000176697.18	BDNF	55.6091	-0.229377	0.495136	0.46326	0.643178	0.799435
ECM Glycoproteins	ENSG00000242252.1	BGLAP	20.5656	1.18636	0.350941	-3.38051	0.000723508	0.0026459
Proteoglycans	ENSG00000182492.15	BGN	3101.7	5.58891	0.435544	-12.832	1.08497e-37	1.83179e-35
ECM Regulators	ENSG00000168487.17	BMP1	1456.87	0.233757	0.277213	-0.843241	0.399093	0.559169
Secreted Factors	ENSG00000163217.1	BMP10	0.108556	0.376742	3.52607	-0.106845	0.914912	0.97201
Secreted Factors	ENSG00000130385.5	BMP15	0.17032	0.528338	3.36585	-0.15697	0.875268	0.948285
Secreted Factors	ENSG00000125845.6	BMP2	99.4376	-0.105043	0.458333	0.229186	0.818724	0.915417
Secreted Factors	ENSG00000152785.6	BMP3	73.5399	0.0459216	0.661779	-0.0693911	0.944678	0.98554
Secreted Factors	ENSG00000125378.15	BMP4	202.83	2.21366	0.371705	-5.95542	2.59405e-09	2.65431e-08
Secreted Factors	ENSG00000112175.7	BMP5	2.80211	1.06857	1.20461	-0.887066	0.375044	0.535852
Secreted Factors	ENSG00000153162.8	BMP6	202.163	2.45878	0.467139	-5.26349	1.41348e-07	1.0013e-06
Secreted Factors	ENSG00000101144.12	BMP7	1520.49	0.520596	0.452742	-1.14987	0.250195	0.387535
Secreted Factors	ENSG00000183682.7	BMP8A	37.1991	2.44473	0.562296	-4.34776	1.37536e-05	6.89724e-05
Secreted Factors	ENSG00000116985.11	BMP8B	138.82	0.488077	0.353083	-1.38233	0.166871	0.278762
ECM Glycoproteins	ENSG00000164619.8	BMPER	64.1927	1.79208	0.492703	-3.63724	0.000275579	0.00109047
Secreted Factors	ENSG00000198797.6	BRINP2	31.437	-0.688748	0.676747	1.01773	0.308805	0.460555
Secreted Factors	ENSG00000162670.10	BRINP3	1.23736	-0.312598	1.02994	0.303512	0.7615	0.882347
ECM Glycoproteins	ENSG00000188334.3	BSPH1	0.0202326	0.0326081	4.57734	-0.00712382	0.994316	0.999724
Secreted Factors	ENSG00000174808.11	BTC	309.766	-0.506318	0.393959	1.2852	0.198721	0.323121
ECM Regulators	ENSG00000186665.9	C17orf58	393.966	0.301267	0.345046	-0.873121	0.382597	0.542135
ECM-affiliated Proteins	ENSG00000173372.16	C1QA	4011.38	-0.212393	0.371139	0.572271	0.567138	0.724326
ECM-affiliated Proteins	ENSG00000173369.15	C1QB	3382.98	-0.430211	0.363144	1.18469	0.236142	0.37087
ECM-affiliated Proteins	ENSG00000159189.11	C1QC	2581.22	-0.503968	0.374598	1.34536	0.17851	0.293557
ECM-affiliated Proteins	ENSG00000131094.3	C1QL1	52.6885	1.69572	0.631838	-2.68379	0.00727934	0.020314
ECM-affiliated Proteins	ENSG00000144119.3	C1QL2	1.19909	-0.0444258	1.30504	0.0340416	0.972844	0.998471
ECM-affiliated Proteins	ENSG00000165985.9	C1QL3	5.42507	-1.46485	0.756947	1.9352	0.0529656	0.1104
ECM-affiliated Proteins	ENSG00000186897.4	C1QL4	180.455	4.57686	0.738116	-6.20073	5.62016e-10	6.25629e-09
ECM-affiliated Proteins	ENSG00000173918.14	C1QTNF1	939.603	2.16003	0.47368	-4.5601	5.11286e-06	2.76969e-05
ECM-affiliated Proteins	ENSG00000145861.7	C1QTNF2	14.4263	1.9391	0.537461	-3.60789	0.0003087	0.00120274
ECM-affiliated Proteins	ENSG00000082196.20	C1QTNF3	868.075	2.37647	0.442731	-5.36776	7.97216e-08	6.16473e-07
ECM-affiliated Proteins	ENSG00000172247.3	C1QTNF4	30.7921	2.64484	0.729853	-3.62379	0.000290314	0.00113988
ECM-affiliated Proteins	ENSG00000223953.5	C1QTNF5	686.844	1.49954	0.373789	-4.01172	6.02781e-05	0.000265486
ECM-affiliated Proteins	ENSG00000133466.13	C1QTNF6	557.075	1.59017	0.305411	-5.20665	1.9228e-07	1.32503e-06
ECM-affiliated Proteins	ENSG00000163145.12	C1QTNF7	211.192	6.76287	0.567273	-11.9217	9.12037e-33	1.02655e-30
ECM-affiliated Proteins	ENSG00000184471.7	C1QTNF8	0.397223	1.25689	2.74414	-0.458026	0.646934	0.802134
ECM-affiliated Proteins	ENSG00000240654.6	C1QTNF9	4.69825	1.29952	0.7823	-1.66115	0.0966827	0.185844
Secreted Factors	ENSG00000205863.9	C1QTNF9B	4.30074	1.256	0.893173	-1.40622	0.159658	0.270457
Secreted Factors	ENSG00000102924.11	CBLN1	13.8006	0.737606	0.620616	-1.18851	0.234634	0.369649
Secreted Factors	ENSG00000141668.9	CBLN2	13.5601	-0.14721	0.78116	0.18845	0.850524	0.936501
Secreted Factors	ENSG00000139899.10	CBLN3	86.8291	0.301124	0.257649	-1.16874	0.24251	0.378524
Secreted Factors	ENSG00000054803.3	CBLN4	32.7786	6.34973	0.853156	-7.44265	9.86889e-14	1.99944e-12
Secreted Factors	ENSG00000183287.13	CCBE1	79.2182	2.04359	0.580365	-3.52121	0.000429586	0.00160789
Secreted Factors	ENSG00000108702.3	CCL1	0.2641	0.947165	2.35629	-0.401973	0.687704	0.830326
Secreted Factors	ENSG00000172156.3	CCL11	41.3149	7.72709	0.816958	-9.45836	3.128e-21	1.50889e-19
Secreted Factors	ENSG00000181374.7	CCL13	35.3917	1.43044	0.64528	-2.21678	0.0266382	0.061891
Secreted Factors	ENSG00000276409.4	CCL14	66.7654	6.24863	0.850619	-7.34598	2.04251e-13	3.76193e-12
Secreted Factors	ENSG00000275718.1	CCL15	0.609665	1.8878	2.3494	-0.803526	0.421671	0.577233
Secreted Factors	ENSG00000275152.4	CCL16	1.21058	2.86136	1.19835	-2.38776	0.0169515	0.041985
Secreted Factors	ENSG00000102970.10	CCL17	10.2378	2.44951	0.687364	-3.56362	0.000365773	0.00139822
Secreted Factors	ENSG00000275385.1	CCL18	108.601	0.770787	0.694386	-1.11003	0.266987	0.409165
Secreted Factors	ENSG00000172724.11	CCL19	54.0638	3.51231	0.809988	-4.33625	1.44932e-05	7.12701e-05
Secreted Factors	ENSG00000108691.9	CCL2	590.966	-1.33892	0.420473	3.18431	0.00145097	0.004867
Secreted Factors	ENSG00000115009.11	CCL20	176.313	0.827338	0.509484	-1.62387	0.104403	0.195442
Secreted Factors	ENSG00000137077.7	CCL21	78.6284	2.3307	0.834955	-2.79141	0.00524797	0.0153205
Secreted Factors	ENSG00000102962.4	CCL22	15.1542	-0.265537	0.585759	0.453322	0.650317	0.80338
Secreted Factors	ENSG00000274736.4	CCL23	6.07766	0.440769	0.69086	-0.638	0.523474	0.686001
Secreted Factors	ENSG00000106178.6	CCL24	9.41387	-1.94106	0.619601	3.13276	0.0017317	0.00569549
Secreted Factors	ENSG00000131142.13	CCL25	8.99281	0.682615	0.671212	-1.01699	0.309159	0.460555
Secreted Factors	ENSG00000006606.8	CCL26	11.8257	0.38725	0.593003	-0.653032	0.513736	0.674986
Secreted Factors	ENSG00000213927.3	CCL27	0.0970006	0.282185	2.88169	-0.0979232	0.921993	0.973525
Secreted Factors	ENSG00000151882.11	CCL28	827.675	-0.160653	0.457125	0.351443	0.725256	0.856375
Secreted Factors	ENSG00000277632.1	CCL3	229.37	-1.39815	0.432642	3.23165	0.00123079	0.0042408
Secreted Factors	ENSG00000276085.1	CCL3L3	41.7342	-0.783591	0.525966	1.48981	0.136274	0.23842
Secreted Factors	ENSG00000275302.1	CCL4	272.974	-0.580162	0.415471	1.3964	0.162596	0.274059
Secreted Factors	ENSG00000276070.4	CCL4L2	97.8421	-0.0793849	0.470903	0.16858	0.866127	0.940393
Secreted Factors	ENSG00000271503.5	CCL5	211.459	-1.2844	0.554931	2.31451	0.0206395	0.0498993
Secreted Factors	ENSG00000108688.11	CCL7	11.0424	-0.902787	0.588181	1.53488	0.124813	0.224975
Secreted Factors	ENSG00000108700.4	CCL8	91.4978	0.0902918	0.529785	-0.170431	0.864671	0.940393
ECM Regulators	ENSG00000156535.13	CD109	2309.04	0.531766	0.344524	-1.54348	0.122714	0.222379
ECM-affiliated Proteins	ENSG00000090659.17	CD209	185.301	0.402075	0.461483	-0.871266	0.383609	0.542732
ECM Glycoproteins	ENSG00000157211.11	CDCP2	1.48109	0.432851	0.711316	-0.608521	0.542842	0.704096
ECM Regulators	ENSG00000139610.1	CELA1	0.648338	-0.13107	1.18979	0.110162	0.912281	0.970736
ECM Regulators	ENSG00000142615.7	CELA2A	0.277491	-0.481732	1.69147	0.284802	0.775796	0.891022
ECM Regulators	ENSG00000215704.9	CELA2B	0.401772	0.80406	2.11078	-0.38093	0.703255	0.841083
ECM Regulators	ENSG00000142789.19	CELA3A	0.207364	0.820369	2.2292	-0.368011	0.712865	0.848569
ECM Regulators	ENSG00000219073.7	CELA3B	0.214241	0.481668	1.89726	-0.253876	0.799592	0.904317
Secreted Factors	ENSG00000136698.8	CFC1	3.01314	3.96202	1.88193	-2.10529	0.0352658	0.0780836
Secreted Factors	ENSG00000152093.7	CFC1B	1.28278	2.72943	1.80647	-1.51092	0.130808	0.231659
Proteoglycans	ENSG00000136457.9	CHAD	0.91294	0.172146	0.978082	-0.176003	0.860291	0.940393
Proteoglycans	ENSG00000100399.15	CHADL	62.7278	-0.553616	0.365747	1.51366	0.130112	0.231235
Secreted Factors	ENSG00000090539.15	CHRD	218.947	1.38348	0.468128	-2.95534	0.00312329	0.00953536
Secreted Factors	ENSG00000101938.14	CHRDL1	478.708	1.29287	0.546109	-2.36741	0.017913	0.0439367
Secreted Factors	ENSG00000054938.15	CHRDL2	4.57519	1.97056	0.858843	-2.29443	0.0217656	0.052372
ECM Glycoproteins	ENSG00000138615.5	CILP	1765.26	3.40662	0.559181	-6.09215	1.11402e-09	1.20053e-08
ECM Glycoproteins	ENSG00000160161.9	CILP2	452.359	2.2622	0.411614	-5.49594	3.88633e-08	3.2828e-07
ECM-affiliated Proteins	ENSG00000105205.6	CLC	2.17112	-0.058857	0.903987	0.0651083	0.948088	0.986455
Secreted Factors	ENSG00000175505.10	CLCF1	346.998	-1.52614	0.307409	4.96452	6.88704e-07	4.41555e-06
ECM-affiliated Proteins	ENSG00000132514.13	CLEC10A	232.803	-2.30713	0.548158	4.20888	2.56637e-05	0.000122053
ECM-affiliated Proteins	ENSG00000105472.12	CLEC11A	642.576	1.58484	0.367452	-4.31307	1.61003e-05	7.87904e-05
ECM-affiliated Proteins	ENSG00000172322.13	CLEC12A	80.4313	0.030689	0.485662	-0.0631901	0.949615	0.986626
ECM-affiliated Proteins	ENSG00000256660.5	CLEC12B	6.82985	1.56415	0.634281	-2.46603	0.0136621	0.0349488
ECM-affiliated Proteins	ENSG00000176435.6	CLEC14A	286.408	6.89509	0.435173	-15.8445	1.53471e-56	7.77332e-54
ECM-affiliated Proteins	ENSG00000187912.11	CLEC17A	14.8118	-1.72908	0.70618	2.4485	0.0143452	0.0362387
ECM-affiliated Proteins	ENSG00000157322.17	CLEC18A	67.4875	-0.0529446	0.516002	0.102605	0.918276	0.973027
ECM-affiliated Proteins	ENSG00000140839.11	CLEC18B	157.168	1.56458	0.597476	-2.61865	0.00882781	0.0238539
ECM-affiliated Proteins	ENSG00000157335.20	CLEC18C	31.2237	1.25127	0.596267	-2.0985	0.0358608	0.0791438
ECM-affiliated Proteins	ENSG00000261210.6	CLEC19A	0.712678	-0.0559754	1.09824	0.0509685	0.959351	0.989636
ECM-affiliated Proteins	ENSG00000150048.10	CLEC1A	53.7436	3.50654	0.411672	-8.51781	1.62603e-17	4.7062e-16
ECM-affiliated Proteins	ENSG00000165682.14	CLEC1B	4.40636	4.74193	1.12469	-4.21621	2.48447e-05	0.000118716
ECM-affiliated Proteins	ENSG00000188393.8	CLEC2A	4.05585	4.62295	1.28022	-3.61104	0.000304967	0.00119278
ECM-affiliated Proteins	ENSG00000110852.4	CLEC2B	668.739	1.03308	0.365913	-2.8233	0.00475315	0.0140377
ECM-affiliated Proteins	ENSG00000069493.14	CLEC2D	600.244	0.0697142	0.264423	-0.263647	0.792052	0.901105
ECM-affiliated Proteins	ENSG00000236279.6	CLEC2L	6.23004	2.55491	0.843939	-3.02737	0.00246695	0.0077369
ECM-affiliated Proteins	ENSG00000166509.10	CLEC3A	0.944473	2.50089	1.55593	-1.60733	0.107982	0.200341
ECM-affiliated Proteins	ENSG00000163815.5	CLEC3B	61.0181	4.64667	0.686545	-6.76819	1.30399e-11	1.80951e-10
ECM-affiliated Proteins	ENSG00000111729.12	CLEC4A	86.3738	0.623642	0.323041	-1.93053	0.0535409	0.111088
ECM-affiliated Proteins	ENSG00000198178.10	CLEC4C	6.35184	-0.492081	0.669795	0.734674	0.462538	0.618958
ECM-affiliated Proteins	ENSG00000166527.7	CLEC4D	18.0358	-1.07077	0.536557	1.99563	0.0459744	0.0982532
ECM-affiliated Proteins	ENSG00000166523.7	CLEC4E	74.366	0.961459	0.491423	-1.95648	0.0504084	0.106383
ECM-affiliated Proteins	ENSG00000152672.7	CLEC4F	25.485	1.44578	0.581975	-2.48426	0.0129822	0.033463
ECM-affiliated Proteins	ENSG00000182566.13	CLEC4G	8.57214	-2.2748	0.899529	2.52888	0.0114426	0.0299518
ECM-affiliated Proteins	ENSG00000104938.16	CLEC4M	9.10025	-0.903761	0.834202	1.08338	0.278638	0.425091
ECM-affiliated Proteins	ENSG00000258227.6	CLEC5A	262.005	0.719737	0.375602	-1.91622	0.0553372	0.113705
ECM-affiliated Proteins	ENSG00000205846.3	CLEC6A	8.59487	1.76297	0.580282	-3.03813	0.0023805	0.00751228
ECM-affiliated Proteins	ENSG00000172243.17	CLEC7A	532.134	-0.165885	0.366939	0.452079	0.651212	0.803505
ECM-affiliated Proteins	ENSG00000197992.6	CLEC9A	5.65618	-0.79996	0.558742	1.43172	0.152225	0.262252
Secreted Factors	ENSG00000242689.2	CNTF	39.2178	-0.235819	0.283851	0.830785	0.406095	0.565852
ECM Glycoproteins	ENSG00000100473.15	COCH	98.8567	1.20598	0.589553	-2.04559	0.0407972	0.0883067
Collagens	ENSG00000123500.9	COL10A1	1394.69	4.69436	0.602451	-7.79211	6.5901e-15	1.55251e-13
Collagens	ENSG00000060718.19	COL11A1	6936.23	4.24538	0.617847	-6.87125	6.36398e-12	9.62196e-11
Collagens	ENSG00000204248.10	COL11A2	213.634	1.14566	0.422591	-2.71104	0.00670729	0.0188213
Collagens	ENSG00000111799.20	COL12A1	19223.8	1.7453	0.39444	-4.42477	9.65449e-06	4.9898e-05
Collagens	ENSG00000197467.13	COL13A1	381.152	2.34341	0.447952	-5.23138	1.68246e-07	1.18357e-06
Collagens	ENSG00000187955.11	COL14A1	3409.57	5.28012	0.505555	-10.4442	1.55767e-25	1.12708e-23
Collagens	ENSG00000204291.10	COL15A1	2401.46	6.18635	0.437858	-14.1287	2.52878e-45	8.53885e-43
Collagens	ENSG00000084636.17	COL16A1	4430.22	2.87988	0.419455	-6.86576	6.6137e-12	9.85247e-11
Collagens	ENSG00000065618.17	COL17A1	39.2634	-0.176302	0.608296	0.289829	0.771947	0.89064
Collagens	ENSG00000182871.14	COL18A1	15840.6	0.585968	0.247147	-2.37092	0.0177436	0.0436269
Collagens	ENSG00000082293.12	COL19A1	23.9013	-1.01812	0.681349	1.49427	0.135104	0.236783
Collagens	ENSG00000108821.13	COL1A1	121020	4.11298	0.456937	-9.0012	2.23267e-19	7.79894e-18
Collagens	ENSG00000164692.17	COL1A2	170150	3.98512	0.438712	-9.08368	1.04968e-19	4.08971e-18
Collagens	ENSG00000101203.16	COL20A1	7.35843	0.72742	0.765119	-0.950727	0.341743	0.502738
Collagens	ENSG00000124749.16	COL21A1	93.5751	2.93693	0.538717	-5.45172	4.98843e-08	4.01054e-07
Collagens	ENSG00000169436.16	COL22A1	322.76	1.09042	0.563135	-1.93634	0.0528266	0.110337
Collagens	ENSG00000050767.15	COL23A1	587.727	0.223677	0.484225	-0.461928	0.644133	0.79964
Collagens	ENSG00000171502.14	COL24A1	204.134	3.00832	0.465143	-6.46752	9.96271e-11	1.31068e-09
Collagens	ENSG00000188517.14	COL25A1	309.676	1.76281	0.581918	-3.02931	0.0024511	0.00771105
Collagens	ENSG00000160963.13	COL26A1	468.597	0.915231	0.577894	-1.58373	0.113254	0.208594
Collagens	ENSG00000196739.14	COL27A1	926.779	1.91566	0.307548	-6.22882	4.69959e-10	5.34908e-09
Collagens	ENSG00000215018.9	COL28A1	57.8525	1.07781	0.469408	-2.2961	0.0216703	0.0522667
Collagens	ENSG00000139219.17	COL2A1	239.405	3.37016	0.826274	-4.07874	4.528e-05	0.000205689
Collagens	ENSG00000168542.13	COL3A1	214715	2.60383	0.493436	-5.27693	1.31365e-07	9.50521e-07
Collagens	ENSG00000187498.14	COL4A1	18415.6	1.65589	0.367888	-4.50107	6.76123e-06	3.62388e-05
Collagens	ENSG00000134871.17	COL4A2	18125.2	1.03804	0.328742	-3.15762	0.00159062	0.00530031
Collagens	ENSG00000169031.18	COL4A3	58.0425	0.232101	0.550256	-0.421805	0.673168	0.819614
Collagens	ENSG00000081052.11	COL4A4	165.789	0.00985384	0.507051	-0.0194336	0.984495	0.999724
Collagens	ENSG00000188153.12	COL4A5	1834.34	1.56561	0.352057	-4.44704	8.70599e-06	4.56952e-05
Collagens	ENSG00000197565.15	COL4A6	254.421	2.63325	0.526154	-5.00471	5.59452e-07	3.63285e-06
Collagens	ENSG00000130635.15	COL5A1	24141.6	2.9412	0.481463	-6.1089	1.00323e-09	1.09277e-08
Collagens	ENSG00000204262.11	COL5A2	19259.7	2.99343	0.458378	-6.53049	6.55535e-11	8.73759e-10
Collagens	ENSG00000080573.6	COL5A3	837.586	4.25956	0.462575	-9.20837	3.31111e-20	1.34166e-18
Collagens	ENSG00000142156.14	COL6A1	17516.2	3.01043	0.391434	-7.69077	1.46251e-14	3.29228e-13
Collagens	ENSG00000142173.14	COL6A2	19587.8	3.16818	0.425938	-7.43813	1.02121e-13	2.02839e-12
Collagens	ENSG00000163359.15	COL6A3	42711.3	4.03358	0.486552	-8.29013	1.13126e-16	2.93839e-15
Collagens	ENSG00000172752.14	COL6A5	71.146	5.62005	0.677125	-8.29987	1.04226e-16	2.79102e-15
Collagens	ENSG00000206384.10	COL6A6	638.271	4.80724	0.619981	-7.75384	8.91535e-15	2.05256e-13
Collagens	ENSG00000114270.16	COL7A1	2003.72	1.61785	0.481669	-3.35884	0.000782691	0.00281158
Collagens	ENSG00000144810.15	COL8A1	6851.13	1.20431	0.511226	-2.35573	0.0184866	0.045125
Collagens	ENSG00000171812.11	COL8A2	1315.78	1.40771	0.358592	-3.92565	8.64952e-05	0.00037127
Collagens	ENSG00000112280.15	COL9A1	860.005	2.63291	0.821851	-3.20363	0.00135705	0.00458231
Collagens	ENSG00000049089.13	COL9A2	2191.9	0.503079	0.489158	-1.02846	0.303734	0.455151
Collagens	ENSG00000092758.15	COL9A3	597.593	3.17533	0.643115	-4.93743	7.91598e-07	4.98068e-06
ECM-affiliated Proteins	ENSG00000184374.2	COLEC10	11.3726	-0.377505	0.465304	0.811309	0.417188	0.573662
ECM-affiliated Proteins	ENSG00000118004.17	COLEC11	191.76	3.96467	0.722892	-5.48446	4.14738e-08	3.41569e-07
ECM-affiliated Proteins	ENSG00000158270.11	COLEC12	1398.69	0.688619	0.437716	-1.57321	0.11567	0.212068
ECM Glycoproteins	ENSG00000206561.12	COLQ	91.2951	0.405026	0.264286	-1.53253	0.125391	0.225214
ECM Glycoproteins	ENSG00000105664.10	COMP	412.752	8.11133	0.702848	-11.5407	8.22943e-31	7.57855e-29
ECM Regulators	ENSG00000160111.12	CPAMD8	721.208	0.036839	0.448761	-0.0820904	0.934575	0.979032
ECM Regulators	ENSG00000178772.6	CPN2	0.936862	2.24518	1.17106	-1.91721	0.0552109	0.113676
ECM Glycoproteins	ENSG00000163703.17	CRELD1	1066.32	0.0480381	0.18448	-0.260397	0.794557	0.901329
ECM Glycoproteins	ENSG00000184164.14	CRELD2	538.715	-0.182323	0.174387	1.04551	0.295788	0.446548
Secreted Factors	ENSG00000145708.10	CRHBP	7.08115	1.20133	0.619615	-1.93884	0.0525211	0.110153
ECM Glycoproteins	ENSG00000150938.9	CRIM1	3789.54	-0.334144	0.20238	1.65108	0.0987231	0.188691
ECM Glycoproteins	ENSG00000121005.8	CRISPLD1	633.006	0.435913	0.460951	-0.945681	0.344311	0.504417
ECM Glycoproteins	ENSG00000103196.11	CRISPLD2	2692.15	3.28617	0.438121	-7.50059	6.35315e-14	1.34078e-12
Secreted Factors	ENSG00000006016.10	CRLF1	61.2515	1.56432	0.635113	-2.46306	0.0137757	0.0351506
Secreted Factors	ENSG00000176390.11	CRLF3	639.863	-0.303429	0.164601	1.84343	0.0652669	0.130663
Secreted Factors	ENSG00000143536.7	CRNN	4.38155	0.188801	1.11404	-0.169474	0.865424	0.940393
Secreted Factors	ENSG00000184371.13	CSF1	1055.1	-0.258871	0.284831	0.90886	0.363424	0.525926
Secreted Factors	ENSG00000164400.5	CSF2	1.32336	0.895826	1.02944	-0.870205	0.384188	0.542793
Secreted Factors	ENSG00000108342.12	CSF3	3.42951	2.54758	1.1314	-2.25171	0.0243405	0.0573416
Secreted Factors	ENSG00000136488.14	CSH1	0.220492	-2.42198	2.92785	0.82722	0.408113	0.567103
Secreted Factors	ENSG00000213218.9	CSH2	0.324621	-0.0428623	2.21801	0.0193247	0.984582	0.999724
ECM-affiliated Proteins	ENSG00000173546.7	CSPG4	974.331	1.98652	0.396329	-5.01228	5.3788e-07	3.51531e-06
ECM-affiliated Proteins	ENSG00000114646.9	CSPG5	149.681	0.190082	0.433012	-0.438977	0.660678	0.810328
ECM Regulators	ENSG00000170373.8	CST1	50.6662	2.12201	0.714534	-2.96979	0.00298005	0.00920364
ECM Regulators	ENSG00000125831.9	CST11	0.330257	0.540479	1.7229	-0.313703	0.753746	0.87663
ECM Regulators	ENSG00000170369.3	CST2	13.8533	0.692309	0.732478	-0.94516	0.344577	0.504417
ECM Regulators	ENSG00000101439.8	CST3	4884.82	-0.28407	0.246232	1.15367	0.248636	0.385779
ECM Regulators	ENSG00000101441.4	CST4	3.7579	0.958553	1.18932	-0.805964	0.420263	0.576085
ECM Regulators	ENSG00000170367.4	CST5	7.31804	0.11402	0.799808	-0.142559	0.886639	0.956512
ECM Regulators	ENSG00000175315.2	CST6	140.89	-0.0460014	0.50483	0.0911227	0.927395	0.973525
ECM Regulators	ENSG00000077984.5	CST7	58.9661	-0.847235	0.407971	2.0767	0.0378289	0.0827661
ECM Regulators	ENSG00000125815.8	CST8	0.126063	0.408426	3.46023	-0.118034	0.90604	0.968163
ECM Regulators	ENSG00000173335.4	CST9	2.30685	-0.103494	0.861377	0.120149	0.904365	0.968163
ECM Regulators	ENSG00000101435.4	CST9L	0.618649	0.891763	1.5836	-0.563123	0.573351	0.729654
ECM Regulators	ENSG00000121552.3	CSTA	145.918	-0.270212	0.365417	0.739461	0.459627	0.616692
ECM Regulators	ENSG00000160213.5	CSTB	616.7	-0.202974	0.272056	0.746073	0.455623	0.612943
ECM Regulators	ENSG00000125823.12	CSTL1	2.03609	0.663433	0.739171	-0.897537	0.369432	0.531584
Secreted Factors	ENSG00000150281.6	CTF1	61.7392	0.442073	0.360273	-1.22705	0.219804	0.35021
ECM Glycoproteins	ENSG00000118523.5	CTGF	3933.08	-0.287958	0.396301	0.726615	0.467462	0.623898
ECM Glycoproteins	ENSG00000164932.12	CTHRC1	3680.66	2.32591	0.426338	-5.45555	4.88218e-08	3.95652e-07
ECM Regulators	ENSG00000064601.16	CTSA	3218.22	-0.682541	0.16969	4.02227	5.76395e-05	0.000256091
ECM Regulators	ENSG00000164733.20	CTSB	29820	-0.920095	0.273097	3.36912	0.000754097	0.00273799
ECM Regulators	ENSG00000109861.15	CTSC	3788.59	0.407169	0.254576	-1.5994	0.109731	0.202842
ECM Regulators	ENSG00000117984.13	CTSD	13088.5	-0.554407	0.20917	2.65051	0.00803703	0.0220637
ECM Regulators	ENSG00000196188.10	CTSE	114.192	-0.0818552	0.687425	0.119075	0.905216	0.968163
ECM Regulators	ENSG00000174080.10	CTSF	2590.34	0.302688	0.267846	-1.13008	0.258441	0.39848
ECM Regulators	ENSG00000100448.3	CTSG	14.0769	3.27951	0.883147	-3.71343	0.000204466	0.00081867
ECM Regulators	ENSG00000103811.15	CTSH	2242.07	0.0145343	0.247336	-0.0587633	0.953141	0.988262
ECM Regulators	ENSG00000143387.12	CTSK	3743.51	4.37636	0.463547	-9.44103	3.69123e-21	1.62574e-19
ECM Regulators	ENSG00000135047.14	CTSL	4809.04	-1.26661	0.239432	5.29004	1.22292e-07	9.0167e-07
ECM Regulators	ENSG00000256043.2	CTSO	1252.35	0.210083	0.237367	-0.885056	0.376127	0.536572
ECM Regulators	ENSG00000163131.10	CTSS	3289.26	-0.43007	0.346292	1.24193	0.214262	0.345617
ECM Regulators	ENSG00000136943.10	CTSV	404.551	0.0895513	0.350652	-0.255385	0.798426	0.904317
ECM Regulators	ENSG00000172543.7	CTSW	100.77	-1.82378	0.41969	4.34554	1.38935e-05	6.93307e-05
ECM Regulators	ENSG00000101160.13	CTSZ	4556.83	-0.30168	0.218467	1.38089	0.167312	0.278762
Secreted Factors	ENSG00000006210.6	CX3CL1	449.519	-0.292416	0.374954	0.779873	0.435466	0.592116
Secreted Factors	ENSG00000163739.4	CXCL1	117.965	-0.614462	0.497056	1.2362	0.216383	0.346619
Secreted Factors	ENSG00000169245.5	CXCL10	1611.77	2.35666	0.447103	-5.27096	1.35713e-07	9.6815e-07
Secreted Factors	ENSG00000169248.12	CXCL11	363.899	2.9097	0.492955	-5.90257	3.57888e-09	3.55432e-08
Secreted Factors	ENSG00000107562.16	CXCL12	2137.78	3.24153	0.438321	-7.39533	1.41053e-13	2.69597e-12
Secreted Factors	ENSG00000156234.7	CXCL13	92.9876	2.58558	0.601101	-4.3014	1.6972e-05	8.26568e-05
Secreted Factors	ENSG00000145824.12	CXCL14	535.307	3.98349	0.62467	-6.37695	1.8065e-10	2.15293e-09
Secreted Factors	ENSG00000081041.8	CXCL2	182.707	-0.83619	0.498841	1.67627	0.093686	0.181114
Secreted Factors	ENSG00000163734.4	CXCL3	60.2874	0.263017	0.507123	-0.518645	0.604008	0.76102
Secreted Factors	ENSG00000163735.6	CXCL5	57.6816	0.230424	0.540371	-0.426418	0.669804	0.817371
Secreted Factors	ENSG00000124875.9	CXCL6	68.0829	-0.271071	0.554583	0.488784	0.624995	0.781629
Secreted Factors	ENSG00000169429.10	CXCL8	790.362	-0.090181	0.529237	0.170398	0.864697	0.940393
Secreted Factors	ENSG00000138755.5	CXCL9	886.033	3.47394	0.53908	-6.4442	1.16213e-10	1.47894e-09
ECM Glycoproteins	ENSG00000142871.16	CYR61	2494.82	0.123511	0.436479	-0.282971	0.777199	0.891622
Proteoglycans	ENSG00000011465.16	DCN	18358.7	4.04533	0.456104	-8.86933	7.35898e-19	2.48488e-17
Secreted Factors	ENSG00000139549.2	DHH	12.23	4.84725	0.869748	-5.57316	2.50163e-08	2.18461e-07
ECM Glycoproteins	ENSG00000187908.15	DMBT1	443.286	-0.305357	0.884288	0.345313	0.729859	0.859706
ECM Glycoproteins	ENSG00000152592.13	DMP1	1.09928	1.9946	0.818804	-2.43599	0.014851	0.0372378
ECM Glycoproteins	ENSG00000143196.4	DPT	277.885	7.52105	0.69206	-10.8676	1.64407e-27	1.38787e-25
ECM Glycoproteins	ENSG00000152591.12	DSPP	0.673426	0.20594	0.85593	-0.240604	0.809862	0.912559
Secreted Factors	ENSG00000105246.5	EBI3	39.342	1.87357	0.387464	-4.83546	1.32841e-06	8.1065e-06
ECM Glycoproteins	ENSG00000143369.14	ECM1	358.222	2.19115	0.388201	-5.64438	1.65776e-08	1.48611e-07
ECM Glycoproteins	ENSG00000106823.12	ECM2	541.118	4.87871	0.478275	-10.2006	1.9699e-24	1.24719e-22
Secreted Factors	ENSG00000158813.17	EDA	199.193	0.102683	0.29953	-0.342815	0.731738	0.860918
ECM Glycoproteins	ENSG00000164176.12	EDIL3	880.39	2.89778	0.502928	-5.76182	8.32119e-09	7.87791e-08
ECM Glycoproteins	ENSG00000115380.19	EFEMP1	2467.8	0.99546	0.501873	-1.98349	0.0473125	0.100477
ECM Glycoproteins	ENSG00000172638.12	EFEMP2	1531.06	0.843596	0.321976	-2.62006	0.00879142	0.0238539
Secreted Factors	ENSG00000138798.11	EGF	49.3932	-1.07711	0.421918	2.5529	0.010683	0.0280359
Secreted Factors	ENSG00000198759.11	EGFL6	1093.38	1.08247	0.414647	-2.61059	0.00903875	0.0243517
Secreted Factors	ENSG00000172889.15	EGFL7	476.156	0.518654	0.419747	-1.23563	0.216594	0.346619
Secreted Factors	ENSG00000241404.6	EGFL8	91.5177	1.12346	0.313318	-3.58569	0.000336182	0.00129488
ECM Glycoproteins	ENSG00000164318.17	EGFLAM	426.999	1.10988	0.30911	-3.59057	0.00032995	0.00127572
ECM Regulators	ENSG00000135766.8	EGLN1	3150.74	-0.768137	0.192679	3.98661	6.70244e-05	0.000292654
ECM Regulators	ENSG00000171570.10	EGLN2	45.3042	0.139644	0.593257	-0.235386	0.813909	0.913988
ECM Regulators	ENSG00000129521.13	EGLN3	1672.98	-0.111174	0.474598	0.234249	0.814792	0.913988
ECM Regulators	ENSG00000197561.6	ELANE	0.931935	0.353446	1.62481	-0.217531	0.827794	0.92352
ECM-affiliated Proteins	ENSG00000225968.7	ELFN1	73.6579	1.45808	0.444465	-3.28053	0.00103612	0.00360684
ECM-affiliated Proteins	ENSG00000166897.14	ELFN2	79.4819	-0.613048	0.566686	1.08181	0.279336	0.425515
ECM Glycoproteins	ENSG00000049540.16	ELN	1656.68	3.41294	0.459365	-7.42968	1.08861e-13	2.1207e-12
ECM Glycoproteins	ENSG00000169393.8	ELSPBP1	0.722089	2.13597	2.85362	-0.748514	0.45415	0.612943
ECM-affiliated Proteins	ENSG00000164035.9	EMCN	206.738	8.33998	0.617062	-13.5156	1.26487e-41	3.20327e-39
ECM Glycoproteins	ENSG00000186998.15	EMID1	756.671	0.613777	0.368495	-1.66563	0.0957871	0.184472
ECM Glycoproteins	ENSG00000138080.13	EMILIN1	4526.65	3.46972	0.491938	-7.05317	1.74893e-12	2.82413e-11
ECM Glycoproteins	ENSG00000132205.10	EMILIN2	998.267	-0.628076	0.332538	1.88873	0.0589276	0.120108
ECM Glycoproteins	ENSG00000183798.4	EMILIN3	97.8122	2.22926	0.645504	-3.45351	0.000553341	0.00204575
Secreted Factors	ENSG00000182585.9	EPGN	92.5	-1.42275	0.769437	1.84907	0.0644473	0.129534
Secreted Factors	ENSG00000130427.2	EPO	0.749081	-0.833273	0.907879	0.917823	0.358711	0.519849
Proteoglycans	ENSG00000083782.7	EPYC	203.413	6.23032	0.794347	-7.84332	4.38791e-15	1.05832e-13
Secreted Factors	ENSG00000124882.3	EREG	91.351	-0.569556	0.670697	0.849201	0.39577	0.556054
Proteoglycans	ENSG00000164283.12	ESM1	405.837	6.23978	0.464524	-13.4326	3.89361e-41	7.88846e-39
ECM Glycoproteins	ENSG00000188107.14	EYS	4.78301	2.01344	0.883245	-2.2796	0.0226315	0.05407
ECM Regulators	ENSG00000126218.11	F10	82.9252	4.30448	0.668717	-6.43692	1.21919e-10	1.52474e-09
ECM Regulators	ENSG00000131187.9	F12	38.3257	-0.621136	0.458495	1.35473	0.175504	0.290025
ECM Regulators	ENSG00000124491.15	F13A1	3300.12	0.765334	0.461365	-1.65885	0.0971466	0.186382
ECM Regulators	ENSG00000143278.3	F13B	1.21893	0.124382	1.02803	-0.12099	0.903699	0.968163
ECM Regulators	ENSG00000180210.14	F2	1.57043	0.774852	0.869608	-0.891037	0.37291	0.53431
ECM Regulators	ENSG00000057593.13	F7	10.2292	3.06282	0.609971	-5.02125	5.13358e-07	3.37683e-06
ECM Regulators	ENSG00000108950.11	FAM20A	1338.77	-0.882684	0.344758	2.5603	0.0104581	0.0275888
ECM Regulators	ENSG00000116199.11	FAM20B	2765.45	0.176214	0.224954	-0.783332	0.433432	0.590143
ECM Regulators	ENSG00000177706.8	FAM20C	1644.99	-1.41645	0.24405	5.8039	6.47881e-09	6.37187e-08
Secreted Factors	ENSG00000117560.7	FASLG	27.0804	0.160022	0.440217	-0.363507	0.716226	0.851569
ECM Glycoproteins	ENSG00000077942.18	FBLN1	3250.21	2.81757	0.411521	-6.84671	7.55659e-12	1.10801e-10
ECM Glycoproteins	ENSG00000163520.13	FBLN2	1947.03	0.611005	0.396683	-1.54028	0.123491	0.222989
ECM Glycoproteins	ENSG00000140092.14	FBLN5	756.315	1.92809	0.396949	-4.85727	1.19014e-06	7.30676e-06
ECM Glycoproteins	ENSG00000144152.12	FBLN7	89.3863	0.466798	0.373865	-1.24857	0.211821	0.342771
ECM Glycoproteins	ENSG00000166147.13	FBN1	11098.4	2.73645	0.462498	-5.91667	3.28518e-09	3.29494e-08
ECM Glycoproteins	ENSG00000138829.11	FBN2	1456.82	1.51105	0.517005	-2.92269	0.0034702	0.0104312
ECM Glycoproteins	ENSG00000142449.12	FBN3	1039.11	1.26506	0.557302	-2.26997	0.0232096	0.0550617
ECM-affiliated Proteins	ENSG00000085265.10	FCN1	695.688	-3.62543	0.560797	6.46478	1.01448e-10	1.31752e-09
ECM-affiliated Proteins	ENSG00000160339.15	FCN2	6.2299	-2.59713	1.03266	2.51499	0.0119037	0.0310786
ECM-affiliated Proteins	ENSG00000142748.12	FCN3	27.163	4.11989	0.481862	-8.54994	1.23151e-17	3.78035e-16
ECM Glycoproteins	ENSG00000171560.14	FGA	0.506069	1.39683	1.76706	-0.790482	0.429246	0.585527
ECM Glycoproteins	ENSG00000171564.11	FGB	0.395532	1.23075	1.98581	-0.619771	0.535409	0.697133
Secreted Factors	ENSG00000113578.17	FGF1	166.249	0.932681	0.523946	-1.78011	0.075058	0.147352
Secreted Factors	ENSG00000070193.4	FGF10	20.471	4.26846	0.886003	-4.81766	1.45249e-06	8.60453e-06
Secreted Factors	ENSG00000161958.10	FGF11	184.062	-0.357324	0.43802	0.815773	0.41463	0.571456
Secreted Factors	ENSG00000114279.13	FGF12	255.145	-0.614849	0.411447	1.49436	0.135082	0.236783
Secreted Factors	ENSG00000129682.14	FGF13	153.759	-0.337434	0.356423	0.946725	0.343779	0.504417
Secreted Factors	ENSG00000102466.15	FGF14	14.1177	1.98946	0.629567	-3.16005	0.0015774	0.00527363
Secreted Factors	ENSG00000196468.7	FGF16	3.43867	4.14769	1.1088	-3.74069	0.000183516	0.000737704
Secreted Factors	ENSG00000158815.10	FGF17	31.1011	2.88385	0.761527	-3.78694	0.000152517	0.000622981
Secreted Factors	ENSG00000156427.7	FGF18	373.588	-0.559438	0.437293	1.27932	0.200785	0.325954
Secreted Factors	ENSG00000162344.3	FGF19	10.4403	2.2005	1.10343	-1.99424	0.0461256	0.0983689
Secreted Factors	ENSG00000138685.12	FGF2	232.236	1.79632	0.452481	-3.96992	7.18956e-05	0.000312576
Secreted Factors	ENSG00000078579.8	FGF20	2.90593	1.01598	0.831311	-1.22214	0.221654	0.352489
Secreted Factors	ENSG00000105550.8	FGF21	0.638212	0.191943	1.27938	-0.150028	0.880742	0.952179
Secreted Factors	ENSG00000070388.11	FGF22	3.6468	-1.28415	0.86609	1.4827	0.138153	0.240876
Secreted Factors	ENSG00000118972.1	FGF23	0.595145	1.0973	1.45828	-0.75246	0.451774	0.612647
Secreted Factors	ENSG00000186895.2	FGF3	4.3673	4.72956	1.59309	-2.9688	0.00298963	0.00920514
Secreted Factors	ENSG00000075388.3	FGF4	2.08255	0.456656	1.64061	-0.278345	0.780748	0.89468
Secreted Factors	ENSG00000138675.16	FGF5	6.5101	1.86498	0.837881	-2.22583	0.0260253	0.0607456
Secreted Factors	ENSG00000111241.2	FGF6	0.0106246	0.00158306	4.57734	-0.000345848	0.999724	0.999724
Secreted Factors	ENSG00000140285.9	FGF7	408.456	2.75505	0.578018	-4.76638	1.87562e-06	1.08572e-05
Secreted Factors	ENSG00000107831.12	FGF8	0.881732	0.0250739	1.01423	-0.0247221	0.980277	0.999724
Secreted Factors	ENSG00000102678.6	FGF9	299.785	-0.466162	0.609737	0.76453	0.444552	0.603661
Secreted Factors	ENSG00000137440.4	FGFBP1	52.8914	-0.592936	0.63833	0.928887	0.352947	0.512964
Secreted Factors	ENSG00000137441.7	FGFBP2	8.09802	-2.52183	0.578715	4.35764	1.31474e-05	6.62604e-05
Secreted Factors	ENSG00000174721.9	FGFBP3	39.369	1.13664	0.364475	-3.11856	0.00181735	0.00590057
ECM Glycoproteins	ENSG00000171557.16	FGG	3.54474	-1.16529	1.13174	1.02964	0.303179	0.454993
ECM Glycoproteins	ENSG00000104760.16	FGL1	1.16293	1.18869	1.01006	-1.17685	0.239254	0.374597
ECM Glycoproteins	ENSG00000127951.6	FGL2	1281.74	-0.0957934	0.422743	0.2266	0.820735	0.916653
Secreted Factors	ENSG00000143631.10	FLG	239.443	-2.7278	0.810901	3.36391	0.000768457	0.00278017
Secreted Factors	ENSG00000143520.6	FLG2	1.3858	0.488374	1.54662	-0.315768	0.752179	0.875813
Secreted Factors	ENSG00000090554.12	FLT3LG	53.1028	-0.72915	0.353859	2.06057	0.0393444	0.0857115
Proteoglycans	ENSG00000122176.10	FMOD	2434.95	1.95007	0.326393	-5.97462	2.30621e-09	2.38386e-08
ECM Glycoproteins	ENSG00000115414.18	FN1	175842	2.00525	0.452093	-4.43548	9.18673e-06	4.77239e-05
ECM Glycoproteins	ENSG00000164694.16	FNDC1	834.734	5.02647	0.499822	-10.0565	8.59774e-24	5.12324e-22
ECM Glycoproteins	ENSG00000143107.8	FNDC7	3.59727	-0.270863	0.47963	0.564734	0.572255	0.729175
ECM Glycoproteins	ENSG00000073598.5	FNDC8	0.306867	-0.714047	1.06946	0.667669	0.504345	0.665237
ECM Glycoproteins	ENSG00000138759.17	FRAS1	2446.87	-0.018511	0.342735	0.0540098	0.956927	0.989092
ECM-affiliated Proteins	ENSG00000164946.19	FREM1	302.118	1.67025	0.53052	-3.14833	0.00164207	0.00545382
ECM-affiliated Proteins	ENSG00000150893.10	FREM2	399.395	2.1531	0.673011	-3.19921	0.00137807	0.00463782
ECM-affiliated Proteins	ENSG00000183090.5	FREM3	5.89818	-0.510063	0.762473	0.668959	0.503521	0.665237
Secreted Factors	ENSG00000162998.4	FRZB	534.297	2.41947	0.541056	-4.47176	7.75777e-06	4.13612e-05
Secreted Factors	ENSG00000134363.11	FST	395.528	3.00626	0.521223	-5.76771	8.03561e-09	7.67931e-08
Secreted Factors	ENSG00000163430.10	FSTL1	11504.1	1.64099	0.345677	-4.74718	2.06271e-06	1.16733e-05
Secreted Factors	ENSG00000070404.9	FSTL3	751.592	-0.545012	0.360457	1.512	0.130533	0.231576
ECM Glycoproteins	ENSG00000183087.14	GAS6	4413.35	0.579366	0.282082	-2.05389	0.0399859	0.0869221
Secreted Factors	ENSG00000130283.8	GDF1	12.6212	1.04632	0.740796	-1.41243	0.157825	0.2678
Secreted Factors	ENSG00000266524.2	GDF10	17.7306	3.14505	0.752704	-4.17834	2.93648e-05	0.000137081
Secreted Factors	ENSG00000135414.9	GDF11	934.515	-0.0390025	0.34582	0.112782	0.910203	0.969543
Secreted Factors	ENSG00000130513.6	GDF15	301.843	-2.77602	0.42264	6.56829	5.08978e-11	6.9675e-10
Secreted Factors	ENSG00000263761.2	GDF2	0.0226788	0.0326081	4.57734	-0.00712382	0.994316	0.999724
Secreted Factors	ENSG00000184344.3	GDF3	1.89094	1.29496	0.792956	-1.63308	0.102453	0.193628
Secreted Factors	ENSG00000125965.8	GDF5	23.5455	1.68082	0.477388	-3.52086	0.000430146	0.00160789
Secreted Factors	ENSG00000156466.9	GDF6	91.2734	2.38136	0.484266	-4.91746	8.76729e-07	5.48226e-06
Secreted Factors	ENSG00000143869.6	GDF7	60.9697	-0.332723	0.576868	0.576775	0.564091	0.722408
Secreted Factors	ENSG00000164404.8	GDF9	21.3118	0.477883	0.294428	-1.62309	0.10457	0.195442
Secreted Factors	ENSG00000168621.14	GDNF	12.5908	3.0499	0.638886	-4.77378	1.80802e-06	1.0526e-05
Secreted Factors	ENSG00000259384.6	GH1	0.846043	0.273406	1.1668	-0.234321	0.814736	0.913988
Secreted Factors	ENSG00000136487.17	GH2	0.112819	-0.498398	3.48658	0.142948	0.886332	0.956512
ECM Glycoproteins	ENSG00000186417.13	GLDN	156.544	0.499329	0.432859	-1.15356	0.248681	0.385779
ECM-affiliated Proteins	ENSG00000063660.8	GPC1	2018.55	-0.0365564	0.295129	0.123866	0.901422	0.968163
ECM-affiliated Proteins	ENSG00000213420.7	GPC2	181.498	0.999105	0.464549	-2.1507	0.0315001	0.0707529
ECM-affiliated Proteins	ENSG00000147257.13	GPC3	500.471	2.45383	0.479866	-5.11358	3.16116e-07	2.14917e-06
ECM-affiliated Proteins	ENSG00000076716.8	GPC4	1101.42	0.367426	0.358866	-1.02385	0.305906	0.457729
ECM-affiliated Proteins	ENSG00000179399.14	GPC5	31.1286	0.511437	0.607221	-0.842259	0.399643	0.559169
ECM-affiliated Proteins	ENSG00000183098.10	GPC6	1190.66	1.91633	0.390341	-4.90939	9.13614e-07	5.67786e-06
ECM-affiliated Proteins	ENSG00000166923.10	GREM1	667.549	4.0986	0.636089	-6.44344	1.16797e-10	1.47894e-09
ECM-affiliated Proteins	ENSG00000275572.1	GRIFIN	0.0273786	0.0326081	4.57734	-0.00712382	0.994316	0.999724
ECM Regulators	ENSG00000148702.14	HABP2	11.632	2.74531	0.959093	-2.86241	0.00420438	0.0125707
Proteoglycans	ENSG00000145681.10	HAPLN1	150.989	5.37853	0.569002	-9.45257	3.3062e-21	1.52236e-19
Proteoglycans	ENSG00000132702.12	HAPLN2	4.17566	1.41912	0.82651	-1.717	0.0859792	0.166852
Proteoglycans	ENSG00000140511.11	HAPLN3	978.624	0.640659	0.329013	-1.94721	0.0515091	0.108255
Proteoglycans	ENSG00000187664.8	HAPLN4	9.0573	1.7706	1.25023	-1.41622	0.156711	0.266356
Secreted Factors	ENSG00000113070.7	HBEGF	497.898	-1.40334	0.393237	3.56868	0.000358791	0.00137672
Secreted Factors	ENSG00000172534.13	HCFC1	2507.25	-0.276101	0.180022	1.53371	0.125101	0.225093
Secreted Factors	ENSG00000111727.11	HCFC2	796.877	1.06697	0.18395	-5.80032	6.61897e-09	6.44713e-08
Secreted Factors	ENSG00000019991.15	HGF	247.922	2.19901	0.414608	-5.30382	1.13403e-07	8.50533e-07
Secreted Factors	ENSG00000109758.8	HGFAC	45.8144	-0.0753178	0.551704	0.136518	0.891411	0.959617
Secreted Factors	ENSG00000164161.9	HHIP	148.381	4.02257	0.6393	-6.29215	3.13104e-10	3.60425e-09
ECM Glycoproteins	ENSG00000143341.11	HMCN1	2775.74	1.93255	0.413137	-4.67773	2.90062e-06	1.60565e-05
ECM Glycoproteins	ENSG00000148357.16	HMCN2	293.323	2.50743	0.462033	-5.42694	5.73281e-08	4.57271e-07
ECM Regulators	ENSG00000221887.5	HMSD	6.9283	1.15758	0.64042	-1.80754	0.0706784	0.139294
ECM Regulators	ENSG00000173083.14	HPSE	387.745	0.772192	0.314324	-2.45667	0.014023	0.0355134
ECM Regulators	ENSG00000172987.12	HPSE2	13.0236	2.48528	0.826796	-3.00591	0.00264787	0.00825319
ECM-affiliated Proteins	ENSG00000110169.10	HPX	12.5392	1.61435	0.334985	-4.81916	1.44162e-06	8.60453e-06
ECM Regulators	ENSG00000113905.4	HRG	3.39925	0.848406	1.02474	-0.827921	0.407715	0.567103
Secreted Factors	ENSG00000197915.5	HRNR	1.17262	0.452587	1.29797	-0.348688	0.727323	0.857717
Proteoglycans	ENSG00000142798.17	HSPG2	21143.7	0.750944	0.266293	-2.81999	0.00480246	0.0141421
ECM Regulators	ENSG00000166033.11	HTRA1	5356.7	1.90457	0.360661	-5.28077	1.28644e-07	9.37527e-07
ECM Regulators	ENSG00000170801.9	HTRA3	747.957	4.06074	0.473934	-8.56815	1.05158e-17	3.32889e-16
ECM Regulators	ENSG00000169495.4	HTRA4	23.7115	-0.0851021	0.448934	0.189565	0.84965	0.936501
ECM Regulators	ENSG00000114378.16	HYAL1	98.8989	-2.26474	0.477053	4.74735	2.06099e-06	1.16733e-05
ECM Regulators	ENSG00000068001.13	HYAL2	1948.27	-0.419635	0.199364	2.10486	0.0353034	0.0780836
ECM Regulators	ENSG00000186792.16	HYAL3	84.876	-1.16316	0.273582	4.25161	2.12239e-05	0.00010287
ECM Regulators	ENSG00000106302.9	HYAL4	3.29105	0.40717	0.655601	-0.621064	0.534558	0.69692
ECM Glycoproteins	ENSG00000029559.6	IBSP	32.4193	0.741398	0.599671	-1.23634	0.216331	0.346619
Secreted Factors	ENSG00000197919.4	IFNA1	0.166004	0.535419	2.78809	-0.192038	0.847713	0.936291
Secreted Factors	ENSG00000186803.3	IFNA10	0.0173546	0.0326081	4.57734	-0.00712382	0.994316	0.999724
Secreted Factors	ENSG00000233816.3	IFNA13	0.337919	1.03493	1.72648	-0.599445	0.548876	0.708379
Secreted Factors	ENSG00000228083.2	IFNA14	0.0241058	0.0326081	4.57734	-0.00712382	0.994316	0.999724
Secreted Factors	ENSG00000188379.6	IFNA2	0.193459	0.424954	2.55085	-0.166593	0.86769	0.941081
Secreted Factors	ENSG00000236637.4	IFNA4	0.0173546	0.0326081	4.57734	-0.00712382	0.994316	0.999724
Secreted Factors	ENSG00000147873.5	IFNA5	0.723405	-0.902727	1.20939	0.746431	0.455407	0.612943
Secreted Factors	ENSG00000120235.4	IFNA6	0.0859464	0.313552	4.11796	-0.0761426	0.939306	0.981372
Secreted Factors	ENSG00000214042.1	IFNA7	0.0227604	0.0326081	4.57734	-0.00712382	0.994316	0.999724
Secreted Factors	ENSG00000120242.3	IFNA8	0.0136418	0.00158306	4.57734	-0.000345848	0.999724	0.999724
Secreted Factors	ENSG00000171855.6	IFNB1	1.32192	-0.137323	0.786101	0.174688	0.861325	0.940393
Secreted Factors	ENSG00000184995.7	IFNE	21.4282	2.54202	0.649021	-3.91669	8.97728e-05	0.0003821
Secreted Factors	ENSG00000111537.4	IFNG	14.2813	-0.765677	0.618486	1.23798	0.215722	0.346619
Secreted Factors	ENSG00000147896.3	IFNK	0.0111953	0.00158306	4.57734	-0.000345848	0.999724	0.999724
Secreted Factors	ENSG00000177047.6	IFNW1	0.0266148	0.0946582	4.57734	-0.0206798	0.983501	0.999724
Secreted Factors	ENSG00000017427.15	IGF1	2471.17	3.13169	0.435083	-7.19791	6.11432e-13	1.08663e-11
Secreted Factors	ENSG00000167244.18	IGF2	21863.8	0.300758	0.680487	-0.441975	0.658507	0.809548
ECM Glycoproteins	ENSG00000099769.5	IGFALS	27.0846	0.525649	0.581435	-0.904056	0.365966	0.528096
ECM Glycoproteins	ENSG00000146678.9	IGFBP1	19.2077	1.24109	0.668523	-1.85647	0.0633863	0.128136
ECM Glycoproteins	ENSG00000115457.9	IGFBP2	18977.1	0.305682	0.329026	-0.929049	0.352864	0.512964
ECM Glycoproteins	ENSG00000146674.14	IGFBP3	6318.13	-0.444744	0.325647	1.36572	0.172026	0.285029
ECM Glycoproteins	ENSG00000141753.6	IGFBP4	4907.98	1.76131	0.374065	-4.70856	2.49476e-06	1.39624e-05
ECM Glycoproteins	ENSG00000115461.4	IGFBP5	14180.3	1.07753	0.460608	-2.33937	0.0193162	0.0468117
ECM Glycoproteins	ENSG00000167779.7	IGFBP6	621.745	-0.56577	0.471062	1.20105	0.229731	0.363054
ECM Glycoproteins	ENSG00000163453.11	IGFBP7	11677.5	2.64493	0.371483	-7.11992	1.07992e-12	1.85417e-11
ECM Glycoproteins	ENSG00000137142.4	IGFBPL1	39.6358	0.763242	0.552512	-1.3814	0.167155	0.278762
ECM Glycoproteins	ENSG00000152580.8	IGSF10	362.473	1.80124	0.470993	-3.82435	0.000131118	0.000542131
Secreted Factors	ENSG00000163501.6	IHH	2.1211	0.511333	0.9623	-0.531366	0.595165	0.752687
Secreted Factors	ENSG00000136634.5	IL10	78.015	-1.84349	0.436868	4.21979	2.44525e-05	0.000117395
Secreted Factors	ENSG00000095752.6	IL11	52.57	1.20472	0.492673	-2.44528	0.0144741	0.0364732
Secreted Factors	ENSG00000168811.6	IL12A	141.601	0.479529	0.542352	-0.884165	0.376607	0.536572
Secreted Factors	ENSG00000113302.4	IL12B	3.74097	2.5077	0.690717	-3.63058	0.000282785	0.00111463
Secreted Factors	ENSG00000169194.9	IL13	0.572913	-0.418766	1.16495	0.359471	0.719243	0.854154
Secreted Factors	ENSG00000164136.16	IL15	386.65	-0.883253	0.408184	2.16386	0.0304749	0.0693731
Secreted Factors	ENSG00000172349.17	IL16	588.923	0.03438	0.358309	-0.0959507	0.92356	0.973525
Secreted Factors	ENSG00000112115.5	IL17A	0.0207535	0.0326081	4.57734	-0.00712382	0.994316	0.999724
Secreted Factors	ENSG00000127743.5	IL17B	3.23083	3.80094	1.12687	-3.373	0.000743541	0.00270938
Secreted Factors	ENSG00000124391.4	IL17C	2.07039	-1.57393	0.864829	1.81993	0.0687693	0.136595
Secreted Factors	ENSG00000172458.4	IL17D	38.6812	1.41367	0.366691	-3.8552	0.000115636	0.000484045
Secreted Factors	ENSG00000112116.9	IL17F	0.0752007	-0.0523055	3.68709	0.0141861	0.988681	0.999724
Secreted Factors	ENSG00000150782.11	IL18	365.387	0.333863	0.310758	-1.07435	0.282665	0.428652
Secreted Factors	ENSG00000142224.15	IL19	6.35484	1.00928	0.558254	-1.80791	0.0706199	0.139294
Secreted Factors	ENSG00000115008.5	IL1A	20.2319	0.311517	0.542727	-0.573985	0.565978	0.723909
Secreted Factors	ENSG00000125538.11	IL1B	115.371	-0.600515	0.395568	1.51811	0.128987	0.230042
Secreted Factors	ENSG00000136697.12	IL1F10	0.112101	-1.15899	4.57167	0.253516	0.79987	0.904317
Secreted Factors	ENSG00000136689.18	IL1RN	152.808	-0.630708	0.381161	1.6547	0.0979849	0.187635
Secreted Factors	ENSG00000109471.4	IL2	1.24414	-0.558732	0.913803	0.611436	0.540911	0.702491
Secreted Factors	ENSG00000162891.10	IL20	5.12855	-0.72422	0.770962	0.939372	0.34754	0.507288
Secreted Factors	ENSG00000127318.10	IL22	0.0705265	-0.0836657	4.2152	0.0198485	0.984164	0.999724
Secreted Factors	ENSG00000110944.8	IL23A	27.3949	-0.985967	0.440459	2.2385	0.0251884	0.0590644
Secreted Factors	ENSG00000162892.15	IL24	3.10338	-0.997507	0.719021	1.38731	0.165346	0.276852
Secreted Factors	ENSG00000166090.8	IL25	0.42682	1.22471	1.51406	-0.808893	0.418577	0.57455
Secreted Factors	ENSG00000111536.4	IL26	0.299889	0.164826	1.78982	-0.0920906	0.926626	0.973525
Secreted Factors	ENSG00000157368.10	IL34	91.6544	0.749936	0.344009	-2.17999	0.0292583	0.0670528
Secreted Factors	ENSG00000136694.8	IL36A	0.139326	0.199479	2.17388	-0.0917618	0.926887	0.973525
Secreted Factors	ENSG00000136696.10	IL36B	0.404712	1.36464	2.58538	-0.527828	0.597619	0.754241
Secreted Factors	ENSG00000136688.10	IL36G	2.6215	1.587	0.842783	-1.88305	0.0596941	0.121426
Secreted Factors	ENSG00000136695.14	IL36RN	6.51197	-0.241079	0.920827	0.261807	0.79347	0.901105
Secreted Factors	ENSG00000125571.9	IL37	1.60955	-0.245445	0.819331	0.299568	0.764507	0.883062
Secreted Factors	ENSG00000113520.10	IL4	0.074979	0.21948	4.57733	-0.0479494	0.961757	0.991108
Secreted Factors	ENSG00000113525.9	IL5	0.245325	0.763454	1.64566	-0.46392	0.642705	0.799435
Secreted Factors	ENSG00000136244.11	IL6	89.94	0.223799	0.600117	-0.372925	0.709204	0.8462
Secreted Factors	ENSG00000104432.12	IL7	39.7901	0.34821	0.404784	-0.860238	0.389658	0.54899
Proteoglycans	ENSG00000112706.11	IMPG1	0.811413	1.81175	1.11338	-1.62726	0.103683	0.194501
Proteoglycans	ENSG00000081148.11	IMPG2	537.642	1.60739	0.604752	-2.65793	0.00786215	0.0217013
Secreted Factors	ENSG00000123999.4	INHA	84.7158	1.31692	0.604339	-2.17911	0.0293232	0.0670528
Secreted Factors	ENSG00000122641.10	INHBA	1613.56	3.17959	0.511126	-6.22076	4.9475e-10	5.56868e-09
Secreted Factors	ENSG00000163083.5	INHBB	909.031	-0.538296	0.377978	1.42415	0.154404	0.264255
Secreted Factors	ENSG00000175189.3	INHBC	1.13225	0.26932	0.989022	-0.272309	0.785384	0.89695
Secreted Factors	ENSG00000139269.2	INHBE	27.4926	-0.711105	0.635385	1.11917	0.263066	0.403767
Secreted Factors	ENSG00000254647.6	INS	0.105332	0.250837	4.50872	-0.0556339	0.955633	0.989092
Secreted Factors	ENSG00000129965.13	INS-IGF2	46.3891	5.36428	1.27862	-4.19537	2.72424e-05	0.000128356
Secreted Factors	ENSG00000248099.3	INSL3	3.68687	-0.461348	0.560686	0.822827	0.410606	0.569007
Secreted Factors	ENSG00000172410.4	INSL5	0.596146	-0.895456	1.22721	0.72967	0.465592	0.622222
Secreted Factors	ENSG00000120210.6	INSL6	1.71677	2.97995	1.88601	-1.58003	0.114099	0.209769
ECM Glycoproteins	ENSG00000165359.14	INTS6L	692.124	0.754885	0.254969	-2.96069	0.00306949	0.0094224
Secreted Factors	ENSG00000101230.5	ISM1	247.657	3.36984	0.456415	-7.38327	1.54453e-13	2.89742e-12
Secreted Factors	ENSG00000100593.17	ISM2	21.0962	0.0539856	0.471713	-0.114446	0.908884	0.969419
ECM Regulators	ENSG00000055957.10	ITIH1	1.2604	0.775758	0.829182	-0.93557	0.349495	0.509407
ECM Regulators	ENSG00000151655.18	ITIH2	17.0878	2.25391	1.0776	-2.0916	0.0364747	0.0799759
ECM Regulators	ENSG00000162267.12	ITIH3	44.2853	2.37265	0.572009	-4.14792	3.35512e-05	0.000154488
ECM Regulators	ENSG00000055955.15	ITIH4	82.6513	0.59327	0.361213	-1.64244	0.1005	0.191472
ECM Regulators	ENSG00000123243.14	ITIH5	1718	-0.288249	0.504468	0.571391	0.567735	0.724326
ECM Regulators	ENSG00000102313.8	ITIH6	7.12155	-1.45185	0.680948	2.13209	0.0329991	0.0736873
ECM-affiliated Proteins	ENSG00000179914.4	ITLN1	77.7094	1.10351	0.776609	-1.42094	0.155334	0.265351
ECM-affiliated Proteins	ENSG00000158764.6	ITLN2	4.52234	1.46316	0.960785	-1.52288	0.12779	0.228375
ECM Regulators	ENSG00000107821.14	KAZALD1	349.577	2.51414	0.494358	-5.08566	3.66343e-07	2.44148e-06
ECM Glycoproteins	ENSG00000135253.13	KCP	198.955	1.66298	0.531985	-3.12599	0.00177206	0.00579062
Proteoglycans	ENSG00000139330.5	KERA	15.4951	4.48068	0.816117	-5.49025	4.01367e-08	3.3602e-07
Secreted Factors	ENSG00000049130.13	KITLG	533.486	0.407652	0.330192	-1.23459	0.216984	0.346695
ECM Regulators	ENSG00000113889.11	KNG1	0.240511	-1.21642	1.46292	0.831497	0.405693	0.565852
ECM Regulators	ENSG00000174611.11	KY	15.366	0.17594	0.535373	-0.328631	0.742434	0.867015
ECM Glycoproteins	ENSG00000101680.13	LAMA1	1720.75	1.71168	0.53398	-3.20551	0.00134824	0.00458231
ECM Glycoproteins	ENSG00000196569.11	LAMA2	1419.9	2.86645	0.496054	-5.7785	7.5371e-09	7.27151e-08
ECM Glycoproteins	ENSG00000053747.15	LAMA3	4479.75	-1.35327	0.519383	2.60553	0.00917328	0.0246486
ECM Glycoproteins	ENSG00000112769.18	LAMA4	3801.74	2.09798	0.348218	-6.02489	1.69226e-09	1.76728e-08
ECM Glycoproteins	ENSG00000130702.14	LAMA5	12954.6	-0.358705	0.287078	1.24951	0.21148	0.342767
ECM Glycoproteins	ENSG00000091136.13	LAMB1	6675.55	1.99823	0.392316	-5.09341	3.51675e-07	2.35941e-06
ECM Glycoproteins	ENSG00000172037.13	LAMB2	7803.68	0.343383	0.215856	-1.5908	0.111655	0.206023
ECM Glycoproteins	ENSG00000196878.13	LAMB3	2535.62	-0.105561	0.38932	0.271141	0.786282	0.896964
ECM Glycoproteins	ENSG00000091128.12	LAMB4	13.264	-0.287834	0.477925	0.602259	0.547002	0.708379
ECM Glycoproteins	ENSG00000135862.5	LAMC1	16540.8	0.0175365	0.177129	-0.0990041	0.921135	0.973525
ECM Glycoproteins	ENSG00000058085.14	LAMC2	4428.75	-0.100528	0.328224	0.30628	0.759391	0.881172
ECM Glycoproteins	ENSG00000050555.17	LAMC3	382.294	2.19801	0.51836	-4.24032	2.23204e-05	0.000107669
Secreted Factors	ENSG00000243709.1	LEFTY1	96.5344	3.30215	0.741617	-4.45264	8.48222e-06	4.47525e-05
Secreted Factors	ENSG00000143768.12	LEFTY2	70.4987	3.18667	0.850065	-3.74874	0.000177729	0.000720157
Secreted Factors	ENSG00000174697.4	LEP	19.8936	2.49617	0.814672	-3.06401	0.0021839	0.00693509
ECM-affiliated Proteins	ENSG00000100097.11	LGALS1	8026.76	0.194083	0.32618	-0.595017	0.551832	0.711203
ECM-affiliated Proteins	ENSG00000133317.14	LGALS12	17.5307	0.421752	0.682566	-0.617892	0.536646	0.697847
ECM-affiliated Proteins	ENSG00000105198.10	LGALS13	0.018288	0.0326081	4.57734	-0.00712382	0.994316	0.999724
ECM-affiliated Proteins	ENSG00000006659.12	LGALS14	1.46246	-1.55596	1.08852	1.42942	0.152882	0.262556
ECM-affiliated Proteins	ENSG00000249861.3	LGALS16	0.0076248	0.00158306	4.57734	-0.000345848	0.999724	0.999724
ECM-affiliated Proteins	ENSG00000100079.6	LGALS2	27.1543	1.0654	0.586811	-1.81558	0.0694351	0.137444
ECM-affiliated Proteins	ENSG00000131981.15	LGALS3	5010.56	-0.62148	0.395146	1.57279	0.115769	0.212068
ECM-affiliated Proteins	ENSG00000171747.8	LGALS4	11.9933	0.86196	0.444944	-1.93723	0.052717	0.110335
ECM-affiliated Proteins	ENSG00000205076.4	LGALS7	8.31421	1.60448	0.977527	-1.64137	0.100721	0.191472
ECM-affiliated Proteins	ENSG00000116977.18	LGALS8	1778.85	-0.199296	0.209711	0.950337	0.341941	0.502738
ECM-affiliated Proteins	ENSG00000168961.16	LGALS9	687.043	-0.800383	0.305659	2.61855	0.00883043	0.0238539
ECM-affiliated Proteins	ENSG00000170298.15	LGALS9B	0.332538	-0.966231	1.61202	0.599391	0.548912	0.708379
ECM-affiliated Proteins	ENSG00000171916.16	LGALS9C	1.21985	-0.0464897	0.877554	0.0529765	0.957751	0.989092
ECM-affiliated Proteins	ENSG00000119862.12	LGALSL	438.323	0.123714	0.178295	-0.693873	0.487762	0.645886
ECM Glycoproteins	ENSG00000108231.12	LGI1	3.14229	4.25655	1.27405	-3.34096	0.000834886	0.00297795
ECM Glycoproteins	ENSG00000153012.11	LGI2	310.523	0.927307	0.443305	-2.09181	0.0364559	0.0799759
ECM Glycoproteins	ENSG00000168481.8	LGI3	5.51536	-0.212486	0.861808	0.246558	0.80525	0.909278
ECM Glycoproteins	ENSG00000153902.13	LGI4	31.7275	3.21451	0.502763	-6.39369	1.61928e-10	1.9763e-09
Secreted Factors	ENSG00000128342.4	LIF	569.37	-2.15492	0.390314	5.52099	3.3709e-08	2.89384e-07
ECM-affiliated Proteins	ENSG00000074695.5	LMAN1	6132.1	0.460019	0.213407	-2.1556	0.0311153	0.0703567
ECM-affiliated Proteins	ENSG00000140506.16	LMAN1L	0.724098	-0.732686	0.861166	0.850807	0.394876	0.555569
ECM Regulators	ENSG00000113083.12	LOX	2708.17	2.67591	0.483024	-5.53991	3.02619e-08	2.62011e-07
ECM Regulators	ENSG00000129038.15	LOXL1	1245.3	1.1328	0.369839	-3.06295	0.00219167	0.006938
ECM Regulators	ENSG00000134013.15	LOXL2	1193.43	1.97596	0.415273	-4.75822	1.95309e-06	1.11876e-05
ECM Regulators	ENSG00000115318.11	LOXL3	402.608	0.871383	0.288065	-3.02495	0.00248672	0.00777483
ECM Regulators	ENSG00000138131.3	LOXL4	676.065	0.602095	0.329874	-1.82523	0.0679667	0.135532
ECM Regulators	ENSG00000198670.11	LPA	9.26031	-0.572488	0.684357	0.836535	0.402854	0.562885
ECM Glycoproteins	ENSG00000171236.9	LRG1	234.525	-1.27865	0.524444	2.43811	0.0147644	0.0371125
Secreted Factors	ENSG00000226979.8	LTA	5.01283	-0.479094	0.456963	1.04843	0.29444	0.445176
Secreted Factors	ENSG00000227507.2	LTB	220.254	-0.824711	0.526839	1.5654	0.11749	0.214446
ECM Glycoproteins	ENSG00000049323.15	LTBP1	2840.55	0.674114	0.312642	-2.15619	0.0310691	0.0703567
ECM Glycoproteins	ENSG00000119681.11	LTBP2	7256.55	1.7292	0.337205	-5.12805	2.92757e-07	2.0038e-06
ECM Glycoproteins	ENSG00000168056.15	LTBP3	2824.29	0.706977	0.219278	-3.22411	0.00126364	0.00433922
ECM Glycoproteins	ENSG00000090006.17	LTBP4	1681.01	0.780306	0.43417	-1.79723	0.0722984	0.14221
Proteoglycans	ENSG00000139329.4	LUM	18740.8	3.26819	0.510489	-6.40208	1.53271e-10	1.89346e-09
ECM Regulators	ENSG00000127241.16	MASP1	47.1551	0.516147	0.59122	-0.87302	0.382652	0.542135
ECM Regulators	ENSG00000009724.16	MASP2	0.511662	-0.216859	1.00779	0.215183	0.829625	0.924543
ECM Glycoproteins	ENSG00000162510.5	MATN1	8.29532	0.125375	0.435883	-0.287634	0.773627	0.890648
ECM Glycoproteins	ENSG00000132561.13	MATN2	1981.57	0.0666429	0.333675	-0.199724	0.841697	0.930828
ECM Glycoproteins	ENSG00000132031.12	MATN3	111.911	1.92239	0.397755	-4.83308	1.34434e-06	8.15461e-06
ECM Glycoproteins	ENSG00000124159.15	MATN4	12.7244	0.876006	0.726072	-1.2065	0.227625	0.360288
ECM-affiliated Proteins	ENSG00000165471.6	MBL2	0.437958	0.284652	1.41091	-0.201751	0.840111	0.930828
Secreted Factors	ENSG00000110492.15	MDK	5258.72	0.102762	0.287654	-0.35724	0.720912	0.855134
Secreted Factors	ENSG00000145794.16	MEGF10	326.596	3.37244	0.602283	-5.59944	2.1505e-08	1.89431e-07
Secreted Factors	ENSG00000157890.17	MEGF11	26.0069	-0.85155	0.454775	1.87246	0.0611424	0.124123
Secreted Factors	ENSG00000162591.15	MEGF6	1479.08	-0.155922	0.343362	0.454103	0.649755	0.80338
Secreted Factors	ENSG00000105429.12	MEGF8	2652.44	0.388665	0.237301	-1.63785	0.101452	0.19223
Secreted Factors	ENSG00000106780.8	MEGF9	773.643	-0.209916	0.355682	0.59018	0.55507	0.712657
ECM Regulators	ENSG00000112818.9	MEP1A	2.17493	0.641397	1.01139	-0.634177	0.525965	0.688376
ECM Regulators	ENSG00000141434.11	MEP1B	2.69695	-0.22242	0.570153	0.390106	0.696458	0.835914
ECM Glycoproteins	ENSG00000152595.16	MEPE	2.59653	-0.351557	0.850957	0.413131	0.679511	0.825353
ECM Glycoproteins	ENSG00000140259.6	MFAP1	800.968	-0.151133	0.15103	1.00068	0.316981	0.470134
ECM Glycoproteins	ENSG00000117122.13	MFAP2	1561.32	2.35535	0.42912	-5.48879	4.04687e-08	3.36023e-07
ECM Glycoproteins	ENSG00000037749.11	MFAP3	1212.43	0.11575	0.129117	-0.896473	0.37	0.531645
ECM Glycoproteins	ENSG00000166482.11	MFAP4	683.764	4.67741	0.504415	-9.27295	1.81073e-20	7.6428e-19
ECM Glycoproteins	ENSG00000197614.10	MFAP5	959.509	1.14791	0.572354	-2.00559	0.0449004	0.0961609
ECM Glycoproteins	ENSG00000140545.14	MFGE8	4649.38	0.324505	0.318107	-1.02011	0.307675	0.459697
ECM Glycoproteins	ENSG00000111341.9	MGP	2563.14	4.82252	0.495855	-9.72568	2.34343e-22	1.31883e-20
ECM Regulators	ENSG00000196611.4	MMP1	317.583	3.25709	0.611385	-5.3274	9.96304e-08	7.58839e-07
ECM Regulators	ENSG00000166670.9	MMP10	164.983	0.645213	0.738966	-0.87313	0.382592	0.542135
ECM Regulators	ENSG00000099953.9	MMP11	9535.9	3.84663	0.563057	-6.8317	8.39163e-12	1.19729e-10
ECM Regulators	ENSG00000262406.2	MMP12	142.445	2.59589	0.733085	-3.54105	0.000398534	0.00151772
ECM Regulators	ENSG00000137745.11	MMP13	504.31	5.88028	0.954745	-6.15901	7.32029e-10	8.06027e-09
ECM Regulators	ENSG00000157227.12	MMP14	11396.2	1.46247	0.377948	-3.8695	0.00010906	0.000458416
ECM Regulators	ENSG00000102996.4	MMP15	1195.33	-1.42836	0.295903	4.82713	1.38515e-06	8.35212e-06
ECM Regulators	ENSG00000156103.15	MMP16	387.462	2.18796	0.493034	-4.43774	9.09067e-06	4.74683e-05
ECM Regulators	ENSG00000198598.6	MMP17	49.6018	1.27185	0.495871	-2.56488	0.0103211	0.0273698
ECM Regulators	ENSG00000123342.15	MMP19	547.383	1.66682	0.452368	-3.68465	0.000229019	0.000913373
ECM Regulators	ENSG00000087245.12	MMP2	7064.26	3.91705	0.44608	-8.78104	1.61973e-18	5.29284e-17
ECM Regulators	ENSG00000137674.3	MMP20	2.74999	1.47526	1.03932	-1.41945	0.155769	0.265646
ECM Regulators	ENSG00000154485.4	MMP21	5.53713	1.93345	0.702072	-2.75391	0.00588872	0.0168036
ECM Regulators	ENSG00000189409.13	MMP23B	428.185	0.484396	0.398959	-1.21415	0.224691	0.356759
ECM Regulators	ENSG00000125966.9	MMP24	294.673	-1.46775	0.493315	2.97528	0.00292721	0.00906808
ECM Regulators	ENSG00000008516.16	MMP25	44.4665	-0.216345	0.44601	0.485067	0.627629	0.783121
ECM Regulators	ENSG00000167346.7	MMP26	0.326526	0.847832	2.48473	-0.341217	0.73294	0.861332
ECM Regulators	ENSG00000137675.4	MMP27	0.273416	0.952699	1.80625	-0.527447	0.597883	0.754241
ECM Regulators	ENSG00000271447.5	MMP28	115.617	0.390324	0.415458	-0.939503	0.347473	0.507288
ECM Regulators	ENSG00000149968.11	MMP3	8.32326	2.68181	0.857767	-3.1265	0.00176903	0.00579062
ECM Regulators	ENSG00000137673.8	MMP7	6600.97	0.407663	0.615568	-0.662254	0.507808	0.668773
ECM Regulators	ENSG00000118113.11	MMP8	9.9875	0.14306	0.706843	-0.202393	0.83961	0.930828
ECM Regulators	ENSG00000100985.7	MMP9	1304.26	3.33142	0.521747	-6.38513	1.71257e-10	2.06528e-09
ECM Glycoproteins	ENSG00000138722.9	MMRN1	271.419	4.4423	0.621593	-7.14665	8.89216e-13	1.55306e-11
ECM Glycoproteins	ENSG00000173269.13	MMRN2	870.194	0.328238	0.369084	-0.889333	0.373824	0.534864
Secreted Factors	ENSG00000173531.15	MST1	483.003	0.439223	0.272677	-1.61078	0.107228	0.199672
Secreted Factors	ENSG00000186715.10	MST1L	42.3988	0.401059	0.412894	-0.971337	0.33138	0.490772
Secreted Factors	ENSG00000138379.4	MSTN	9.10192	0.00635153	0.500609	-0.0126876	0.989877	0.999724
ECM-affiliated Proteins	ENSG00000185499.16	MUC1	6947.24	-2.06415	0.506975	4.07151	4.67096e-05	0.000211236
ECM-affiliated Proteins	ENSG00000205277.9	MUC12	8.27846	-1.00855	0.509611	1.97906	0.0478097	0.101109
ECM-affiliated Proteins	ENSG00000173702.7	MUC13	6.88999	0.614937	0.727993	-0.844701	0.398278	0.558802
ECM-affiliated Proteins	ENSG00000169550.12	MUC15	106.751	0.292818	0.734068	-0.398898	0.689968	0.832069
ECM-affiliated Proteins	ENSG00000181143.15	MUC16	38013.7	-0.79417	0.523718	1.51641	0.129417	0.230403
ECM-affiliated Proteins	ENSG00000169876.13	MUC17	0.132161	0.3767	2.78757	-0.135135	0.892505	0.959774
ECM-affiliated Proteins	ENSG00000205592.13	MUC19	9.54736	-0.743603	0.721665	1.0304	0.302823	0.454993
ECM-affiliated Proteins	ENSG00000198788.8	MUC2	2.54385	1.67891	1.25052	-1.34257	0.179412	0.294561
ECM-affiliated Proteins	ENSG00000176945.16	MUC20	1097.99	-1.34	0.425793	3.14707	0.00164916	0.00545948
ECM-affiliated Proteins	ENSG00000204544.5	MUC21	1.67432	0.309	1.0747	-0.287523	0.773712	0.890648
ECM-affiliated Proteins	ENSG00000261272.1	MUC22	0.939538	-0.616143	1.27532	0.48313	0.629003	0.78374
ECM-affiliated Proteins	ENSG00000169894.17	MUC3A	6.38503	-1.81791	0.828448	2.19435	0.0282099	0.0647997
ECM-affiliated Proteins	ENSG00000145113.21	MUC4	810.71	-3.27504	0.642997	5.0934	3.51699e-07	2.35941e-06
ECM-affiliated Proteins	ENSG00000215182.8	MUC5AC	15.9334	2.31194	0.834071	-2.77187	0.00557346	0.0160852
ECM-affiliated Proteins	ENSG00000117983.17	MUC5B	482.457	-0.305701	0.769082	0.397488	0.691007	0.832331
ECM-affiliated Proteins	ENSG00000184956.15	MUC6	11.7225	3.38815	0.961122	-3.5252	0.000423159	0.00159353
ECM-affiliated Proteins	ENSG00000171195.10	MUC7	0.0552218	0.125683	4.57734	-0.0274577	0.978095	0.999724
ECM-affiliated Proteins	ENSG00000172551.10	MUCL1	3.03274	-1.84855	1.29333	1.42929	0.15292	0.262556
ECM Glycoproteins	ENSG00000101825.7	MXRA5	9429.11	1.31583	0.397993	-3.30617	0.000945806	0.00335
Proteoglycans	ENSG00000130287.13	NCAN	1.85276	0.385907	0.702082	-0.54966	0.582552	0.73858
ECM Glycoproteins	ENSG00000173376.13	NDNF	174.804	2.75164	0.565951	-4.86198	1.16218e-06	7.1786e-06
ECM Glycoproteins	ENSG00000165973.18	NELL1	117.079	3.22103	0.801948	-4.01651	5.90659e-05	0.000261283
ECM Glycoproteins	ENSG00000184613.10	NELL2	366.732	-0.369134	0.461322	0.800166	0.423615	0.579112
Secreted Factors	ENSG00000134259.3	NGF	30.0497	1.32658	0.553739	-2.39567	0.0165901	0.0412918
ECM Regulators	ENSG00000151092.16	NGLY1	1463.63	-0.513118	0.182553	2.81079	0.00494204	0.014511
ECM Glycoproteins	ENSG00000116962.14	NID1	1520.63	2.90838	0.428977	-6.77981	1.20333e-11	1.69301e-10
ECM Glycoproteins	ENSG00000087303.17	NID2	1623.73	2.61918	0.411582	-6.36367	1.96984e-10	2.32028e-09
Secreted Factors	ENSG00000156574.9	NODAL	1.66478	1.08696	1.12646	-0.964931	0.334579	0.494065
ECM Glycoproteins	ENSG00000136999.4	NOV	358.221	0.0740008	0.403206	-0.183531	0.854381	0.938708
ECM Glycoproteins	ENSG00000168743.12	NPNT	1572.15	0.268358	0.457038	-0.587166	0.557092	0.714347
Secreted Factors	ENSG00000157168.18	NRG1	108.463	-0.191978	0.540236	0.355359	0.72232	0.855802
Secreted Factors	ENSG00000158458.19	NRG2	55.5229	1.68834	0.631715	-2.67262	0.00752607	0.0208874
Secreted Factors	ENSG00000185737.12	NRG3	69.1527	1.23441	0.771069	-1.6009	0.109398	0.202597
Secreted Factors	ENSG00000169752.16	NRG4	97.8187	0.607163	0.533866	-1.1373	0.255415	0.394414
Secreted Factors	ENSG00000171119.2	NRTN	30.3306	0.813138	0.46807	-1.73721	0.0823495	0.160115
Secreted Factors	ENSG00000185652.11	NTF3	134.523	2.46789	0.568372	-4.34204	1.41165e-05	7.0098e-05
Secreted Factors	ENSG00000225950.8	NTF4	40.6594	0.0820024	0.484358	-0.169301	0.86556	0.940393
ECM Glycoproteins	ENSG00000065320.8	NTN1	997.161	-0.784321	0.362858	2.16151	0.0306561	0.0696291
ECM Glycoproteins	ENSG00000162068.1	NTN3	41.42	1.37871	0.561174	-2.45683	0.0140168	0.0355134
ECM Glycoproteins	ENSG00000074527.11	NTN4	1334.02	-0.589729	0.378823	1.55674	0.119532	0.21778
ECM Glycoproteins	ENSG00000142233.11	NTN5	8.96938	-0.338081	0.506348	0.667685	0.504335	0.665237
ECM Glycoproteins	ENSG00000162631.18	NTNG1	107.63	-1.31819	0.545801	2.41514	0.015729	0.0392589
ECM Glycoproteins	ENSG00000196358.10	NTNG2	55.4875	0.252069	0.425631	-0.592225	0.5537	0.712657
Proteoglycans	ENSG00000188937.5	NYX	0.743438	0.468379	1.27271	-0.368017	0.71286	0.848569
ECM Regulators	ENSG00000087263.16	OGFOD1	808.083	-0.736824	0.14912	4.94115	7.76624e-07	4.917e-06
ECM Regulators	ENSG00000111325.16	OGFOD2	219.252	-0.260244	0.231207	1.12559	0.26034	0.400189
Proteoglycans	ENSG00000106809.10	OGN	411.679	3.52482	0.663057	-5.31601	1.06069e-07	8.01847e-07
ECM Glycoproteins	ENSG00000138315.12	OIT3	9.28308	1.1799	0.524267	-2.25057	0.0244125	0.0573779
Proteoglycans	ENSG00000127083.7	OMD	151.619	6.03412	0.707714	-8.52621	1.51226e-17	4.50564e-16
ECM-affiliated Proteins	ENSG00000171199.10	OPRPN	0.0143566	0.00158306	4.57734	-0.000345848	0.999724	0.999724
Proteoglycans	ENSG00000188770.9	OPTC	0.50276	0.914713	1.78526	-0.512369	0.608393	0.764421
Secreted Factors	ENSG00000099985.3	OSM	66.3306	-0.360496	0.481775	0.748268	0.454299	0.612943
ECM Glycoproteins	ENSG00000188162.10	OTOG	9.92502	2.4634	0.926254	-2.65953	0.00782506	0.0216579
ECM Glycoproteins	ENSG00000182447.4	OTOL1	0.128781	-0.977506	2.58344	0.378374	0.705153	0.842358
ECM-affiliated Proteins	ENSG00000085465.12	OVGP1	68.1253	0.331783	0.368266	-0.900935	0.367623	0.529732
ECM Regulators	ENSG00000117385.15	P3H1	1357.14	1.0902	0.261025	-4.17663	2.95857e-05	0.000137478
ECM Regulators	ENSG00000090530.9	P3H2	563.95	-0.575825	0.411507	1.39931	0.161721	0.273495
ECM Regulators	ENSG00000110811.19	P3H3	816.471	0.619586	0.420161	-1.47464	0.140309	0.244216
ECM Regulators	ENSG00000122884.12	P4HA1	5961.58	0.061641	0.234423	-0.262948	0.792591	0.901105
ECM Regulators	ENSG00000072682.18	P4HA2	2079.87	0.0969762	0.252708	-0.383747	0.701166	0.840569
ECM Regulators	ENSG00000149380.11	P4HA3	133.953	2.23648	0.389888	-5.73622	9.68121e-09	8.91552e-08
ECM Regulators	ENSG00000178467.17	P4HTM	1305.6	-0.359783	0.195397	1.84129	0.0655787	0.131028
ECM Regulators	ENSG00000149090.11	PAMR1	356.942	1.7211	0.503513	-3.41818	0.000630407	0.00231378
ECM Glycoproteins	ENSG00000100767.15	PAPLN	837.393	1.00835	0.392222	-2.57086	0.0101447	0.0269726
ECM Regulators	ENSG00000182752.9	PAPPA	374.006	1.02266	0.508584	-2.01081	0.044346	0.0951748
ECM Regulators	ENSG00000116183.10	PAPPA2	49.237	0.213225	0.439711	-0.48492	0.627733	0.783121
ECM-affiliated Proteins	ENSG00000169116.11	PARM1	341.022	1.50862	0.395994	-3.8097	0.000139133	0.000570616
ECM Glycoproteins	ENSG00000106333.12	PCOLCE	1625.27	3.51963	0.388051	-9.07001	1.19007e-19	4.46497e-18
ECM Glycoproteins	ENSG00000163710.7	PCOLCE2	174.177	-0.190007	0.470698	0.403672	0.686454	0.830326
ECM Regulators	ENSG00000099139.13	PCSK5	719.145	0.0119649	0.305222	-0.0392007	0.96873	0.995257
ECM Regulators	ENSG00000140479.16	PCSK6	324.574	1.53166	0.555984	-2.75487	0.00587161	0.0168021
Secreted Factors	ENSG00000197461.13	PDGFA	614.469	-0.0203522	0.269105	0.0756291	0.939714	0.981372
Secreted Factors	ENSG00000100311.16	PDGFB	457.229	0.0438819	0.241992	-0.181336	0.856104	0.939581
Secreted Factors	ENSG00000145431.10	PDGFC	2559.41	-0.24703	0.237674	1.03937	0.298635	0.449506
Secreted Factors	ENSG00000170962.12	PDGFD	917.091	1.0374	0.388128	-2.67284	0.0075213	0.0208874
Secreted Factors	ENSG00000163737.3	PF4	3.54131	1.69712	0.888709	-1.90965	0.0561784	0.1152
Secreted Factors	ENSG00000109272.3	PF4V1	1.4741	2.02218	1.09025	-1.85478	0.0636274	0.12814
Secreted Factors	ENSG00000119630.13	PGF	237.856	1.1739	0.413594	-2.8383	0.00453551	0.0134735
ECM Regulators	ENSG00000124102.4	PI3	157.929	-0.236186	0.668444	0.353338	0.723835	0.856375
Secreted Factors	ENSG00000100100.12	PIK3IP1	1546.39	-1.01895	0.278124	3.66366	0.000248634	0.000987711
ECM Regulators	ENSG00000104368.17	PLAT	2847.54	-0.271755	0.430532	0.631207	0.527905	0.690023
ECM Regulators	ENSG00000122861.15	PLAU	2789.88	2.01411	0.38671	-5.20832	1.90556e-07	1.32503e-06
ECM Regulators	ENSG00000122194.18	PLG	1.58498	2.74778	0.935382	-2.9376	0.0033076	0.0100018
ECM Regulators	ENSG00000083444.16	PLOD1	3073.3	0.222218	0.206791	-1.0746	0.282553	0.428652
ECM Regulators	ENSG00000152952.11	PLOD2	6070.58	0.470329	0.308873	-1.52273	0.127827	0.228375
ECM Regulators	ENSG00000106397.11	PLOD3	1295.14	-0.301621	0.162539	1.85568	0.0634989	0.128136
ECM-affiliated Proteins	ENSG00000161381.13	PLXDC1	376.11	3.39181	0.408685	-8.29933	1.04698e-16	2.79102e-15
ECM-affiliated Proteins	ENSG00000120594.16	PLXDC2	6132.11	0.196003	0.276689	-0.708387	0.478705	0.637225
ECM-affiliated Proteins	ENSG00000114554.11	PLXNA1	4032.7	0.322369	0.214427	-1.5034	0.132737	0.234255
ECM-affiliated Proteins	ENSG00000076356.6	PLXNA2	1773.76	0.848867	0.296576	-2.86223	0.00420678	0.0125707
ECM-affiliated Proteins	ENSG00000130827.6	PLXNA3	1551.93	0.0575891	0.24157	-0.238394	0.811575	0.913473
ECM-affiliated Proteins	ENSG00000221866.9	PLXNA4	990.243	1.59747	0.512642	-3.11615	0.00183231	0.00591125
ECM-affiliated Proteins	ENSG00000164050.12	PLXNB1	6382.04	0.253417	0.229946	-1.10207	0.270429	0.41319
ECM-affiliated Proteins	ENSG00000196576.14	PLXNB2	6460.48	-0.654128	0.202216	3.2348	0.00121729	0.00421902
ECM-affiliated Proteins	ENSG00000198753.11	PLXNB3	86.6537	1.27645	0.494935	-2.57902	0.0099082	0.0264829
ECM-affiliated Proteins	ENSG00000136040.8	PLXNC1	1821.26	1.02746	0.311158	-3.30206	0.000959771	0.00338762
ECM-affiliated Proteins	ENSG00000004399.12	PLXND1	3379.83	0.363057	0.27375	-1.32624	0.184762	0.302853
Proteoglycans	ENSG00000174348.13	PODN	505.849	2.94569	0.488412	-6.03116	1.62789e-09	1.71776e-08
Proteoglycans	ENSG00000132000.11	PODNL1	128.536	1.88808	0.460261	-4.1022	4.09236e-05	0.000186737
ECM Glycoproteins	ENSG00000146707.14	POMZP3	131.72	-0.34842	0.297844	1.16981	0.242079	0.378436
ECM Glycoproteins	ENSG00000133110.14	POSTN	13976.5	3.42447	0.594543	-5.75983	8.41977e-09	7.89743e-08
Secreted Factors	ENSG00000163736.3	PPBP	25.8825	2.30288	0.73887	-3.11677	0.00182847	0.00591125
Proteoglycans	ENSG00000188783.5	PRELP	138.183	4.35596	0.618945	-7.03772	1.95413e-12	3.04543e-11
Proteoglycans	ENSG00000186652.9	PRG2	2.85301	-1.22851	1.02952	1.19329	0.232755	0.36726
Proteoglycans	ENSG00000116690.12	PRG4	69.0946	-0.317439	0.757623	0.418993	0.675221	0.821127
Secreted Factors	ENSG00000172179.11	PRL	1.19705	2.1299	1.10135	-1.9339	0.0531257	0.110506
ECM Regulators	ENSG00000204983.12	PRSS1	189.306	3.44654	0.649977	-5.30256	1.14188e-07	8.50533e-07
ECM Regulators	ENSG00000164099.3	PRSS12	275.906	0.0451056	0.505389	-0.0892491	0.928884	0.974078
ECM Regulators	ENSG00000275896.5	PRSS2	213.317	3.46956	0.574556	-6.03868	1.55383e-09	1.65687e-08
ECM Regulators	ENSG00000010438.16	PRSS3	10.342	-1.43838	0.745328	1.92986	0.0536248	0.111088
Secreted Factors	ENSG00000125650.4	PSPN	67.7621	-0.445828	0.189608	2.35131	0.0187075	0.0455545
Secreted Factors	ENSG00000105894.11	PTN	446.053	1.845	0.457748	-4.0306	5.56352e-05	0.000248275
ECM Glycoproteins	ENSG00000130508.10	PXDN	7320.36	0.121279	0.282587	-0.429174	0.667797	0.816017
ECM Glycoproteins	ENSG00000147485.12	PXDNL	55.6038	1.86329	0.402966	-4.62393	3.7653e-06	2.06175e-05
ECM Regulators	ENSG00000126838.9	PZP	4.55576	2.82106	0.87229	-3.23409	0.00122031	0.00421902
ECM-affiliated Proteins	ENSG00000115386.5	REG1A	16.0132	0.250789	0.828604	-0.302664	0.762146	0.882347
ECM-affiliated Proteins	ENSG00000172023.7	REG1B	0.163826	-1.66003	3.72816	0.445268	0.656126	0.807601
ECM-affiliated Proteins	ENSG00000172016.15	REG3A	0.1967	-1.16924	2.70965	0.431507	0.666099	0.814926
ECM-affiliated Proteins	ENSG00000143954.12	REG3G	30.3598	-2.74303	1.03383	2.65328	0.00797127	0.0219427
ECM-affiliated Proteins	ENSG00000134193.14	REG4	2.89836	0.467548	1.09898	-0.425437	0.670518	0.817371
ECM Glycoproteins	ENSG00000189056.13	RELN	472.736	0.82778	0.594902	-1.39146	0.164087	0.276113
Secreted Factors	ENSG00000215853.3	RPTN	0.585878	1.54627	1.89435	-0.816252	0.414356	0.571456
ECM Glycoproteins	ENSG00000169218.13	RSPO1	359.631	2.88494	0.610765	-4.72349	2.31832e-06	1.3047e-05
ECM Glycoproteins	ENSG00000147655.10	RSPO2	3.23101	1.34188	0.817596	-1.64125	0.100745	0.191472
ECM Glycoproteins	ENSG00000146374.13	RSPO3	418.543	0.95531	0.526237	-1.81536	0.0694683	0.137444
ECM Glycoproteins	ENSG00000101282.8	RSPO4	20.7184	0.0249963	0.616908	-0.0405187	0.96768	0.995187
Secreted Factors	ENSG00000160678.11	S100A1	1047.07	0.733089	0.553463	-1.32455	0.18532	0.303279
Secreted Factors	ENSG00000197747.8	S100A10	2037.12	-0.838612	0.283779	2.95516	0.00312511	0.00953536
Secreted Factors	ENSG00000163191.5	S100A11	1667.24	-0.547771	0.324815	1.68641	0.091717	0.177647
Secreted Factors	ENSG00000163221.8	S100A12	10.3436	-1.89635	0.735563	2.57809	0.0099348	0.0264841
Secreted Factors	ENSG00000189171.14	S100A13	3741.11	-0.147057	0.299093	0.491677	0.622948	0.780032
Secreted Factors	ENSG00000189334.8	S100A14	1133.35	-0.924698	0.418754	2.20821	0.0272295	0.0629911
Secreted Factors	ENSG00000188643.10	S100A16	3039.3	-1.09233	0.282246	3.87013	0.000108779	0.000458416
Secreted Factors	ENSG00000196754.10	S100A2	1388.55	0.813331	0.571138	-1.42405	0.154431	0.264255
Secreted Factors	ENSG00000188015.9	S100A3	32.5244	0.347052	0.358528	-0.96799	0.333049	0.492524
Secreted Factors	ENSG00000196154.11	S100A4	6018.18	0.733709	0.466873	-1.57154	0.116057	0.212213
Secreted Factors	ENSG00000196420.7	S100A5	24.2389	0.874245	0.582126	-1.50181	0.133145	0.234567
Secreted Factors	ENSG00000197956.9	S100A6	23952.3	-0.382011	0.366286	1.04293	0.29698	0.44768
Secreted Factors	ENSG00000143556.8	S100A7	16.7371	3.88842	1.10293	-3.52555	0.000422605	0.00159353
Secreted Factors	ENSG00000184330.11	S100A7A	2.52879	3.46287	1.35446	-2.55664	0.010569	0.0278088
Secreted Factors	ENSG00000143546.9	S100A8	872.911	-1.94666	0.581391	3.34829	0.000813132	0.00291061
Secreted Factors	ENSG00000163220.10	S100A9	3297.61	-1.63233	0.575029	2.83869	0.00452998	0.0134735
Secreted Factors	ENSG00000160307.9	S100B	66.3332	-0.403099	0.492037	0.819246	0.412646	0.571053
Secreted Factors	ENSG00000163993.6	S100P	67.4223	0.471027	0.752205	-0.626196	0.531187	0.693417
Secreted Factors	ENSG00000171643.13	S100Z	5.7467	-0.165412	0.500324	0.33061	0.740939	0.866711
ECM Glycoproteins	ENSG00000164764.10	SBSPON	841.252	0.465616	0.394908	-1.17905	0.238378	0.373803
Secreted Factors	ENSG00000159307.18	SCUBE1	69.4069	3.27577	0.743542	-4.40562	1.05479e-05	5.39649e-05
Secreted Factors	ENSG00000175356.12	SCUBE2	150.545	3.02942	0.438906	-6.90222	5.1197e-12	7.85796e-11
Secreted Factors	ENSG00000146197.8	SCUBE3	229.923	1.68454	0.5412	-3.1126	0.00185445	0.00596368
ECM-affiliated Proteins	ENSG00000115884.10	SDC1	3140.56	0.576186	0.371811	-1.54967	0.12122	0.220459
ECM-affiliated Proteins	ENSG00000169439.11	SDC2	2180.17	0.482015	0.371742	-1.29664	0.194755	0.317182
ECM-affiliated Proteins	ENSG00000162512.15	SDC3	2817.72	-0.991211	0.259003	3.82702	0.000129702	0.000540693
ECM-affiliated Proteins	ENSG00000124145.6	SDC4	7594.9	-2.00033	0.282919	7.07031	1.54589e-12	2.56719e-11
ECM-affiliated Proteins	ENSG00000075213.10	SEMA3A	838.352	1.32887	0.403368	-3.29443	0.0009862	0.0034449
ECM-affiliated Proteins	ENSG00000012171.18	SEMA3B	1765.59	-1.85363	0.311865	5.9437	2.78666e-09	2.82289e-08
ECM-affiliated Proteins	ENSG00000075223.13	SEMA3C	4703	0.508418	0.365733	-1.39013	0.164488	0.276329
ECM-affiliated Proteins	ENSG00000153993.13	SEMA3D	720.991	2.62036	0.490663	-5.34044	9.272e-08	7.11556e-07
ECM-affiliated Proteins	ENSG00000170381.12	SEMA3E	333.134	0.147256	0.631585	-0.233154	0.815642	0.913988
ECM-affiliated Proteins	ENSG00000001617.11	SEMA3F	1001.45	0.0359838	0.302066	-0.119126	0.905176	0.968163
ECM-affiliated Proteins	ENSG00000010319.6	SEMA3G	240.525	2.19664	0.405491	-5.41723	6.05289e-08	4.7903e-07
ECM-affiliated Proteins	ENSG00000196189.12	SEMA4A	387.635	0.335561	0.334964	-1.00178	0.316449	0.470034
ECM-affiliated Proteins	ENSG00000185033.14	SEMA4B	880.03	-0.0857774	0.310143	0.276574	0.782107	0.895225
ECM-affiliated Proteins	ENSG00000168758.10	SEMA4C	2299.41	0.167519	0.203375	-0.823696	0.410112	0.569007
ECM-affiliated Proteins	ENSG00000187764.11	SEMA4D	1170.22	-0.742979	0.220985	3.36212	0.000773469	0.00278834
ECM-affiliated Proteins	ENSG00000135622.12	SEMA4F	366.203	-0.0197725	0.192679	0.102619	0.918266	0.973027
ECM-affiliated Proteins	ENSG00000095539.15	SEMA4G	90.1898	0.842515	0.397935	-2.11722	0.0342412	0.0762338
ECM-affiliated Proteins	ENSG00000112902.11	SEMA5A	1884.94	0.45562	0.377594	-1.20664	0.227571	0.360288
ECM-affiliated Proteins	ENSG00000082684.14	SEMA5B	348.022	0.623273	0.501657	-1.24243	0.214078	0.345617
ECM-affiliated Proteins	ENSG00000092421.16	SEMA6A	281.474	0.882391	0.399612	-2.20812	0.027236	0.0629911
ECM-affiliated Proteins	ENSG00000167680.15	SEMA6B	230.879	-0.313929	0.383935	0.817661	0.413551	0.571456
ECM-affiliated Proteins	ENSG00000143434.15	SEMA6C	324.127	1.46967	0.373773	-3.93199	8.42448e-05	0.000364701
ECM-affiliated Proteins	ENSG00000137872.16	SEMA6D	595.909	1.00528	0.313773	-3.20386	0.001356	0.00458231
ECM-affiliated Proteins	ENSG00000138623.9	SEMA7A	305.85	0.744173	0.317242	-2.34576	0.0189884	0.0461276
ECM Regulators	ENSG00000197249.13	SERPINA1	1007.29	-0.984876	0.39278	2.50745	0.0121607	0.0316678
ECM Regulators	ENSG00000140093.9	SERPINA10	0.253164	0.895095	2.54773	-0.351331	0.72534	0.856375
ECM Regulators	ENSG00000186910.3	SERPINA11	0.438402	1.47243	1.81556	-0.811005	0.417363	0.573662
ECM Regulators	ENSG00000165953.9	SERPINA12	0.468574	0.855708	1.56546	-0.546616	0.584643	0.740304
ECM Regulators	ENSG00000258597.3	SERPINA2	0.210428	-0.580103	2.50393	0.231677	0.816789	0.914262
ECM Regulators	ENSG00000273259.2	SERPINA3	326.45	0.529995	0.575868	-0.92034	0.357395	0.518684
ECM Regulators	ENSG00000100665.11	SERPINA4	2.4602	2.99081	1.70882	-1.75022	0.0800804	0.156848
ECM Regulators	ENSG00000188488.13	SERPINA5	2527.41	-0.429995	0.777667	0.552929	0.580312	0.736662
ECM Regulators	ENSG00000170099.5	SERPINA6	1.68365	1.87911	1.14754	-1.63751	0.101523	0.19223
ECM Regulators	ENSG00000123561.14	SERPINA7	0.0920754	0.282193	4.57733	-0.0616501	0.950841	0.986888
ECM Regulators	ENSG00000170054.14	SERPINA9	0.511084	1.63161	1.09786	-1.48618	0.137231	0.239681
ECM Regulators	ENSG00000021355.12	SERPINB1	2387.24	-1.13744	0.289369	3.93077	8.46734e-05	0.000364996
ECM Regulators	ENSG00000242550.5	SERPINB10	3.18039	-0.164328	0.878622	0.187029	0.851638	0.936709
[truncated: 164 more rows]

## Sheet: Supplementary Data 8
Matrisome component	EnsemblID	gene_name	baseMean	log2FoldChange	lfcSE	stat	pvalue	padj
[truncated: 1,013 more rows]

[truncated: 21 more sheets: Supplementary Data 9, Supplementary Data 10, Supplementary Data 11, Supplementary Data 12, Supplementary Data 13, Supplementary Data 14, Supplementary Data 15, Supplementary Data 16, Supplementary Data 17, Supplementary Data 18, Supplementary Data 19, Supplementary Data 20, Supplementary Data 21, Supplementary Data 22, Supplementary Data 23, Supplementary Data 24, Supplementary Data 25, Supplementary Data 26, Supplementary Data 27, Supplementary Data 28 …]
