# Supplementary material for: Co-evolution of matrisome and adaptive adhesion dynamics drives ovarian cancer chemoresistance
Source: Nat Commun. 2021 Jun 23;12:3904. doi: 10.1038/s41467-021-24009-8 (PMC8222388; doi:10.1038/s41467-021-24009-8)
Supplement: Supplementary file 10 — Source Data [file 41467_2021_24009_MOESM10_ESM.xlsx]

## Sheet: Fig. 3b
Figure 3b
	OVCAR4				OVCAR8				Tyknu
	2 kPa	21 kPa			2 kPa	21 kPa			2 kPa	21 kPa
Readout#	177.336	266.544		Readout#	379.001	1025.09		Readout#	167.604	350.346
1	476.86	278.979		1	283.845	1376.51		1	341.696	441.176
2	455.774	280.061		2	394.139	2754.65		2	353.049	498.486
3	335.748	283.304		3	481.726	2181.01		3	414.684	213.56
4	400.087	321.691		4	356.293	2454.59		4	371.432	397.383
5	654.736	341.155		5	363.322	1095.37		5	386.57	548.767
6	271.41	351.427		6	390.895	2124.78		6	273.032	447.664
7	561.202	370.891		7	315.744	1403.01		7	336.289	1721.99
8	253.568	386.029		8	285.467	1421.93		8	251.406	539.035
9	318.447	391.436		9	329.801	1690.64		9	423.875	851.535
10	516.869	394.139		10	459.559	1872.84		10	429.823	563.365
11	324.394	399.005		11	228.698	1762		11	339.533	585.532
12	379.542	407.656		12	350.346	890.463		12	240.593	353.049
13	248.162	419.01		13	368.728	1859.32		13	207.072	344.939
14	341.696	424.416		14	242.215	1204.04		14	410.9	364.403
15	522.816	424.416		15	178.958	1500.32		15	414.684	823.962
16	231.942	424.416		16	304.39	539.035		16	391.977	1286.77
17	433.067	426.579		17	601.211	706.099		17	309.797	717.993
18	820.177	456.315		18	523.897	2370.24		18	348.724	1377.6
19	177.876	464.965		19	664.468	1358.67		19	444.961	1732.81
20	190.852	466.587		20	481.726	998.054		20	349.265	387.651
21	403.871	487.673		21	347.643	1378.14		21	402.249	514.706
22	326.557	554.174		22	202.206	854.239		22	494.161	454.693
23	287.63	571.475		23	254.65	3700.26		23	210.856	613.646
24	393.058	574.178		24	496.864	1684.69		24	458.478	592.02
25	277.898	576.341		25	368.728	819.637		25	363.322	893.707
26	185.446	580.125		26	227.617	770.437		26	286.008	439.554
27	278.439	599.589		27	329.26	1673.34		27	400.087	664.468
28	178.417	609.321		28	459.018	889.922		28	312.5	444.961
29	196.259	643.382		29	303.309	531.466		29	568.231	469.291
30	358.456	649.87		30	346.021	1141.33		30	356.293	414.144
31	362.781	649.87		31	340.614	1931.77		31	710.424	394.139
32	171.388	670.415		32	254.65	1192.69		32	303.309	1233.78
33	261.138	675.281		33	688.257	996.432		33	267.625	658.521
34	380.623	696.907		34	331.423	2206.96		34	616.89	655.277
35	338.452	705.017		35	274.654	1312.18		35	505.515	690.42
36	251.946	718.534		36	229.239	1066.72		36	231.401	910.467
37	501.189	723.94		37	243.837	1208.37		37	150.303	1114.3
38	281.142	729.347		38	174.632	2469.18		38	372.513	362.24
39	216.263	749.892		39	219.507	1943.12		39	403.33	424.957
40	295.199	761.246		40	209.234	488.214		40	260.056	247.08
41	547.145	765.03		41	436.851	548.227		41	184.905	326.557
42	277.357	780.169		42	393.599	1223.51		42	388.192	209.775
43	195.718	813.689		43	657.98	773.681		43	678.525	648.789
44	442.258	822.881		44	397.383	4274.98		44	371.972	224.373
45	280.601	825.584		45	198.962	586.073		45	338.452	529.844
46	210.316	845.048		46	685.554	958.045		46	184.364	451.99
47	233.023	849.373		47	212.478	3255.3		47	430.904	314.663
48	275.195	896.41		48	373.594	2065.31		48	401.708	347.102
49	201.665	926.146		49	421.713	1779.84		49	479.022	467.128
50	264.922	926.687		50	245.999	550.389		50	277.357	460.099
51	303.309	932.093		51	548.767	694.204		51	270.869	1237.02
52	247.621	957.504		52	553.093	528.763		52	296.821	646.626
53	335.208	969.939		53	605.536	730.969		53	269.247	668.793
54	290.874	981.293		54	552.552	641.76		54	369.269	309.256
55	298.443	999.135		55	568.231	1032.66		55	360.078	368.728
56	226.535	1005.62		56	595.264	1059.69		56	317.907	1432.74
57	229.779	1006.7		57	363.322	2727.08		57	284.926	1193.77
58	207.612	1026.71		58	495.783	1054.28		58	304.39	920.74
59	238.43	1046.71		59	479.022	1199.18		59	232.483	1539.25
60	268.166	1051.04		60	298.443	1862.02		60	506.596	431.445
61	487.132	1053.2		61	1007	1514.38		61	278.439	411.44
62	385.489	1118.08		62	1515	1348.94		62	395.761	432.526
63	357.915	1124.03		63	1144	2857.38		63	345.48	604.455
64	235.727	1130.52		64	656	1065.1		64	454.693	711.505
65	286.008	1181.34		65	2129	1483.02		65	524.438	725.562
66	387.651	1182.42		66	354	1492.21		66	540.117	916.955
67	240.052	1198.64		67	1510	838.56		67	315.744	993.728
68	354.131	1230		68	487	826.665		68	459.559	661.224
69	211.397	1346.24		69	594	1013.73		69	397.924	1537.09
70	252.487	1354.89		70	880	916.955		70	501.73	782.331
71	180.039	1407.87		71	882	1550.07		71	341.696	1387.87
72	283.845	1419.23		72	561	1577.1		72	415.766	1547.36
73	640.679	1442.47		73	871	920.74		73	289.792	1031.57
74	723.4	1482.48		74	444	703.395		74	391.436	1140.25
75	261.678	1488.43		75	1057	630.947		75	388.733	401.708
76	401.168	1514.92		76	666	665.009		76	288.711	919.658
77	437.933	1534.39		77	2212	475.238		77	229.779	466.047
78	374.676	1564.66		78	1172	516.328		78	354.131	728.806
79	426.038	1591.15		79	1066	1745.78		79	207.072	481.185
80	296.28	1647.92		80	1680	552.011		80	280.601	1100.24
81	233.564	1657.12		81	356	1033.2		81	244.918	1125.11
82	494.161	1709.56		82	1252	1363.54		82	481.185	537.413
83	304.39	1831.75		83	1275	1237.02		83	477.401	562.284
84	744.485	1855.54		84	405	2389.16		84	312.5	604.996
85	481.185	1871.21		85	948	2754.65		85	494.702	598.508
86	473.616	1882.57		86	981	3558.07		86	486.592	1216.48
87	379.001	1944.74		87	1352	953.179		87	324.935	535.792
88	443.88	2277.25		88	816	1557.09		88	269.788	870.999
89	393.058	2296.71		89	891.544	394.139		89	240.593	375.757
90	280.601	2344.29		90	218.426	4184.69		90	386.029	1033.2
91	401.168	2817.91		91	279.52	1637.65		91	291.414	475.238
92	612.565	2931.45		92	439.554	1428.42		92	444.961	508.759
93	375.216	3607.27		93	219.507	1394.9		93	517.95	700.151
94	374.135	3631.6		94	495.783	1610.62		94	480.104	336.83
95	159.494	3633.76		95	472.535	830.99		95	409.818	366.025
96	310.337	4596.13		96	900.735	1140.79		96	392.517	429.282
97	351.427	4958.91		97	316.285	563.365		97	321.691	422.794
98	446.583			98	440.636	1129.43		98	316.285	552.011
99	416.306			99	627.703	695.826		99	427.119	404.412
								100	411.44	719.615
								101	441.176	825.584
								102	348.724	729.347
								103	317.366	686.094
								104	426.579	1140.79
								105	558.499	689.879
								106	257.353	434.689
								107	325.476	674.2
								108	388.733	708.261
								109	357.375	570.934
								110	428.201	848.832
								111	581.207	708.802
								112	297.362	1104.02
								113	428.741	503.352
								114	341.696	302.228
								115	506.596	1016.44
								116	409.278	652.574
								117	275.735	966.155
								118	424.416	1082.4
								119	299.524	740.701
								120	534.17	343.858
								121	323.313	980.212
								122	599.048	415.225
								123	335.208	613.646
								124	376.298	608.78
								125	316.825	663.927
								126	739.619	645.004
								127	600.13	717.452
								128	341.155	837.478
								129	225.454	1230.54
								130	271.951	425.497
								131	213.56	266.003
								132	286.008	712.046
								133	361.159	1678.2
								134	312.5	388.733
								135	297.362	766.112
								136	340.074	793.685
								137	424.957	2667.06
								138	386.029	524.438
								139	347.102	570.394
								140	237.349	969.939
								141	460.64	645.545
								142	331.964	628.785
								143	261.138	329.801
								144	304.931	386.029
								145	452.53	483.888
								146	304.931	299.524
								147	360.078	515.787
								148	320.61	479.563
								149	234.645	430.904

## Sheet: Fig. 3d
Figure 3d
	OVCAR4				OVCAR8				Tyk.nu
	2 kPa	21 kPa			2 kPa	21 kPa			2 kPa	21 kPa
Readout#	Nuc:cyto ratio	Nuc:cyto ratio		Readout#	Nuc:cyto ratio	Nuc:cyto ratio		Readout#	Nuc:cyto ratio	Nuc:cyto ratio
1	0.212878	0.468978		1	1.0088	1.1604		1	0.176128	0.400967
2	0.213434	0.551332		2	0.5334	0.8866		2	0.220881	0.46912
3	0.226902	0.560112		3	2.8155	0.7052		3	0.277871	0.49729
4	0.236581	0.683264		4	3.3935	1.3227		4	0.286727	0.521201
5	0.241701	0.684596		5	1.1481	1.1738		5	0.288737	0.569473
6	0.24336	0.74111		6	0.8987	0.3174		6	0.289517	0.599462
7	0.245231	0.794327		7	1.8265	1.5215		7	0.292625	0.603749
8	0.26159	0.818868		8	0.9486	2.1866		8	0.296478	0.645514
9	0.262932	0.888196		9	1.5523	1.8169		9	0.299249	0.653776
10	0.269496	0.928638		10	1.2518	0.3053		10	0.308743	0.669523
11	0.277806	0.952317		11	1.7399	0.6186		11	0.31329	0.674487
12	0.311124	0.973915		12	0.3953	1.7624		12	0.315996	0.677825
13	0.312263	1.03965		13	2.1732	2.0085		13	0.317879	0.678078
14	0.315358	1.04515		14	1.1982	1.4756		14	0.32345	0.715219
15	0.322012	1.12913		15	1.1701	2.1796		15	0.326982	0.73656
16	0.322028	1.26553		16	0.6883	1.9228		16	0.328159	0.75104
17	0.32469	1.29037		17	1.429	1.5828		17	0.330779	0.80994
18	0.332662	1.30004		18	0.4826	1.0847		18	0.33281	0.815428
19	0.332917	1.30556		19	2.0933	1.4285		19	0.334263	0.831842
20	0.333097	1.36127		20	1.913	1.8241		20	0.346017	0.83338
21	0.334771	1.40298		21	0.5674	0.7684		21	0.360255	0.844632
22	0.335452	1.406		22	1.0378	2.168		22	0.368275	0.894909
23	0.339415	1.4563		23	0.6072	1.8458		23	0.368346	1.00758
24	0.346015	1.48908		24	0.8574	1.5919		24	0.374184	1.01788
25	0.348065	1.52526		25	0.8148	1.2061		25	0.375882	1.03648
26	0.349034	1.55651		26	1.4173	1.6451		26	0.376833	1.05467
27	0.349466	1.56838		27	1.3663	0.6786		27	0.384153	1.09764
28	0.352655	1.58397		28	1.0588	1.0704		28	0.388668	1.10695
29	0.353085	1.60749		29	1.8724	1.2952		29	0.41804	1.11978
30	0.356723	1.83844		30	1.5221	1.6346		30	0.418653	1.13954
31	0.361975	1.8876		31	1.0058	2.3381		31	0.426385	1.14392
32	0.362014	2.02003		32	0.9413	1.4513		32	0.433838	1.17152
33	0.367235	2.07684		33	0.7385	1.9341		33	0.435478	1.24291
34	0.371874	2.11306		34	1.1028	1.7263		34	0.442092	1.27581
35	0.382853	2.1692		35	1.1898	2.1719		35	0.449494	1.28094
36	0.383003	2.19209		36	1.1254	1.5677		36	0.479121	1.3375
37	0.383252	2.23252		37	0.4652	0.683		37	0.48233	1.43814
38	0.385628	2.31219		38	0.9973	2.5703		38	0.486384	1.45129
39	0.393043	2.31935		39	0.6007	1.7511		39	0.496509	1.61545
40	0.403936	2.34644		40	1.1518	2.3567		40	0.51601	1.85219
41	0.408842	2.48877		41	0.6537	1.5715		41	0.536588	2.01272
42	0.414738	2.69975		42	1.0627	2.6738		42	0.539263	2.04001
43	0.415185	2.76338		43	1.5483	2.1749		43	0.547563	2.08315
44	0.415316	2.83021		44	0.8513	1.5943		44	0.548888	2.28093
45	0.422454	2.87519		45	1.1299	1.2966		45	0.556857	2.63516
46	0.423564	3.12251		46	1.168	0.9337		46	0.559714
47	0.433323	3.13675		47	0.703	1.5102		47	0.567807
48	0.438097	3.47879		48	1.4998	1.0089		48	0.574288
49	0.440933	4.0033		49	1.5877	2.3077		49	0.578433
50	0.444271	5.23995		50	1.2715	2.0988		50	0.581074
51	0.444811	6.15275		51	1.9735	1.9334		51	0.582244
52	0.446859	0.626269		52	1.4752	2.433		52	0.608374
53	0.448647	0.664608		53	0.9178	0.9359		53	0.608388
54	0.460272	0.714008		54	1.2115	1.6586		54	0.624649
55	0.462983	0.755635		55	0.2722	1.4684		55	0.668288
56	0.465392	0.820636		56	0.2383	0.2982		56	0.689925
57	0.465811	0.876252		57	0.6389	0.1334
58	0.470545	0.876954		58	0.483	0.1249
59	0.48888	0.877692		59	0.3901	2.4842
60	0.48934	0.903976		60	0.4634	1.1979
61	0.507028	1.06141		61	0.863	1.8743
62	0.507036	1.07424		62	1.6921	0.9858
63	0.5127	1.09606		63	1.2831	0.5813
64	0.513872	1.09645		64	1.4512	1.4964
65	0.517142	1.17457		65	0.6806	2.4376
66	0.519525	1.23319		66	0.7421	2.5354
67	0.525395	1.32457		67	0.4708	2.2128
68	0.527715	1.32588		68	1.2888	1.1797
69	0.539784	1.34201		69	0.6037	1.4276
70	0.540321	1.35761		70	0.7949	1.3102
71	0.550556	1.36219		71	0.4512	1.3401
72	0.555005	1.38868		72	1.6767	1.3338
73	0.573271	1.39968		73	0.4735	0.7212
74	0.575538	1.44152		74	0.8922	0.9467
75	0.58073	1.45225		75	0.5456	2.3135
76	0.590388	1.46466		76	1.8503	0.9053
77	0.595659	1.48603		77	0.5836	1.0804
78	0.60455	1.53313		78	1.3273	0.6546
79	0.606036	1.57392		79	0.6093	1.6147
80	0.606626	1.67523		80	1.2476	1.1386
81	0.608029	1.69545		81	0.4721	1.5083
82	0.621303	1.70762		82	0.4559	1.5892
83	0.644897	1.71906		83	0.8095	1.5348
84	0.648232	1.76014		84	0.6601	1.9334
85	0.659095	1.83503		85	1.166	1.5831
86	0.66197	1.85149		86	1.3047	0.4152
87	0.682677	1.98112		87	0.3729	1.963
88	0.6871	1.99248		88	1.5806	1.6811
89	0.694162	2.23046		89	0.8511	2.7005
90	0.701955	2.52945		90	0.38	1.6208
91	0.703127	2.55462		91	0.3303	0.7682
92	0.709058	2.57279		92	0.9646	0.6715
93	0.710851	2.81203		93	0.9951	1.477
94	0.71856	2.82371		94	0.4379	0.5203
95	0.727079	3.32322		95	1.2312	0.8642
96	0.74499	3.70542		96	0.8739	1.0147
97	0.781715	3.71704		97	0.4915	0.2311
98	0.818939	3.74387		98	0.6133	0.7355
99	0.81996	3.77944		99	1.7286	0.9595
100	0.830535	3.89294		100	0.4189	0.5578
101	0.995359	5.22691		101	0.6617	0.9031
				102	0.6251	1.74
				103	0.4202	1.1778
				104	0.7854	1.4477
				105	0.6485	1.5751
				106	0.6136	1.0644
				107	0.5668	0.8691
				108	1.1323	0.5733
				109	1.2381	2.4715
				110	0.6454	0.5998
				111	0.6441	1.1377
				112	0.9491	1.283
				113	1.43	0.6383
				114	0.3566	1.6605
				115	0.7717	0.7952
				116	0.3535	1.6631
				117	0.2187	1.265
				118	0.7115	1.9553
				119	0.4996	1.5683
				120	0.5915	1.0896
				121	1.0603	0.7229
				122	1.2599	1.1166
				123	1.6927	0.589
				124	0.7632	2.2427
				125	1.4713	1.2474
				126	1.7767	1.9299
				127	0.7485	0.5468
				128	0.5832	2.6318
				129	1.8946	1.7002
				130	0.3443	0.4677
				131	0.5855	1.502
				132	1.7174	0.9462
				133	0.2859	2.0528
				134	0.5037	2.3368
				135	0.2193	1.8181
				136	0.4826	1.1404
				137	0.9729	2.5284
				138	0.3132	1.9181
				139	0.4772	2.2612
				140	0.2469	2.4835
				141	1.4223	1.6712
				142	0.6599	1.7852
				143	0.7585	1.9356
				144	0.6978	0.7806
				145	0.7643	1.2281
				146	1.0998	1.5279
				147	0.7349	1.6359
				148	0.5382	1.6835
				149	1.6938	1.2462
				150	0.7781	0.9578
				151	2.4311	0.4695
				152	0.2457	1.6559
				153	2.0218	1.1011
				154	1.5299	1.9568
				155	0.8718	1.6244
				156	1.2171	2.2668
				157	0.9586	2.5451
				158	0.6586	1.9994
				159	1.5526	2.2402
				160	1.419	1.6754
				161	1.5506	1.9999
				162	0.3014	1.015
				163	2.0066	1.2531
				164	0.5413	1.6672
				165	0.7369	2.2899
				166	0.7018	1.6851
				167	1.6294	1.9541
				168	1.2259	2.3791
				169	2.7517	0.1968
				170	0.8379	0.4394
				171	1.8795	0.3512
				172	1.3364	2.1063
				173	1.2325	2.9763
				174	1.531	2.3135
				175	0.4725	1.4241
				176	0.8085	2.497
				177	0.4464	2.4906
				178	1.1023	1.3353
				179	0.9	2.8515
				180	1.0448	2.6542
				181	0.5789	1.0634
				182	1.3823	1.879
				183	0.4431	1.172
				184	0.8133	1.4015
				185	0.7351	1.4165
				186	0.8402	0.2621
				187	2.2572	2.0112
				188	0.5938	1.021
				189	0.9737	1.402
				190	0.5405	1.393
				191	0.7185	0.1947
				192	0.6253	1.1197
				193	1.0797	0.3261
				194	1.0949	1.5348
				195	0.7794	0.7861
				196	0.9588	1.6207
				197	0.7721	2.0221
				198	0.5855	0.5552
				199	0.7182	1.1305
				200	1.0574	2.2443
				201	0.534	0.4048
				202	0.5707	1.5251
				203	1.1301	0.7059
				204	0.7157	1.1512
				205	1.2945	0.35
				206	0.6097	1.5091
				207	0.9844	0.998
				208	1.0492	1.2741
				209	0.8666	1.0646
				210	0.6175	1.2993
				211	0.6048	1.4888
				212	0.7617	1.5798
				213	0.7083	2.1126
				214	0.6434	2.1
				215	0.6947	1.3433
				216	0.4037	1.3195
				217	1.0389	1.4424
				218	0.9974	0.4956
				219	0.4665	1.9418
				220	1.4127	1.2957
				221	1.1345	0.627
				222	1.2687	1.4046
				223	0.7291	1.1045
				224	0.5915	0.2831
				225	0.8068	1.4586
				226	0.7005	1.4021
				227	1.2561	1.6565
				228	0.919	0.8203
				229	0.945	0.8061
				230	1.3135	0.5889
				231	0.7487	2.1727
				232	0.6062	1.1626
				233	1.874	1.3896
				234	1.3508	1.8408
				235	1.195	1.3024
				236	2.8809	1.4836
				237	0.9363	1.6655
				238	0.5581	1.1193
				239	1.3054	2.0206
				240	1.0643	1.2355
				241	1.139	1.65
				242	1.2309	0.9409
				243	1.0636	1.2511
				244	2.1528	1.6114
				245	0.6195	0.9483
				246	1.0511	1.4673
				247	1.1225	1.2633
				248	0.8726	1.3261
				249	1.1723	1.8841
				250	0.4108	1.7149
				251	0.9483	1.7093
				252	1.4601	1.4119
				253	0.6901	1.4167
				254	2.4304	1.6353
				255	0.7344	1.2701
				256	2.054	0.6384
				257	0.7546	1.8227
				258	1.4493	1.1369
				259	0.4232	1.5819
				260	0.3732	1.3548
				261	0.3423	1.8042
				262	0.5779	1.2012
				263	1.1624	1.3655
				264	0.6232	1.1472
				265	1.6483	2.2829
				266	0.4001	2.4954
				267	0.5793	0.4414
				268	0.7683	1.8132
				269	0.4535	1.1953
				270	1.6831	1.4565
				271	0.6305	1.5426
				272	1.0419	1.7881
				273	0.8033	1.5735
				274	1.2538	1.1031
				275	1.6044	1.7558
				276	1.0357	1.8997
				277	0.9161	2.0181
				278	0.797	1.9632
				279	1.6784	2.15
				280	1.0728	1.6003
				281	1.14	1.9298
				282	2.5045	2.2041
				283	1.7567	2.323
				284	0.6208	1.9057
				285	0.6969	2.0057
				286	0.5316	2.564
				287	2.4761	1.9259
				288	1.326	1.9326
				289	1.6928	2.3867
				290	1.2642	1.6882
				291	1.4795	2.3014
				292	0.37	2.4776
				293	0.5344	1.2926
				294	2.4676	1.1673
				295	1.6745	1.0455
				296	1.7812	2.5782
				297	1.0095	2.3218
				298	1.5943	2.1691
				299	1.2	1.3158
				300	1.4222	1.7211
				301	1.1717
				302	1.1017
				303	1.053
				304	11.8395
				305	1.5377
				306	0.4212
				307	1.2842
				308	0.9561
				309	1.4308
				310	1.2746
				311	0.5432
				312	0.8122
				313	0.4036
				314	0.6092
				315	0.6554
				316	1.1609
				317	0.712
				318	1.1865
				319	0.5824
				320	1.411
				321	1.6346
				322	1.7125
				323	0.4202

## Sheet: Fig. 3e
Figure 3e
	OVCAR4	Datapoint 1 (mean of n = 3)	Datapoint 2 (mean of n = 3)	Datapoint 3 (mean of n = 3)	p-value (in comparison to 0h)	p-value (in comparison to 2 kPa)
	2 kPa - 0h	977.786	1025.98	856.159
	2 kPa - 12h	5478.47	4657.54	2713.87	0.0154163
	2 kPa - 24h	5272.67	5600.57	4888.64	3.476e-05
	2 kPa - 36h	6638.3	6153.59	4969.45	0.000568655
	21 kPa - 0h	1469.14	2000.71	1164.08		0.0769049
	21 kPa - 12h	10557.7	5992.47	7741.26	0.00836282	0.0711027
	21 kPa - 24h	14925	7662.41	9202.09	0.0151967	0.0737414
	21 kPa - 36h	20037	14036.6	15839	0.00109348	0.00437415
	OVCAR8	Datapoint 1 (mean of n = 3)	Datapoint 2 (mean of n = 3)	Datapoint 3 (mean of n = 3)	p-value (in comparison to 0h)	p-value (in comparison to 2 kPa)
	2 kPa - 0h	148.552	291.375	380.829
	2 kPa - 12h	3803.5	2562.65	3517.1	0.00137192
	2 kPa - 24h	8552.95	5468.33	6404.17	0.00203818
	2 kPa - 36h	7051.04	5409.18	8008.05	0.00100631
	21 kPa - 0h	133.568	116.073	197.492		0.158841
	21 kPa - 12h	1991.7	2731.8	4158.07	0.0115201	0.67448
	21 kPa - 24h	9390.41	7535.39	7712.17	0.000167773	0.266287
	21 kPa - 36h	14258.2	13801.5	14342.1	1.3026e-07	0.00071183
	TYK-nu	Datapoint 1 (mean of n = 3)	Datapoint 2 (mean of n = 3)	Datapoint 3 (mean of n = 3)	p-value (in comparison to 0h)	p-value (in comparison to 2 kPa)
	2 kPa - 0h	2312.73	2488.62	2191.7
	2 kPa - 12h	4770.16	3723.44	857.953	0.516101
	2 kPa - 24h	9111.48	11309.2	5612.06	0.0183476
	2 kPa - 36h	9960.19	5271.15	6496.32	0.0243988
	21 kPa - 0h	2778.76	2289.81	1103.4		0.68264
	21 kPa - 12h	4742.56	6843.24	4048.49	0.0319602	0.219496
	21 kPa - 24h	15784.3	20783.4	2785.23	0.109298	0.473306
	21 kPa - 36h	23941.9	17379	13547.8	0.00617767	0.0298321
	TYK-nu.R	Datapoint 1 (average)	Datapoint 2 (average)	Datapoint 3 (average)	p-value (in comparison to 0h)	p-value (in comparison to 2 kPa)
	2 kPa - 0h	1032.49	1921.62	1424.81
	2 kPa - 12h	5127.96	4937.27	2526.84	0.035312
	2 kPa - 24h	7378.9	7755.14	4032.47	0.0152111
	2 kPa - 36h	9644.14	10174	5026.2	0.0145866
	21 kPa - 0h	1791.21	1875.78	709.288		0.998548
	21 kPa - 12h	3929.78	5270.43	3247.78	0.0186488	0.964926
	21 kPa - 24h	22716.6	15840	7517.54	0.0344606	0.120039
	21 kPa - 36h	21462.2	16479.8	14151.7	0.00190434	0.0283892

## Sheet: Fig. 3f
Figure 3f
	OVCAR4	2 kPa	2 kPa	2 kPa	21 kPa	21 kPa	21 kPa	t.test	ANOVA
	Time (hour)	Datapoint 1	Datapoint 2	Datapoint 3	Datapoint 1	Datapoint 2	Datapoint 3	p-value (2 kPa vs. 21 kPa)	p-value (2 kPa: in comparison to 0h)	p-value (21 kPa: in comparison to 0h)
	0	2.59067	1.76471	11.3879	1.39373	2.09059	7.53623	0.68772
	3	3.26087	3.32168	14.3357	1.56863	3.52941	8.8685	0.616905	1	1
	6	4.57143	3.76344	16.7785	1.08303	2.52708	7.66773	0.378386	1	1
	9	7.6087	5.34759	17.301	2.13523	6.04982	7.09877	0.27657	1	1
	12	11.8343	5.75139	19.3103	1.54321	5.24691	8.01187	0.165384	0.999872	1
	15	11.2426	6.12245	18.2759	3.44828	6.89655	7.01754	0.176069	0.999954	0.999991
	18	10.6509	6.2167	22.5352	5.72289	4.51807	9.11681	0.257353	0.999264	0.999153
	21	8.98876	5.90476	20.7358	9.03427	4.36137	10.5422	0.46979	0.999954	0.876306
	24	8.80503	6.74374	24.5098	5.52147	4.90798	7.8125	0.269588	0.998901	0.999911
	27	10.5882	7.97774	17.4757	6.21118	5.90062	9.14634	0.177594	0.999935	0.98716
	30	10.559	7.54717	17.0968	2.1021	6.30631	8.35509	0.141908	0.999968	0.999998
	33	12	8.67159	19.6825	10.411	6.57534	6.57895	0.185267	0.998692	0.902207
	36	14.5695	8.88469	20.7792	8.35655	5.01393	8.39895	0.106937	0.990914	0.977758
	39	16.5605	10.1338	22.1154	4.18994	6.14525	7.49415	0.0452518	0.953757	0.999967
	42	19.7674	11.6981	24.918	5.67568	7.83784	9.97442	0.0533937	0.762079	0.907116
	45	23.3129	10.9057	22.549	9.09091	10.1604	6.35593	0.0674772	0.747979	0.718943
	48	26.3804	15.0183	23.6593	10.3365	8.65385	6.25	0.0215459	0.413282	0.758464
	51	22.7848	13.4078	25.5102	7.47922	10.5263	6.17761	0.0323118	0.548749	0.857241
	54	28.8889	12.037	22.6027	8.98345	8.27423	7.03125	0.0574265	0.473649	0.84854
	57	32.0513	11.418	28.5714	9.52381	9.27318	9.33063	0.0833882	0.193022	0.424999
	60	23.2258	15.1571	28.2132	9.83982	10.7551	5.76923	0.030783	0.356177	0.631953
	63	35.1852	18.1308	25.7235	12.7803	10.9865	8.12274	0.0372197	0.0741569	0.122336
	66	23.7762	17.7656	26.9737	11.007	10.3044	7.59494	0.0103055	0.291276	0.342386
	69	30.6122	19.3309	28.8961	12.3832	12.3832	7.89474	0.0156739	0.076388	0.0896446
	72	30.4636	21.0821	34.2949	14.4828	16.3218	12.4555	0.0253897	0.0253735	0.000410919
	OVCAR8	2 kPa	2 kPa	2 kPa	21 kPa	21 kPa	21 kPa
	Time (hour)	Datapoint 1	Datapoint 2	Datapoint 3	Datapoint 1	Datapoint 2	Datapoint 3	p-value (2 kPa vs. 21 kPa)	p-value (2 kPa: in comparison to 0h)	p-value (21 kPa: in comparison to 0h)
	0	2.1978	3.63636	0	0.395257	1.49254	0.561798	0.36734
	3	1.04167	3.9548	1	1.18577	1.40845	0.598802	0.406126	1	1
	6	1.94175	3.48837	3.73832	0.851064	1.26582	1.70455	0.0438912	1	1
	9	0.970874	4.49438	2.88462	1.14943	1.20482	0.543478	0.155535	1	1
	12	3.09278	4.27807	3.7037	0.355872	1.17647	0.529101	0.00208763	1	1
	15	3.73832	6.21469	5.08475	0.344828	1.75439	0.497512	0.00795528	0.999999	1
	18	3.8835	7.56757	6.89655	0.657895	1.16959	0.507614	0.00973781	0.99987	1
	21	4.85437	6.39535	5.17241	0.60241	2.27273	0.938967	0.00374041	0.999993	1
	24	4.58716	9.03955	3.53982	0.58651	1.06383	1.90476	0.0585902	0.999976	1
	27	3.36134	9.39227	5.17241	0.263852	1.47783	0.483092	0.0455903	0.999926	1
	30	5.60748	10.5556	7.07965	0	0.505051	1.84332	0.0112835	0.986525	1
	33	6.95652	11.7318	7.69231	0	0.520833	1.8018	0.00707101	0.9265	1
	36	6.29921	14.8571	8.92857	0.263852	2.39234	1.2987	0.0287213	0.747828	1
	39	5.04202	17.6136	9.16667	1.17096	1.03627	0.77821	0.0602563	0.631604	1
	42	9.09091	18.1319	11.8644	0.928074	0.458716	0	0.00947531	0.19395	1
	45	6.33803	20.3593	11.1111	0.458716	0.446429	1.31004	0.0452051	0.251136	1
	48	10.1449	20.6897	13.7097	1.14416	0.892857	0.406504	0.010653	0.0531747	1
	51	6.71642	21.6667	12.9032	2.54042	0.854701	1.19048	0.0487615	0.119187	0.999999
	54	8.13008	20.3593	15.5738	1.83673	0.888889	0.740741	0.0193389	0.0602522	1
	57	12.8788	25.9669	20.1681	1.8711	0.813008	2.6616	0.00946088	0.000659662	0.999703
	60	19.1781	31.4286	22.1239	1.48305	2.51046	1.55642	0.00378557	5.8108e-06	0.999164
	63	28.3465	25	24.3478	1.51188	2.67176	3.62319	7.23631e-05	1.00611e-06	0.740082
	66	26.7606	31.4917	34.5133	3.16742	1.12782	4.08163	0.00031262	5.0593e-09	0.562747
	69	33.0882	31.2821	32.7731	4.30108	1.6129	4.7619	1.39774e-05	1.13441e-09	0.0739001
	72	29.8611	30.6122	36.6412	4.51745	1.45985	5.04732	0.000289406	1.14545e-09	0.0832438
	TYK-nu	2 kPa	2 kPa	2 kPa	21 kPa	21 kPa	21 kPa
	Time (hour)	Datapoint 1	Datapoint 2	Datapoint 3	Datapoint 1	Datapoint 2	Datapoint 3	p-value (2 kPa vs. 21 kPa)	p-value (2 kPa: in comparison to 0h)	p-value (21 kPa: in comparison to 0h)
	0	2.20994	2.60521	8.01688	1.88034	5.12821	4.34783	0.827396
	3	3.67647	3.01318	7.67591	0.778816	3.20285	3.9548	0.286332	1	1
	6	3.7037	1.86916	9.12698	1.51515	2.81124	3.98936	0.405914	1	1
	9	1.62413	2.94659	6.69291	0.702247	1.76678	2.89474	0.297831	1	0.999987
	12	2.47525	2.43902	9.46502	0.426743	2.98507	3.66748	0.391585	1	1
	15	1.72414	2.10896	8.4507	0.68306	1.75439	4.10959	0.470932	1	1
	18	2.24215	2.15054	9.83264	0.2457	0.689655	4.32802	0.354491	1	0.999982
	21	2.1028	2.77296	8.9613	0.267738	0.719424	4.86726	0.368619	1	0.999997
	24	4.34783	1.73913	7.75047	0.764331	1.29032	4.45434	0.306843	1	1
	27	2.92135	3.48432	11.3772	0.352941	3.01205	4.10367	0.30833	1	1
	30	3.88128	2.52101	8.82917	0.859951	0.970874	4.6875	0.273934	1	1
	33	5.18359	2.26876	13.5458	0.760456	0.606061	5.49451	0.276293	1	1
	36	5.88235	2.58176	9.96169	1.07527	1.29032	4.79167	0.200135	1	1
	39	5.48246	3.13531	12.8773	2.15633	2.83019	6.40177	0.354158	1	1
	42	5.39957	4.6589	13.6364	2.56757	2.99003	5.74468	0.246365	1	1
	45	6.59574	5.36013	15.8301	3.5868	2.2293	6.34146	0.212762	0.999984	1
	48	8.54701	6.47359	18.0077	3.86819	5.05415	9.00243	0.263627	0.998107	0.999936
	51	8.95197	7.4266	21.4559	4.75504	5	7.33496	0.200759	0.973737	0.999994
	54	10.7527	7.07965	22.6937	6.74663	4.09556	11.7801	0.317053	0.92871	0.925855
	57	13.5747	12.2083	21.2177	6.53789	8.30325	10.5012	0.0756829	0.681545	0.663164
	60	10.846	11.8375	25.4513	7.16418	7.74648	10.9091	0.200143	0.623681	0.602442
	63	14.8594	13.2246	28.7293	8.13772	6.85921	14.9864	0.181	0.225527	0.165161
	66	16.6307	15.197	27.8547	8.03279	10.4167	14.1689	0.108621	0.143533	0.051726
	69	20.3187	17.4632	30.648	12.7625	11.3043	13.0435	0.0610967	0.0277964	0.00482462
	72	20.9877	15.0579	31.9343	12.0521	9.45946	11.1111	0.0779361	0.0304904	0.0516196
	TYK-nu.R	2 kPa	2 kPa	2 kPa	21 kPa	21 kPa	21 kPa
	Time (hour)	Datapoint 1	Datapoint 2	Datapoint 3	Datapoint 1	Datapoint 2	Datapoint 3	p-value (2 kPa vs. 21 kPa)	p-value (2 kPa: in comparison to 0h)	p-value (21 kPa: in comparison to 0h)
	0	7.62712	1.35593	3.73444	1.26183	3.15457	3.125	0.422324
	3	8	2.07101	5.16529	1.38504	17.8571	3.15789	0.68624	1	1
	6	21.9643	7.33696	10.6796	4.48549	4.30769	5.77778	0.129692	0.999916	1
	9	31.4908	18.7151	18.7867	8.87097	9.64187	12.7753	0.0464396	0.689677	1
	12	38.1034	25.6684	25.6983	13.7755	12.8134	13.8655	0.0170527	0.155095	0.999872
	15	39.0572	23.6908	34.0541	13.5897	12.3077	10.9312	0.0121026	0.0713273	0.999954
	18	42.3676	25.6724	20.2532	13.6139	11.6337	17.4797	0.0916233	0.173942	0.999264
	21	43.9137	25.7075	29.4521	14.5933	12.297	14.5038	0.0264777	0.0549827	0.999954
	24	49.5468	25.7996	32.4232	15.0754	15.4589	11.1524	0.0378006	0.0189012	0.998901
	27	48.806	28.0778	33.8384	16.4733	14.3488	14.5907	0.0248176	0.0128645	0.999935
	30	44.9794	34.1667	37.7295	18.1034	18.0617	18.1208	0.00279617	0.00559967	0.999968
	33	47.9197	33.1183	37.7236	18.2879	18.319	15.3374	0.00766487	0.00430864	0.998692
	36	43.4229	37.5734	38.6581	19.2	23.2704	18.1269	0.00117279	0.00380179	0.990914
	39	33.9779	37.757	46.2481	23.8289	23.5052	18.2635	0.0125484	0.00480274	0.953757
	42	32.1965	37.2263	44.3561	22.6236	23.3663	17.5793	0.013506	0.00855072	0.762079
	45	27.4336	39.8131	44.1558	25.9191	26.1044	20.3911	0.0720052	0.0117565	0.747979
	48	24.2857	37.5899	43.1496	28.9773	27.4621	24.4776	0.234799	0.026773	0.413282
	51	22.1228	41.3793	45.7187	32.4903	25.0909	22	0.278758	0.0156643	0.548749
	54	21.6321	39.8866	53.3432	35.3516	26.6547	25.4386	0.399664	0.00738168	0.473649
	57	21.6389	35.9404	43.0141	29.9296	31.2625	20.4082	0.426277	0.0459796	0.193022
	60	21.6389	30.0172	46.8998	27.7477	24.9084	18.4713	0.312576	0.0583846	0.356177
	63	21.3115	27.9926	43.0493	25.2302	18.7384	18.8406	0.219875	0.11569	0.0741569
	66	20.7658	24.4123	38.0544	24.053	20.696	12.963	0.242081	0.274772	0.291276
	69	27.027	22.164	37.9509	19.7782	18.1467	16.3399	0.0832707	0.194016	0.076388
	72	38.1323	21.6374	31.6576	15.1292	16.3107	12.2302	0.0323829	0.127346	0.0253735

## Sheet: Fig. 3h
Figure 3h
	OVCAR4	NaCl		Cisplatin
	Biological replicate	DMSO	Defactinib	DMSO	Defactinib
	Datapoint 1 (mean of n =3)	0.480769	2.60417	3.63636	14.1509
	Datapoint 2 (mean of n =3)	0.632911	2.32558	1.76991	8.23529
	Datapoint 3 (mean of n =3)	3.37838	4.16667	4.71204	16.6667
	Average	1.49735	3.03214	3.37277	13.0176
	SD	1.63079	0.992355	1.48867	4.32843
	OVCAR8	NaCl		Cisplatin
	Biological replicate	DMSO 1	Defactinib 1	DMSO	Defactinib
	Datapoint 1 (mean of n =3)	0.58651	2.46914	0.483092	11.6208
	Datapoint 2 (mean of n =3)	0	6.29371	1.38889	12.1212
	Datapoint 3 (mean of n =3)	0	2.7027	2.45098	14.5161
	Average	0.195503	3.82185	1.44099	12.7527
	SD	0.338622	2.14387	0.984978	1.54753

## Sheet: Fig. 3i
Figure 3i
	21 kPa	Datapoint 1 (mean of n =3)	Datapoint 2 (mean of n =3)	Datapoint 3 (mean of n =3)
OVCAR4	DMSO	25270.5	30114.8	33342.6
OVCAR4	Defactinib	8142.01	11578.8	10762.6
OVCAR8	DMSO	29266.5	20446.9	18962.2
OVCAR8	Defactinib	17088.4	15884.3	16498.7

## Sheet: Fig. 3j
Figure 3j
	OVCAR4
	Biological replicate	DMSO 0 uM Cisp	DMSO 2 uM Cisp	Verteporfin 0 uM Cisp	Verteporfin 2 uM Cisp
	Datapoint 1 (mean of n =3)	0	1.49254	0	4.22535
	Datapoint 2 (mean of n =3)	1.42857	1.2987	2.03046	7.6087
	Datapoint 3 (mean of n =3)	0	1.63934	1.69492	7.38636
	Average	0.47619	1.47686	1.24179	6.4068
	SD	0.824786	0.170862	1.08843	1.89246
	OVCAR8
	Biological replicate	DMSO 0 uM Cisp	DMSO 10 uM Cisp	Verteporfin 0 uM Cisp	Verteporfin 10 uM Cisp
	Datapoint 1 (mean of n =3)	0	1.33929	0.854701	7.22892
	Datapoint 2 (mean of n =3)	0.440529	0.490196	0.529101	9.09091
	Datapoint 3 (mean of n =3)	0	0.680272	1.28617	7.23684
	Average	0.146843	0.836585	0.889992	7.85222
	SD	0.254339	0.445605	0.379768	1.07274

## Sheet: Fig. 3k
Figure 3k
	21 kPa	Datapoint 1 (mean of n =3)	Datapoint 2 (mean of n =3)	Datapoint 3 (mean of n =3)
OVCAR4	DMSO	25270.5	30114.8	33342.6
OVCAR4	Verteporfin	22080.4	25701.3	15598.5
OVCAR8	DMSO	29266.5	20446.9	18962.2
OVCAR8	Verteporfin	23930.3	18127.5	14796.7

## Sheet: Fig. 4; Supp Fig. 10-11 OVCAR4
Figure 4a,c,g,h
Supplementary Figure 10a,g
Supplementary Figure 11a,c
	OVCAR4 ECM array															OVCAR4 ECM array
	ECM component	Treatment	Datapoint 1	Datapoint 2	Datapoint 3	Datapoint 4	Datapoint 5	Datapoint 6	Datapoint 7	Datapoint 8	Datapoint 9	Adherent cell count		Response		ECM component	Treatment	Datapoint 1	Datapoint 2	Datapoint 3	Datapoint 4	Datapoint 5	Datapoint 6	Datapoint 7	Datapoint 8	Datapoint 9	Cell area (avg)	Fold change
												Absolute (avg)	Relative (avg)
	COL1 + LAM	NaCl	91	78	73	61	60	69	76	70	49	69.6667	39.8855	0.601276		COL1 + LAM	NaCl	0.248352	0.389744	0.209589	0.357377	0.343333	0.256522	0.246053	0.214286	0.261224	0.28072	2.76675
		Cisplatin	44	22	32	37	22	25	26	22	20	27.7778	15.9033				Cisplatin	1.01591	1.13182	1.1125	0.851351	0.981818	1	1.24231	0.990909	1.19	1.0574
	COL1 + FN	NaCl	95	91	68	84	50	55	73	67	42	69.4444	39.7583	0.744		COL1 + FN	NaCl	0.328421	0.33956	0.357353	0.285714	0.512	0.28	0.386301	0.28806	0.411905	0.354368	2.68616
		Cisplatin	20	19	20	16	24	27	13	4	17	17.7778	10.1781				Cisplatin	1.175	1.71053	1.09	1.29375	1.53333	1.3037	1.1	1.35	1.2	1.30626
	COL6	NaCl	41	47	43	48	39	20	76	70	57	49	28.0534	0.602326		COL6	NaCl	0.395122	0.63617	0.448837	0.45625	0.379487	0.765	0.381579	0.355714	0.373684	0.46576	1.92477
		Cisplatin	22	11	8	20	37	11	17	19	31	19.5556	11.1959				Cisplatin	1.5	1.27273	0.75	1.265	1.93514	1.6	1.25294	1.42632	1.25806	1.36224
	FN	NaCl	23	20	54	54	40	42	78	63	37	45.6667	26.145	-0.00729927		FN	NaCl	1.4	1.305	0.511111	0.648148	0.5075	0.55	0.558974	0.433333	0.640541	0.72829	1.10252
		Cisplatin	57	36	52	26	43	45	46	46	63	46	26.3359				Cisplatin	1.63333	2	1.54615	2.38462	1.64419	1.24222	1.58043	1.53913	0.211111	1.53124
	COL4 + FN	NaCl	38	29	56	32	36	48	56	44	38	41.8889	23.9822	0.633952		COL4 + FN	NaCl	0.789474	0.72069	0.864286	1.5	1.03889	0.645833	0.673214	0.720455	0.757895	0.856748	0.93643
		Cisplatin	35	7	5	20	35	6	4	15	11	15.3333	8.77863				Cisplatin	1.18571	2.01429	2.62	2.015	1.60857	1.65	0.725	1.34	1.77273	1.65903
	COL1 + VTN	NaCl	43	41	51	45	40	38	47	45	24	41.5556	23.7913	0.312834		COL1 + VTN	NaCl	0.544186	0.526829	0.403922	0.368889	0.5225	0.455263	0.293617	0.246667	0.379167	0.415671	1.14224
		Cisplatin	60	22	23	27	23	38	17	31	16	28.5556	16.3486				Cisplatin	0.623333	1.2	1.03913	0.925926	0.973913	0.692105	0.888235	0.790323	0.88125	0.890468
	FN + LAM	NaCl	31	37	19	43	25	42	56	57	40	38.8889	22.2646	0.585714		FN + LAM	NaCl	0.751613	1.31351	1.92105	0.760465	1.004	0.616667	0.6875	0.468421	0.83	0.928137	0.852468
		Cisplatin	27	16	14	10	16	19	12	18	13	16.1111	9.22392				Cisplatin	1.71852	2.23125	1.36429	1.82	1.65625	1.82632	1.10833	1.97222	1.77692	1.71934
	COL1 + COL6	NaCl	40	36	27	26	24	27	54	39	38	34.5556	19.7837	0.581994		COL1 + COL6	NaCl	0.63	0.858333	1.05185	0.876923	0.829167	0.740741	0.385185	0.394872	0.313158	0.675581	1.54282
		Cisplatin	26	16	13	23	11	14	10	8	9	14.4444	8.26972				Cisplatin	1.41538	0.89375	2.59231	1.77826	2.35455	1.05	1.61	2.5	1.26667	1.71788
	COL6 + FN	NaCl	21	14	16	51	32	43	61	37	18	32.5556	18.6387	0.498294		COL6 + FN	NaCl	0.909524	0.95	0.8875	0.705882	1.03125	0.548837	0.601639	0.551351	0.972222	0.795356	0.966678
		Cisplatin	41	23	7	15	9	8	14	10	20	16.3333	9.35115				Cisplatin	1.24634	1.7913	1.72857	2.23333	1.43333	1.675	1.15	1.35	1.47	1.56421
	COL4 + LAM	NaCl	22	44	16	31	19	27	38	36	43	30.6667	17.5573	0.713768		COL4 + LAM	NaCl	0.436364	0.377273	0.61875	0.464516	0.552632	0.196296	0.321053	0.219444	0.253488	0.382202	1.10955
		Cisplatin	11	12	10	7	5	10	13	1	10	8.77778	5.02545				Cisplatin	0.9	0.766667	0.74	0.842857	0.76	0.73	0.676923	0.7	1.14	0.806272
	COL6 + VTN	NaCl	39	33	25	24	31	28	55	32	8	30.5556	17.4936	0.730909		COL6 + VTN	NaCl	0.489744	0.40303	0.212	0.433333	0.364516	0.4	0.243636	0.3125	0.25	0.345418	1.59382
		Cisplatin	21	5	5	15	2	8	7	4	7	8.22222	4.70738				Cisplatin	0.638095	1.02	0.62	0.753333	1.6	0.925	0.457143	1.35	0.7	0.895952
	COL1 + COL4	NaCl	32	38	25	20	23	8	33	28	36	27	15.458	0.662551		COL1 + COL4	NaCl	0.578125	0.442105	0.536	0.85	0.6	0.6	0.451515	0.457143	0.383333	0.544247	1.37132
		Cisplatin	13	20	4	21	7	2	4	2	9	9.11111	5.21628				Cisplatin	1.40769	0.825	1.7	1.04762	1.25714	1.35	1.15	1.9	0.977778	1.29058
	COL1 + COL3	NaCl	28	33	12	54	10	15	45	15	16	25.3333	14.5038	0.842105		COL1 + COL3	NaCl	0.364286	0.481818	0.541667	0.25	0.7	0.353333	0.251111	0.493333	0.5375	0.44145	1.54887
		Cisplatin	3	2	7	6	9	6	0	1	2	4	2.29008				Cisplatin	0.9	1.25	0.957143	1.1	1.07778	1.11667		1.3	1.3	1.1252
	COL1 + COL5	NaCl	24	14	21	45	20	11	45	9	16	22.7778	13.0407	0.678049		COL1 + COL5	NaCl	0.741667	0.885714	0.57619	0.528889	0.73	0.690909	0.302222	0.722222	0.56875	0.638507	0.87192
		Cisplatin	1	11	10	15	7	8	1	8	5	7.33333	4.19847				Cisplatin	1.2	1.01818	1.02	1.25333	1.44286	1.3625		0.925	1.34	1.19523
	COL4 + VTN	NaCl	26	51	10	29	20	7	23	18	10	21.5556	12.341	0.407216		COL4 + VTN	NaCl	0.184615	0.233333	0.56	0.3	0.32	0.128571	0.291304	0.322222	0.16	0.277783	0.757967
		Cisplatin	18	20	15	15	4	5	14	8	16	12.7778	7.31552				Cisplatin	0.483333	0.465	0.506667	0.5	0.35	0.44	0.5	0.6375	0.5125	0.488333
	LAM	NaCl	5	16	10	25	19	23	31	45	14	20.8889	11.9593	0.5		LAM	NaCl	0.88	0.475	0.53	0.384	0.663158	0.452174	0.341935	0.288889	0.435714	0.494541	0.778662
		Cisplatin	4	23	11	21	11	9	5	5	5	10.4444	5.97964				Cisplatin	0.658333	0.486957	0.590909	0.752381	0.760606	1.17407	1.1	1.71333	0.68	0.879621
	COL6 + LAM	NaCl	36	11	0	23	29	26	24	12	27	20.8889	11.9593	0.292553		COL6 + LAM	NaCl	0.344444	0.963636		0.36087	0.451724	0.55	0.3375	0.475	0.344444	0.478452	0.746847
		Cisplatin	47	22	23	0	6	6	9	18	2	14.7778	8.46056				Cisplatin	0.548936	1.03636	0.756522		0.933333	0.833333	0.688889	0.788889	1.1	0.835783
	COL1	NaCl	10	11	15	51	14	10	23	19	20	19.2222	11.0051	0.884393		COL1	NaCl	0.64	0.345455	0.72	0.378431	0.614286	0.69	0.4	0.5	0.555	0.53813	0.0104432
		Cisplatin	2	8	2	1	2	1	1	1	2	2.22222	1.27226				Cisplatin	1.2	0.65	0.05	0.1	1.1	0.2		0.2	0.85	0.54375
	COL1 + ELN	NaCl	10	14	19	35	13	24	18	15	10	17.5556	10.0509	0.556962		COL1 + ELN	NaCl	1.06	0.7	0.536842	0.322857	0.653846	0.433333	0.35	0.426667	0.62	0.567061	0.420867
		Cisplatin	22	6	14	11	2	9	1	0	5	7.77778	4.45293				Cisplatin	0.709091	1.11667	0.528571	0.763636	0.95	0.877778	0.7		0.8	0.805718
	COL1 + FN + LAM	NaCl	17	18	25	19	7	17	18	12	15	16.4444	9.41476	0.736486		COL1 + FN + LAM	NaCl	0.664706	0.488889	0.444	0.610526	0.828571	0.494118	0.688889	0.491667	0.46	0.574596	1.58554
		Cisplatin	7	8	7	7	4	1	3	0	2	4.33333	2.48092				Cisplatin	1.42857	1.8875	3.35714	0.928571	1.65	1.2	1.23333		0.2	1.48564
	COL5	NaCl	18	10	14	19	18	21	14	10	12	15.1111	8.6514	0.676471		COL5	NaCl	0.35	0.63	0.535714	0.536842	0.638889	0.466667	0.728571	0.62	0.391667	0.544261	0.33072
		Cisplatin	6	4	5	8	3	1	3	4	10	4.88889	2.79898				Cisplatin	1.08333	0.825	0.52	0.75	0.833333	0.2	0.666667	1	0.64	0.724259
	COL4	NaCl	12	14	27	10	8	8	8	15	19	13.4444	7.6972	0.363636		COL4	NaCl	0.275	0.585714	0.540741	0.46	0.8375	0.625	0.4625	0.573333	0.347368	0.523017	0.203449
		Cisplatin	6	2	2	19	14	11	1	16	6	8.55556	4.89822				Cisplatin	0.583333	0.7	0.6	0.689474	0.578571	0.836364	0.4	0.69375	0.583333	0.629425
	COL1 + COL4 + LAM + VTN	NaCl	25	10	19	10	13	16	8	5	8	12.6667	7.25191	0.614035		COL1 + COL4 + LAM + VTN	NaCl	0.584	0.99	0.631579	0.58	1.08462	0.84375	1.1125	1.7	0.7625	0.920994	-0.205956
		Cisplatin	10	7	2	7	7	3	8	0	0	4.88889	2.79898				Cisplatin	0.99	0.671429	0.85	0.485714	0.842857	0.466667	0.8125			0.73131
	LAM + VTN	NaCl	2	30	15	6	16	6	8	7	4	10.4444	5.97964	0.585106		LAM + VTN	NaCl	1	0.31	0.34	0.383333	0.28125	0.0166667	0.225	0.542857	0.3	0.377679	0.484949
		Cisplatin	1	6	5	5	3	0	2	15	2	4.33333	2.48092				Cisplatin	0.6	0.75	0.44	0.4	0.666667		0.65	0.48	0.5	0.560833
	COL4 + COL6	NaCl	10	4	10	11	10	6	14	9	17	10.1111	5.7888	0.362637		COL4 + COL6	NaCl	0.86	0.525	0.63	0.418182	0.6	0.416667	0.828571	0.888889	0.458824	0.625126	0.87579
		Cisplatin	7	4	5	17	1	3	2	9	10	6.44444	3.68957				Cisplatin	1.34286	1.6	0.62	1.07059	1.2	0.533333	1.15	1.76667	1.27	1.17261
	COL4 + FN + LAM	NaCl	8	12	14	6	9	8	8	11	13	9.88889	5.66158	0.494382		COL4 + FN + LAM	NaCl	0.975	0.508333	1.12143	1.58333	0.933333	0.6625	1.025	0.736364	0.653846	0.911015	-0.206331
		Cisplatin	11	8	2	7	7	3	7	0	0	5	2.8626				Cisplatin	0.9	0.5875	0.85	0.485714	0.842857	0.466667	0.928571			0.723044
	COL6 + ELN	NaCl	8	16	2	23	4	8	1	3	12	8.55556	4.89822	0.532468		COL6 + ELN	NaCl	0.3875	0.41875	0.6	0.326087	0.55	0.1625		0.766667	0.283333	0.436855	0.728264
		Cisplatin	1	8	1	1	10	4	2	5	4	4	2.29008				Cisplatin	0.9	1.025		1	0.74	0.65	0.5	0.7	0.525	0.755
	FN + VTN	NaCl	21	9	4	13	5	2	14	1	2	7.88889	4.51654	-0.225352		FN + VTN	NaCl	0.266667	0.355556	0.275	0.415385	0.62	0.55	0.171429	0.3	0.8	0.417115	0.859437
		Cisplatin	14	12	4	13	10	2	18	8	6	9.66667	5.53435				Cisplatin	0.735714	0.85	0.55	0.753846	0.67	0.9	0.533333	1.2875	0.7	0.775599
	COL1 + COL4 + LAM + FN	NaCl	3	8	2	8	3	12	8	0	5	5.44444	3.11705	0.469388		COL1 + COL4 + LAM + FN	NaCl	1.5	1.8125	1.2	0.8625	0.4	0.658333	0.975	1.05459	1.04	1.05588	0.219739
		Cisplatin	0	6	0	6	4	6	1	2	1	2.88889	1.65394				Cisplatin		2.21667		1.56667	0.75	1.53333	0.5	1.95	0.5	1.2881
	COL4 + ELN	NaCl	1	10	5	13	7	2	2	1	6	5.22222	2.98982	0.744681		COL4 + ELN	NaCl	0.5	0.54	0.24	0.515385	0.614286	0.65	0.65	0.2	0.333333	0.471445	0.279754
		Cisplatin	1	3	0	2	1	0	2	0	3	1.33333	0.763359				Cisplatin	0.5	0.566667		1.1	0.5		0.35			0.603333
	VTN	NaCl	1	0	0	2	10	3	8	5	13	4.66667	2.67176	-0.0952381		VTN	NaCl	1.4			1.85	0.56	0.6	0.725			1.027	0.48009
		Cisplatin	6	1	0	3	3	2	12	3	16	5.11111	2.92621				Cisplatin	1.75	1.3		2.33333	0.933333	3.4	0.991667	0.633333	0.81875	1.52005
	COL3 + COL5	NaCl	1	0	1	1	2	6	11	6	13	4.55556	2.60814	0.707317		COL3 + COL5	NaCl	0.3		0.6	0.3	0.75	0.416667	0.236364	0.35	0.184615	0.392206	2.13854
		Cisplatin	3	0	2	1	0	2	1	1	2	1.33333	0.763359				Cisplatin	1.16667		1.15	1.2		1.2	0.6	1.7	1.6	1.23095
	ELN + VTN	NaCl	4	2	0	1	0	3	2	1	1	1.55556	0.890585	0.214286		ELN + VTN	NaCl	0.45	0.8		0.2		1	0.45	0.47	0.5	0.552857	1.30319
		Cisplatin	3	1	2	0	2	3	0	0	0	1.22222	0.699746				Cisplatin	1.46667	1	1.35		2.05	0.5				1.27333
	COL3	NaCl	0	0	0	0	0	0	0	0	0	0	0			COL3	NaCl	0	0	0	0	0	0	0	0	0	0
		Cisplatin	0	0	0	0	0	0	0	0	0	0	0				Cisplatin	0	0	0	0	0	0	0	0	0	0
	ELN	NaCl	0	0	0	0	0	0	0	0	0	0	0			ELN	NaCl	0	0	0	0	0	0	0	0	0	0
		Cisplatin	0	0	0	0	0	0	0	0	0	0	0				Cisplatin	0	0	0	0	0	0	0	0	0	0
	BSA	NaCl	0	0	0	0	0	0	0	0	0	0	0			BSA	NaCl	0	0	0	0	0	0	0	0	0	0
		Cisplatin	0	0	0	0	0	0	0	0	0	0	0				Cisplatin	0	0	0	0	0	0	0	0	0	0
	Absolute = average (avg) nuclei count of all datapoints; n = 1 array with 9 technical replicates / microspots; Relative = relative value to OVCAR8 FN total; NaCl = cell count at 48 h control; Cisplatin = cell count at 48 h 2 µM cisplatin treatment; Response = (NaCl-Cisplatin)/NaCl. Highlighted number indicative for median response value. COL = collagen; FN = fibronectin; VTN = vitronectin; LAM = …															Cell area (avg) = average cell area of all datapoints; n = 1 array with 9 technical replicates / microspots; NaCl = 48 h control; Cisplatin = 48 h 2 µM cisplatin treatment. COL = collagen; FN = fibronectin; VTN = vitronectin; LAM = laminin; ELN = elastin; BSA = bovine serum albumin.

## Sheet: Fig. 4; Supp Fig. 10-11 OVCAR8
Figure 4a,c,g-i
Supplementary Figure 10b,g,h
Supplementary Figure 11b-d
	OVCAR8 ECM array data															OVCAR8 ECM array data
	ECM component	Treatment	Datapoint 1	Datapoint 2	Datapoint 3	Datapoint 4	Datapoint 5	Datapoint 6	Datapoint 7	Datapoint 8	Datapoint 9	Adherent cell count		Response		ECM component	Treatment	Datapoint 1	Datapoint 2	Datapoint 3	Datapoint 4	Datapoint 5	Datapoint 6	Datapoint 7	Datapoint 8	Datapoint 9	Cell area (avg)	Fold change
												Absolute (avg)	Relative (avg)
	FN	NaCl	237	231	115	159	152	147	204	174	153	174.667	100	0.436069		FN	NaCl	0.826629	0.586355	0.4394	0.560252	0.273138	0.308231	0.57201	0.386282	0.300007	0.472478	0.337374
		Cisplatin	106	149	113	58	0	118	92	95	57	98.5	56.3931				Cisplatin	0.727642	0.633148	0.750363	0.404897	0	0.819949	0.542717	0.476305	0.700018	0.666583
	COL1 + VTN	NaCl	134	170	151	154	130	163	145	135	113	143.889	82.3791	0.491795		COL1 + VTN	NaCl	0.226343	0.353576	0.295974	0.223877	0.265031	0.327779	0.236579	0.451985	0.525743	0.322988	0.465439
		Cisplatin	74	46	116	84	89	68	56	0	52	73.125	41.8655				Cisplatin	0.331203	0.388239	0.589897	0.50719	0.54073	0.63525	0.314	0	0.480038	0.493614
	COL6	NaCl	130	141	151	90	118	159	149	143	163	138.222	79.1349	0.478296		COL6	NaCl	0.822062	0.728433	0.737815	0.563322	0.566339	0.776283	0.751094	0.774916	0.678288	0.71095	-0.0385582
		Cisplatin	46	78	84	76	77	91	76	70	51	72.1111	41.285				Cisplatin	0	0.564679	0.738024	0	0.618026	0.780912	0	0.678386	0.721196	0.699791
	COL1 + FN + LAM	NaCl	151	86	150	156	159	118	158	126	105	134.333	76.9084	0.519438		COL1 + FN + LAM	NaCl	0.273457	0.311628	0.661707	0.195519	0.381943	0.450517	0.183082	0.297984	0.529171	0.365001	0.271738
		Cisplatin	110	57	59	79	67	32	46	45	86	64.5556	36.9593				Cisplatin	0.581209	0.425526	0.638915	0.273696	0.365642	0.462094	0.395261	0.258978	0.776349	0.425526
	LAM	NaCl	124	149	103	128	120	170	151	104	105	128.222	73.4097	0.480069		LAM	NaCl	0.404363	0.438624	0.448301	0.280578	0.343858	0.349494	0.255298	0.191731	0.26781	0.331117	1.01535
		Cisplatin	102	68	69	59	60	73	34	56	79	66.6667	38.1679				Cisplatin	0.687588	0.612647	0.759623	0.596475	0.570333	0.745479	0.553971	0.75925	0.720494	0.687588
	COL1 + ELN	NaCl	154	148	152	106	111	113	127	108	118	126.333	72.3282	0.547054		COL1 + ELN	NaCl	0.383734	0.365142	0.52273	0.321151	0.246198	0.43677	0.279165	0.292241	0.469492	0.368514	0.497497
		Cisplatin	55	52	70	57	74	63	55	52	37	57.2222	32.7608				Cisplatin	0.523327	0.525423	0.740271	0.369158	0.660446	0.583381	0.545255	0.466885	0.552486	0.545255
	COL1 + LAM	NaCl	83	119	73	101	151	120	134	117	130	114.222	65.3944	0.503891		COL1 + LAM	NaCl	0.507855	0.576521	0.413986	0.338416	0.501219	0.537175	0.29797	0.204983	0.351508	0.414404	0.41285
		Cisplatin	63	60	55	44	44	60	65	63	56	56.6667	32.4427				Cisplatin	0.532587	0.526633	0.582345	0.469636	0.391182	0.5716	0.688185	0.719206	0.788036	0.5716
	COL6 + VTN	NaCl	135	49	57	112	111	89	179	125	135	110.222	63.1043	0.296371		COL6 + VTN	NaCl	0.304637	0.147265	0.246421	0.270116	0.255784	0.375101	0.391257	0.273816	0.4022	0.296289	0.787718
		Cisplatin	41	73	72	101	89	112	86	48	76	77.5556	44.402				Cisplatin	0.343951	0.551932	0.677389	0.502881	0.53318	0.561696	0.555977	0.423896	0.616224	0.551932
	COL4 + COL6	NaCl	100	81	107	0	61	61	147	96	163	102	58.3969	0.397603		COL4 + COL6	NaCl	0.71664	0.724309	0.92343	0	0.520213	2.10359	0.308088	0.560094	0.908337	0.845588	-0.11122
		Cisplatin	53	69	69	67	56	54	76	54	55	61.4444	35.1781				Cisplatin	0.870151	0.718072	0.800087	0.649134	0.668214	0.821204	0.644289	0.739704	0.853018	0.739704
	COL4 + FN + LAM	NaCl	123	100	111	89	60	115	94	75	124	99	56.6794	0.391695		COL4 + FN + LAM	NaCl	0.313699	0.42985	0.174892	0.167326	0.331667	0.61587	0.287574	0.37764	0.62646	0.369442	0.764112
		Cisplatin	73	79	61	57	57	52	53	53	57	60.2222	34.4784				Cisplatin	0.272466	0.69057	1.45157	0.137211	0.540404	1.15942	0.0870189	0.409774	1.11719	0.540404
	COL1 + FN	NaCl	133	107	95	117	101	65	81	104	82	98.3333	56.2977	0.249718		COL1 + FN	NaCl	0.651586	0.787794	0.764326	0.456128	0.667366	0.491462	0.189395	0.387394	0.552829	0.549809	-0.118256
		Cisplatin	79	61	93	60	83	112	59	80	37	73.7778	42.2392				Cisplatin	0.382785	0.505197	0.722699	0.3101	0.427723	0.725545	0.486119	0.265763	0.537189	0.486119
	VTN	NaCl	109	125	98	74	103	103	92	83	80	96.3333	55.1527	0.243368		VTN	NaCl	0.501716	0.554096	0.698276	0.312216	0.458689	0.653087	0.352848	0.717482	0.6079	0.53959	0.189025
		Cisplatin	124	78	91	37	50	74	67	61	74	72.8889	41.7303				Cisplatin	0.665331	0.69059	0.492033	0.670135	0.73792	0.565784	0.636478	0.636098	0.679905	0.665331
	COL1 + COL4 + LAM + FN	NaCl	85	81	115	98	75	92	75	89	126	92.8889	53.1807	0.202004		COL1 + COL4 + LAM + FN	NaCl	0.645565	0.413815	0.670878	0.259633	0.213587	0.484761	0.191667	0.183404	0.344246	0.378617	0.497541
		Cisplatin	63	37	44	55	140	61	71	0	122	74.125	42.438				Cisplatin	0.609286	0.357108	0.543341	0.260655	0.806721	0.660246	0.288873	0	1.00973	0.576313
	COL6 + LAM	NaCl	69	133	70	78	87	67	49	78	133	84.8889	48.6005	0.358639		COL6 + LAM	NaCl	0.548884	0.605782	0.661557	0.369308	0.354391	0.52497	0.0992857	0.275179	0.611887	0.450138	0.18657
		Cisplatin	52	67	36	49	56	58	60	64	48	54.4444	31.1705				Cisplatin	0.456327	0.585896	0.501306	0.415163	0.626679	0.565914	0.535133	0.544312	0.576354	0.544312
	COL1 + COL4 + LAM + VTN	NaCl	59	68	83	61	127	94	91	76	76	81.6667	46.7557	0.219048		COL1 + COL4 + LAM + VTN	NaCl	0.431458	0.297471	0.710723	0.357607	0.451669	0.764426	0.282066	0.302605	0.601776	0.466644	-0.137612
		Cisplatin	41	78	47	46	89	73	67	58	75	63.7778	36.514				Cisplatin	0.285439	0.838295	1.04764	0.114652	0.28673	0.879671	0.0284328	0.0488793	0.09212	0.285439
	COL5	NaCl	63	146	71	50	98	80	69	55	64	77.3333	44.2748	0.272629		COL5	NaCl	0.348365	0.697781	0.510113	0.28092	0.530449	0.52805	0.269377	0.179	0.328469	0.408058	0.216735
		Cisplatin	46	92	29	43	56	53	55	0	76	56.25	32.2042				Cisplatin	0.329674	0.463489	0.429034	0.458767	0.592232	0.667962	0.423764	0	0.607066	0.461128
	COL3 + COL5	NaCl	97	51	79	59	100	56	92	56	103	77	44.084	0.444444		COL3 + COL5	NaCl	0.389371	0.506745	0.594494	0.194339	0.35734	0.340893	0.210098	0.304304	0.506806	0.378265	0.139096
		Cisplatin	74	28	47	38	38	44	30	52	34	42.7778	24.4911				Cisplatin	0.404041	0.375036	0.627894	0.230079	0.257079	0.782159	0.331733	0.413731	0.456176	0.404041
	COL1 + COL6	NaCl	61	62	55	47	62	122	79	113	86	76.3333	43.7023	0.398836		COL1 + COL6	NaCl	0.787639	0.798	0.778255	0.539617	0.715726	0.860557	0.513797	0.556619	0.534151	0.67604	-0.329649
		Cisplatin	42	63	41	42	51	47	38	42	47	45.8889	26.2723				Cisplatin	0.348643	0.409968	0.398951	0.358476	0.41349	0.437383	0.471974	0.646071	0.593702	0.41349
	COL1 + COL3	NaCl	59	54	104	66	69	54	85	118	47	72.8889	41.7303	0.443598		COL1 + COL3	NaCl	0.650542	0.353204	0.544192	0.594909	0.570884	0.147444	0.501765	0.579627	0	0.438063	1.01497
		Cisplatin	74	41	31	11	38	37	70	24	39	40.5556	23.2188				Cisplatin	0.706284	0.699122	0.886097	0.694273	0.859105	0.992676	1.01959	1.05054	1.03646	0.886097
	COL6 + FN	NaCl	97	90	25	75	80	36	79	106	67	72.7778	41.6667	0.39542		COL6 + FN	NaCl	0.409856	0.807389	0.5446	1.04964	0.654038	0.432528	0.187848	0.695887	0.473925	0.583968	-0.175839
		Cisplatin	28	34	51	26	50	38	37	62	70	44	25.1908				Cisplatin	0.202214	0.508912	0.627804	0.0887308	0.59266	0.722	0.0657568	0.623258	0.900214	0.59266
	LAM + VTN	NaCl	57	77	42	55	56	79	109	63	40	64.2222	36.7684	0.484429		LAM + VTN	NaCl	0.553421	0.545221	0.353119	0.417818	0.338071	0.582734	0.437422	0.504159	0.40825	0.460024	0.891845
		Cisplatin	27	43	26	32	35	33	27	46	29	33.1111	18.9567				Cisplatin	0.775519	0.640581	1.09458	0.595156	0.583257	1.51358	0.674111	0.540109	1.41576	0.674111
	ELN + VTN	NaCl	96	25	19	91	78	73	38	68	67	61.6667	35.3053	0.234234		ELN + VTN	NaCl	0.839063	0.85928	0.897737	0.51322	0.700038	0.918356	0.0601579	0.477941	0.750881	0.668519	0.274843
		Cisplatin	58	55	47	65	22	43	51	55	29	47.2222	27.0356				Cisplatin	0.697552	0.877127	1.01972	0.741123	0.781091	1.00812	0.941373	0.678727	0.925483	0.877127
	COL4 + FN	NaCl	75	44	55	56	70	42	26	112	63	60.3333	34.542	0.038674		COL4 + FN	NaCl	0.865133	0.483386	0.817345	0.947268	0.826171	0.552024	0.274692	0.86708	0.298476	0.659064	0.29889
		Cisplatin	51	53	47	44	50	67	80	79	51	58	33.2061				Cisplatin	0.577529	0.621962	0.427681	1.12773	0.79628	0.940015	1.13005	1.13763	0.945588	0.940015
	COL4 + VTN	NaCl	40	27	54	46	23	24	119	69	45	49.6667	28.4351	-0.0559284		COL4 + VTN	NaCl	0.377975	0.285926	0.408722	0.283543	0.265348	0.235125	0.450319	0.36587	0.223089	0.321769	0.529325
		Cisplatin	38	35	37	50	66	63	46	80	57	52.4444	30.0254				Cisplatin	0.297342	0.568229	0.351297	0.34858	0.546348	0.565683	0.413565	0.59065	0.747105	0.546348
	COL1 + COL5	NaCl	46	22	17	99	74	64	61	49	4	48.4444	27.7354	-0.0917431		COL1 + COL5	NaCl	0.551978	0.470455	0.472412	0.770071	0.841541	0.672828	0.540508	0.565327	0.2095	0.566069	0.0946808
		Cisplatin	44	40	81	37	55	59	41	72	47	52.8889	30.2799				Cisplatin	0.452795	0.44265	0.819444	0.437054	0.582364	0.789407	0.575024	0.644944	0.833298	0.582364
	COL1 + COL4	NaCl	39	34	63	35	67	62	18	74	40	48	27.4809	-0.328704		COL1 + COL4	NaCl	1.49377	0.843824	0.721683	0.9702	1.13919	0.679871	0.163111	1.03751	0.342	0.821241	-0.376716
		Cisplatin	41	63	99	42	75	63	66	64	61	63.7778	36.514				Cisplatin	0.214049	0.138349	1.02957	0.137476	0.259227	0.964333	0.346455	0.272469	1.24487	0.272469
	COL6 + ELN	NaCl	42	25	31	6	15	11	29	56	62	30.7778	17.6209	-0.65704		COL6 + ELN	NaCl	0.774357	0.5098	0.784516	0.141	0.248533	0.164091	0.0224828	0.189143	0.268435	0.344707	2.44038
		Cisplatin	46	57	39	61	44	46	79	41	46	51	29.1985				Cisplatin	0.72487	1.79139	1.41967	0.942754	0.875841	1.366	1.01233	1.03817	1.50228	1.03817
	COL1	NaCl	13	26	11	17	10	12	53	70	52	29.3333	16.7939	-0.416667		COL1	NaCl	0.760615	0.491115	0.336636	0.336529	1.49	0.2955	0.400604	0.5868	0.362808	0.56229	1.72975
		Cisplatin	65	26	50	31	47	29	41	46	39	41.5556	23.7913				Cisplatin	1.89591	1.19669	1.3415	1.64961	1.40953	1.60376	1.36795	1.69041	1.65885	1.60376
	ELN	NaCl	32	19	26	21	31	23	25	22	21	24.4444	13.9949	0.690909		ELN	NaCl	0.367156	0.420211	0.5045	0.203048	0.437935	0.603043	0.09604	0.368273	0.703762	0.411552	-0.0596867
		Cisplatin	2	7	9	11	8	0	15	8	8	7.55556	4.3257				Cisplatin	0.11	0.310571	0.531	0.425273	0.515625	0	0.429933	0.241375	0.532125	0.427603
	COL4 + ELN	NaCl	0	1	0	6	4	5	4	0	1	2.33333	1.33588	-2.19048		COL4 + ELN	NaCl	0	0.233	0	0.1625	0.3715	0.4532	0.234	0	0.192	0.274367
		Cisplatin	19	6	8	5	3	3	15	3	5	7.44444	4.26209				Cisplatin	0.511421	0.769333	0.960625	0.4626	0.357333	1.05433	0.428533	0.529333	0.534	0.529333	1.27089
	COL3	NaCl	3	0	0	1	1	2	0	3	0	1.11111	0.636132	1		COL3	NaCl	0.774333	0	0	0	0	0.2225	0	0.452	0	0.482944	-1
		Cisplatin	0	0	0	0	0	0	0	0	0	0	0				Cisplatin	0	0	0	0	0	0	0	0	0	0
	COL4	NaCl	0	0	0	0	0	0	0	0	0	0	0			COL4	NaCl	0	0	0	0	0	0	0	0	0	0
		Cisplatin	0	0	0	0	0	0	0	0	0	0	0				Cisplatin	0	0	0	0	0	0	0	0	0	0
	BSA	NaCl	0	0	0	0	0	0	0	0	0	0	0			BSA	NaCl	0	0	0	0	0	0	0	0	0	0
		Cisplatin	0	0	0	0	0	0	0	0	0	0	0				Cisplatin	0	0	0	0	0	0	0	0	0	0
	FN + LAM	NaCl	0	0	0	0	0	0	0	0	0	N/A	N/A	N/A		FN + LAM	NaCl										N/A
		Cisplatin	66	48	60	52	43	66	56	53	39	53.6667	30.7252				Cisplatin										N/A
	COL4 + LAM	NaCl	0	0	0	0	0	0	0	0	0	N/A	N/A	N/A		COL4 + LAM	NaCl										N/A
		Cisplatin	25	37	27	48	35	16	25	29	34	30.6667	17.5573				Cisplatin										N/A
	FN + VTN	NaCl	0	0	0	0	0	8	4	32	55	N/A	N/A	N/A		FN + VTN	NaCl										N/A
		Cisplatin	94	76	75	0	60	71	86	45	60	70.875	40.5773				Cisplatin										N/A
	Absolute = average (avg) nuclei count of all datapoints; n = 1 array with 9 technical replicates / microspots; Relative = relative value to OVCAR8 FN total; NaCl = cell count at 48 h control; Cisplatin = cell count at 48 h 10 µM cisplatin treatment; Response = (NaCl-cisplatin)/NaCl. Highlighted number indicative for median response value. N/A = not applicable due to two adjacent technical errors.…															Cell area (avg) = average cell area of all datapoints; n = 1 array with 9 technical replicates / microspots; NaCl = 48 h control; Cisplatin = 48 h 10 µM cisplatin treatment.N/A = not applicable due to two adjacent technical errors. COL = collagen; FN = fibronectin; VTN = vitronectin; LAM = laminin; ELN = elastin; BSA = bovine serum albumin.
	OVCAR8 ECM array data															OVCAR8 ECM array data
	ECM component	Treatment	Datapoint 1	Datapoint 2	Datapoint 3	Datapoint 4	Datapoint 5	Datapoint 6	Datapoint 7	Datapoint 8	Datapoint 9	Migratory (avg)				ECM component	Treatment	Datapoint 1	Datapoint 2	Datapoint 3	Datapoint 4	Datapoint 5	Datapoint 6	Datapoint 7	Datapoint 8	Datapoint 9	% Ki67+ (avg)
	FN	Cisplatin	12	31	19	6	0	9	9	16	3	13.125				FN	NaCl	70.1	73.8	65.2	63.9	75.2	77.8	79.4	70.5	72.9	72.0635
	COL1 + VTN	Cisplatin	5	0	12	3	3	2	5	2	1	3.875					Cisplatin	22.3	26.9	11.5	20.9	0	25.1	26.3	33.1	18.1	20.5079
	COL6	Cisplatin	12	7	15	8	9	7	8	12	5	9.22222				COL1 + VTN	NaCl	43.8	43.1	49.2	40.3	46.3	41.1	49.1	23.6	57.1	43.6825
	COL1 + FN + LAM	Cisplatin	16	0	16	5	9	0	0	1	12	6.55556					Cisplatin	34.1	24.6	29.4	20.8	28.4	19.1	41.5	0	22	24.381
	LAM	Cisplatin	23	6	8	11	3	6	3	6	13	8.77778				COL6	NaCl	32	38.6	34.4	39.2	44.3	32.5	39.8	31.9	49.7	38.0317
	COL1 + ELN	Cisplatin	2	7	3	4	3	15	5	6	2	5.22222					Cisplatin	13.9	13.1	6.8	8.2	10.2	19.1	13.6	19.5	16.6	13.3968
	COL1 + LAM	Cisplatin	4	3	1	2	0	5	3	1	0	2.11111				COL1 + FN + LAM	NaCl	40.1	45.6	29.1	51	49.1	45.4	46.9	59.1	49.9	46.1587
	COL6 + VTN	Cisplatin	2	2	18	11	20	14	9	2	5	9.22222					Cisplatin	11	8.4	6.8	19.2	14.6	5.4	6.1	10.2	2.5	9.39683
	COL4 + COL6	Cisplatin	4	4	10	6	3	9	0	0	2	4.22222				LAM	NaCl	41.1	49.5	49.1	42.8	43.9	34.9	44.4	44.7	48.9	44.381
	COL4 + FN + LAM	Cisplatin	4	4	4	1	0	1	1	2	3	2.22222					Cisplatin	35.9	39.7	29	40.9	35.9	36.5	41.9	31.9	34.9	36.3175
	COL1 + FN	Cisplatin	8	3	6	4	5	15	3	2	0	5.11111				COL1 + ELN	NaCl	51.9	53.6	55.2	49.7	49	59.8	58	62.8	60	55.619
	VTN	Cisplatin	19	23	18	0	11	26	12	8	20	15.2222					Cisplatin	12	17.9	17.6	31	4.9	8.9	23	31.5	11.8	17.5873
	COL1 + COL4 + LAM + FN	Cisplatin	4	0	1	1	7	0	2	1	2	2.125				COL1 + LAM	NaCl	42.6	48.7	57.4	56.1	49.7	51.2	29	49	58.9	49.2063
	COL6 + LAM	Cisplatin	2	1	2	0	2	2	3	5	5	2.44444					Cisplatin	15.6	13.4	19.4	23.2	9.9	16.1	17.8	22.9	13.4	16.8889
	COL1 + COL4 + LAM + VTN	Cisplatin	2	5	4	1	4	2	2	4	3	3				COL6 + VTN	NaCl	30.9	34.9	23.6	34.9	32.6	40.1	29.9	49.2	42.1	35.4286
	COL5	Cisplatin	9	14	3	6	6	9	2	6	13	7.75					Cisplatin	39.9	42.6	42.1	16.3	43.2	24.4	49.2	41.5	37.9	37.4603
	COL3 + COL5	Cisplatin	9	0	2	0	0	4	0	1	1	1.88889				COL4 + COL6	NaCl	37.4	34.6	31.8	41.9	46.6	37.9	29.6	44.8	51	39.4921
	COL1 + COL6	Cisplatin	0	12	3	0	11	1	11	0	5	4.77778					Cisplatin	41.6	34.5	34.9	29.8	46.1	34.8	35.4	33.4	19.7	34.4762
	COL1 + COL3	Cisplatin	0	0	0	0	0	0	14	0	3	1.88889				COL4 + FN + LAM	NaCl	11.5	49.5	51.9	47.1	39.9	34.1	47.5	43.5	46.7	41.3333
	COL6 + FN	Cisplatin	4	1	2	0	1	0	0	0	10	2					Cisplatin	5.1	11.8	10.9	6.1	12.9	5.3	2.9	21.7	1.1	8.57143
	LAM + VTN	Cisplatin	3	2	4	1	2	3	0	2	1	2				COL1 + FN	NaCl	49.4	56.7	56.2	42.5	56.7	51.4	51.2	58.4	48.1	52.3175
	ELN + VTN	Cisplatin	4	3	6	7	0	6	1	1	0	3.11111					Cisplatin	14.4	16.5	21.1	14.7	23.4	21.4	13.9	14.9	21.7	18.0317
	COL4 + FN	Cisplatin	1	0	2	0	0	0	10	9	1	2.55556				VTN	NaCl	40.1	34.9	45.5	58.9	49.1	41.2	30.1	39.8	49.8	43.3016
	COL4 + VTN	Cisplatin	0	3	2	5	6	4	5	12	3	4.44444					Cisplatin	39.2	47.9	11.9	41.3	41.5	47.8	37.2	42.7	43.1	39.2381
	COL1 + COL5	Cisplatin	8	3	6	1	9	9	1	7	10	6				COL1 + COL4 + LAM + FN	NaCl	16.9	12.5	15.9	21.5	25.6	19.3	15.9	29.1	39.1	21.7778
	COL1 + COL4	Cisplatin	0	2	2	2	0	1	8	8	4	3					Cisplatin	24.9	34.7	37.4	24.6	29.7	24.5	29.4	0	26.7	25.7778
	COL6 + ELN	Cisplatin	3	14	3	3	0	3	7	0	1	3.77778				COL6 + LAM	NaCl	31.5	34.9	31.8	21	30.9	29.4	31.9	28.9	31.8	30.2222
	COL1	Cisplatin	6	0	2	1	1	0	1	0	0	1.22222					Cisplatin	4.3	16.9	15.1	19.4	4.1	14.9	13.6	11.5	5.9	11.746
	ELN	Cisplatin	0	0	3	0	2	0	2	1	0	0.888889				COL1 + COL4 + LAM + VTN	NaCl	16.9	16.7	14.8	9.9	21.9	14.8	20.9	23	11.4	16.6984
	COL4 + ELN	Cisplatin	1	0	1	0	0	0	0	0	2	0.444444					Cisplatin	14.9	22.5	24.9	19.4	31.5	34.9	21.3	30.1	24.9	24.8889
	COL3	Cisplatin	0	0	0	0	0	0	0	0	0	0				COL5	NaCl	26.6	15.9	15.3	11.7	21.7	16.4	14.1	11.9	15.9	16.5714
	COL4	Cisplatin	0	0	0	0	0	0	0	0	0	0					Cisplatin	24.9	23.5	23.5	22.6	26.3	27.9	28.9	0	26	22.6032
	BSA	Cisplatin	0	0	0	0	0	0	0	0	0	0				COL3 + COL5	NaCl	28.8	25.8	23.5	19.9	24.3	46.1	23.6	42.9	24.2	28.8254
	FN + LAM	Cisplatin	8	0	1	3	0	4	1	1	0	2					Cisplatin	14.7	12.5	13.7	22.3	26.8	16.8	16.1	22.4	11.9	17.4603
	COL4 + LAM	Cisplatin	6	6	0	6	2	0	1	1	6	3.11111				COL1 + COL6	NaCl	35.7	34.9	34.9	45.9	31.1	43.9	35.5	39.4	34.9	37.3968
	FN + VTN	Cisplatin	4	12	10	0	2	13	13	4	5	7.875					Cisplatin	20.9	19.4	15.9	16.8	16.8	14.9	29.9	15.9	31.9	20.254
	Cisplatin = cell count after 48-hour 10 µM cisplatin treatment; migratory (avg) = average migratory cell count of all datapoints; n = 1 array with 9 technical replicates / microspots. N/A = not applicable due to two adjacent technical errors. COL = collagen; FN = fibronectin; VTN = vitronectin; LAM = laminin; ELN = elastin; BSA = bovine serum albumin.															COL1 + COL3	NaCl	31.8	36.5	23.6	34.9	24.4	34.6	31.1	34.8	34.9	31.8095
																	Cisplatin	15.2	16.5	18.7	15.9	16.8	14.9	11.5	16.9	10.1	15.2381
																COL6 + FN	NaCl	19.3	22.5	22.3	20.9	11.9	16.4	16.8	16.4	14.6	17.9048
																	Cisplatin	17.3	24.9	21.9	11.9	19.4	18.7	14.8	13.2	13.8	17.2698
																LAM + VTN	NaCl	35.9	25.8	46.8	29.7	32.5	31.5	31.7	42.5	34.8	34.6032
																	Cisplatin	10.2	9.4	5.9	9.8	9.1	15.6	10.2	11.9	9.3	10.2222
																ELN + VTN	NaCl	14.2	8.6	9.9	17.1	11.8	16.7	15.5	16.4	16.4	14.0952
																	Cisplatin	20.8	19.8	16.8	19.8	16.8	23.4	20.5	24.9	23.9	20.6984
																COL4 + FN	NaCl	28.2	29.4	16.8	29.5	18.9	36.5	34.5	24.9	34.9	28.1905
																	Cisplatin	16.3	11.5	17.5	16.1	16.4	15.7	14.9	19.8	18.4	16.254
																COL4 + VTN	NaCl	23.9	24.9	24.3	15.9	24.6	24.9	23.6	31.5	21.5	23.873
																	Cisplatin	14	14.9	19.9	24.1	5.9	10.5	11.7	15.8	9.5	13.9683
																COL1 + COL5	NaCl	27	24.6	26.8	26.8	24.9	24.9	27.9	25	34.6	26.9841
																	Cisplatin	18.4	5.7	7.9	4.9	10.1	4.6	10.8	4.6	11.5	8.69841
																COL1 + COL4	NaCl	11.8	9.9	11.5	9.9	4.9	1.9	19.4	15.4	21.5	11.8095
																	Cisplatin	5.8	1.5	6.8	4.2	6.1	4.9	11.9	4.6	6.1	5.77778
																COL6 + ELN	NaCl	8.6	6.4	13.5	8.9	11.9	4.6	9.9	6.8	5.8	8.50794
																	Cisplatin	23.9	16.5	19.9	16.9	24	25.1	19.4	24.9	26.2	21.9048
																COL1	NaCl	12.5	7.9	9.9	6.9	6.4	8.3	10.5	6.8	8.9	8.69841
																	Cisplatin	7.7	9.4	4.9	8.4	9.8	9.9	11.9	3.5	4.1	7.74603
																ELN	NaCl	8.6	4.5	5.6	10.4	17.4	15.4	9.7	4.9	11.8	9.84127
																	Cisplatin	2.3	7.1	0.9	4.3	1.6	0	4.6	9.4	3.4	3.68254
																COL4 + ELN	NaCl	0	0.8	0	1.8	0.9	0.1	0.7	0	5.2	1.14286
																	Cisplatin	1.8	1.3	4.6	0.5	9.1	1.8	4.9	2.1	0.9	2.98413
																COL3	NaCl	0.3	0	0	0.4	0.1	1.1	0	0.9	0	0.253968
																	Cisplatin	0	0	0	0	0	0	0	0	0	0
																COL4	NaCl	0	0	0	0	0	0	0	0	0	0
																	Cisplatin	0	0	0	0	0	0	0	0	0	0
																BSA	NaCl	0	0	0	0	0	0	0	0	0	0
																	Cisplatin	0	0	0	0	0	0	0	0	0	0
																FN + LAM	NaCl	0	0	0	0	0	0	0	0	0	0
																	Cisplatin	10.3	19.1	24.9	26.4	16.4	17.9	22.6	26.8	21.5	20.6984
																COL4 + LAM	NaCl	0	0	0	0	0	0	0	0	0	0
																	Cisplatin	11.3	15.9	21.6	15.6	14.1	9.7	19.4	14.5	17.1	15.4921
																FN + VTN	NaCl	0	0	0	0	0	0	0	0	0	0
																	Cisplatin	21.1	18.9	12.2	0	17.9	16.4	22.1	26.1	21	17.3333
																NaCl = cell count at 48 h control; Cisplatin = cell count at 48 h 10 µM cisplatin treatment; Ki67+ (avg) = average Ki67+ cell count of all datapoints; n = 1 array with 9 technical replicates / microspots. COL = collagen; FN = fibronectin; VTN = vitronectin; LAM = laminin; ELN = elastin; BSA = bovine serum albumin.

[truncated: 36 more sheets: Fig. 4d, Supp Fig. 10c-g, Fig. 5e, Fig. 5f, Fig. 6d, Fig. 6e, Fig. 6f, Fig. 6g, Fig. 6h, Fig. 7b, Fig. 7c, Fig. 7d, Fig. 7f, Fig. 7g, Fig. 7h, Fig. 7i, Fig. 7j, Fig. 8a,b, Fig. 8c, Fig. 8d, Fig. 8f …]
